# Supplementary material for: Teplizumab induces persistent changes in the antigen-specific repertoire in individuals at risk for type 1 diabetes
Source: J Clin Invest. 2024 Aug 13;134(18):e177492. doi: 10.1172/JCI177492 (PMC11405034; doi:10.1172/JCI177492)
Supplement: Supplemental table 1 [file jci-134-177492-s266.xlsx]

## Sheet: scRNAseq_CD4
DEGs between Teplizumab and Placebo (avg_log2FC > |0.2| and p value adjusted<0.05)									DEGs between Teplizumab and Placebo (avg_log2FC > |0.2| and p value adjusted<0.05)							Legend
CD4									CD4							P value adjusted: Adjusted p-value, based on bonferroni correction using all genes in the dataset.
3 months									18months							avg_log2FC: log fold-chage of the average expression between the two groups. Positive values indicate that the gene is more highly expressed in EBV seropositive individuals and negative values indicate that the gene is less expressed in the EBV seropositive.
Genes	p_val	avg_log2FC	pct.1	pct.2	p_val_adj				Genes	p_val	avg_log2FC	pct.1	pct.2	p_val_adj
AC010609.1	1.34e-307	3.97227	0.175	0.023	3.82e-303				HIST1H1D	6.91837873936072e-313	-1.5179	0.353	0.56	0
AC010894.3	4.59e-133	2.72834	0.105	0.023	1.31e-128				MT-ND6	2.18e-148	-1.37222	0.144	0.286	6.19e-144
ANKUB1	1.17e-125	2.72513	0.102	0.022	3.33e-121				MT-ND4L	0	-1.24269	0.672	0.844	0
DUSP4	3.5e-52	1.43145	0.108	0.048	9.96e-48				IL32	1.62e-73	-0.985129	0.205	0.307	4.61e-69
LCLAT1	6.7e-50	1.33107	0.103	0.044	1.91e-45				MTRNR2L12	0	-0.978639	0.813	0.951	0
RAB11A	1.1e-181	1.31857	0.354	0.172	3.12e-177				MYC	4.66e-43	-0.897256	0.125	0.192	1.33e-38
SYTL2	8.9e-45	1.26968	0.1	0.046	2.53e-40				PRDX2	1.18e-42	-0.874802	0.119	0.184	3.36e-38
PKIA	5.96e-42	1.15627	0.11	0.054	1.7e-37				TMEM107	1.33e-32	-0.761555	0.138	0.195	3.77e-28
SBNO2	3.22e-41	1.13418	0.101	0.048	9.15e-37				TRIM22	6.25e-45	-0.729016	0.179	0.257	1.78e-40
GPRIN3	8.13e-80	1.09191	0.227	0.121	2.31e-75				AC245014.3	3.95e-31	-0.72181	0.174	0.232	1.12e-26
DNHD1	1.88e-38	1.06799	0.105	0.052	5.34e-34				ITGB2	1.47e-21	-0.696654	0.108	0.153	4.19e-17
PTK2B	3.64e-32	1.06795	0.102	0.056	1.03e-27				WAS	5.22e-20	-0.683299	0.086	0.118	1.48e-15
USP37	1.54e-43	1.06364	0.111	0.053	4.37e-39				RPS26	2.8e-191	-0.671288	0.968	0.977	7.97e-187
YBX3	8.01e-59	1.04043	0.203	0.12	2.28e-54				HIST1H1C	7.87e-69	-0.670652	0.35	0.431	2.24e-64
CASZ1	3.78e-37	0.981061	0.118	0.062	1.07e-32				RPS10	0	-0.648634	0.966	0.986	0
FAM193A	2.59e-30	0.952661	0.102	0.055	7.37e-26				MTRNR2L8	6.82e-41	-0.640493	0.2	0.286	1.94e-36
STK38L	2.81e-30	0.927773	0.102	0.054	7.99e-26				MT-ND5	9.98e-256	-0.631358	0.877	0.948	2.84e-251
KLRK1	6.19e-34	0.914709	0.118	0.065	1.76e-29				THRA	2.52e-20	-0.630088	0.105	0.139	7.16e-16
KDM4B	3.44e-27	0.904762	0.102	0.059	9.79e-23				S100A4	4.11e-38	-0.626059	0.363	0.409	1.17e-33
SLC25A32	4.72e-29	0.877028	0.111	0.063	1.34e-24				ORMDL3	6.68e-17	-0.620213	0.094	0.128	1.9e-12
GADD45A	4.08e-87	0.849948	0.388	0.257	1.16e-82				DGKA	8.19e-34	-0.618873	0.176	0.235	2.33e-29
SCYL2	1.52e-24	0.845359	0.101	0.059	4.34e-20				RANBP6	5.59e-17	-0.612733	0.092	0.121	1.59e-12
TRAF4	2e-23	0.821559	0.104	0.062	5.67e-19				B3GNT2	3.87e-24	-0.611831	0.142	0.197	1.1e-19
ZNF682	2.09e-26	0.812891	0.101	0.057	5.94e-22				TTN	3.66e-21	-0.597421	0.139	0.177	1.04e-16
TUBA4A	7.14e-47	0.805866	0.294	0.211	2.03e-42				STX16	5.74e-48	-0.594929	0.265	0.34	1.63e-43
HMCES	3.17e-26	0.792741	0.105	0.06	9.01e-22				GOLGA8A	6.74e-27	-0.592091	0.154	0.207	1.92e-22
DUSP2	1.47e-52	0.786898	0.44	0.351	4.17e-48				MATR3.1	2.09e-20	-0.588897	0.121	0.156	5.95e-16
FUBP3	6.69e-31	0.782907	0.102	0.055	1.9e-26				PKM	2.43e-17	-0.576286	0.105	0.139	6.9e-13
DHX35	8.58e-21	0.780684	0.102	0.064	2.44e-16				CBLL1	9.42e-29	-0.572374	0.162	0.205	2.68e-24
JMJD6	2.75e-43	0.775939	0.219	0.14	7.83e-39				AC007952.4	5.84e-23	-0.566415	0.224	0.269	1.66e-18
MVD	9.7e-22	0.768169	0.111	0.069	2.76e-17				SLC25A37	3.33e-11	-0.566368	0.074	0.101	9.46e-07
DUSP8	2.42e-45	0.753887	0.196	0.118	6.89e-41				ABHD14B	1.27e-22	-0.562129	0.122	0.156	3.61e-18
FABP5	2.01e-22	0.750536	0.112	0.069	5.71e-18				INPP4B	7.82e-16	-0.557623	0.096	0.138	2.22e-11
AGPS	1.27e-21	0.737279	0.1	0.06	3.63e-17				CORO1B	2e-17	-0.547267	0.121	0.151	5.68e-13
KHDC4	2.03e-22	0.734203	0.105	0.063	5.76e-18				OIP5-AS1	8.15e-19	-0.544488	0.107	0.134	2.32e-14
AFF1	1.3e-17	0.722308	0.109	0.073	3.71e-13				CITED4	6.7e-17	-0.543551	0.119	0.159	1.91e-12
ATP6V0D1	1.85e-16	0.692526	0.108	0.072	5.27e-12				MZF1-AS1	1.46e-12	-0.526345	0.098	0.125	4.16e-08
RASGEF1B	2.82e-27	0.691103	0.134	0.083	8.03e-23				TIMM10B	1.99e-14	-0.526107	0.096	0.12	5.66e-10
KLHL6	8.3e-19	0.68793	0.1	0.063	2.36e-14				HSP90B1	2.2e-38	-0.522259	0.277	0.334	6.26e-34
LAPTM4A	3.37e-57	0.680581	0.276	0.174	9.59e-53				H1FX	6.94e-59	-0.515686	0.47	0.543	1.97e-54
WIPF2	3.03e-18	0.672818	0.111	0.072	8.61e-14				EVI2B	2.3e-44	-0.512746	0.288	0.334	6.55e-40
AREG	1.52e-32	0.664149	0.193	0.126	4.33e-28				ATF7IP2	9.61e-35	-0.510549	0.259	0.319	2.73e-30
STAT5A	1.2e-23	0.663088	0.145	0.094	3.42e-19				GTF3C4	1.29e-14	-0.500842	0.093	0.112	3.66e-10
CRYZL1	7.65e-25	0.653578	0.115	0.07	2.18e-20				KAT7	3.01e-22	-0.497624	0.184	0.227	8.56e-18
PTPRE	6.14e-27	0.65253	0.162	0.106	1.74e-22				METTL26	6.98e-16	-0.497578	0.131	0.167	1.98e-11
PMAIP1	1.2e-19	0.639049	0.238	0.193	3.42e-15				IER2	2.65e-77	-0.495112	0.666	0.721	7.54e-73
TRIM26	1.44e-18	0.631221	0.1	0.063	4.08e-14				RBM34	2.28e-15	-0.494455	0.124	0.156	6.49e-11
TBC1D2B	3.11e-21	0.629987	0.115	0.073	8.83e-17				DDX39B	1.12e-48	-0.493217	0.338	0.401	3.17e-44
JPT1	1.1e-12	0.611967	0.101	0.07	3.12e-08				ETS1	2.2e-85	-0.4902	0.584	0.66	6.27e-81
TP53BP1	2.11e-13	0.606977	0.102	0.07	6e-09				TLN1	2.3e-13	-0.489951	0.111	0.139	6.54e-09
ATP2C1	4.8e-16	0.596374	0.105	0.069	1.36e-11				HIST1H2AG	5e-09	-0.487776	0.087	0.112	0.00014226
MADD	7.19e-17	0.589638	0.1	0.065	2.04e-12				TSPO	5.83e-18	-0.476994	0.174	0.22	1.66e-13
ARID5A	4.94e-73	0.585513	0.414	0.282	1.41e-68				TRAF3IP3	7.56e-25	-0.47193	0.209	0.254	2.15e-20
CASP3	9.41e-19	0.58278	0.107	0.068	2.68e-14				LSP1	1.92e-14	-0.459779	0.156	0.192	5.47e-10
PIM3	4.41e-54	0.567648	0.459	0.355	1.25e-49				SNHG25	6.17e-41	-0.455949	0.39	0.451	1.76e-36
FOSL2	1.28e-15	0.560893	0.118	0.081	3.63e-11				CBX5	4.56e-25	-0.45517	0.178	0.204	1.3e-20
DCTN6	5.13e-28	0.553501	0.177	0.117	1.46e-23				ARCN1	1.85e-27	-0.454754	0.194	0.223	5.26e-23
HAUS2	1.34e-14	0.547134	0.112	0.076	3.82e-10				ZNF507	4.04e-12	-0.454038	0.11	0.135	1.15e-07
NAMPT	9.65e-31	0.539593	0.269	0.195	2.74e-26				MAL	1.15e-36	-0.447974	0.33	0.388	3.27e-32
LYAR	4.57e-15	0.529969	0.158	0.117	1.3e-10				ATXN7L3B	2.01e-30	-0.446193	0.285	0.334	5.71e-26
TMEM222	1.46e-16	0.526323	0.103	0.068	4.16e-12				AC087239.1	5.91e-11	-0.445646	0.109	0.135	1.68e-06
HEATR1	8.99e-16	0.512915	0.132	0.093	2.56e-11				BRD7	9.52e-23	-0.441296	0.234	0.278	2.71e-18
SLC37A3	1.02e-21	0.509416	0.167	0.115	2.91e-17				CHMP4B	8.31e-17	-0.43762	0.141	0.165	2.36e-12
MIDN	9.16e-23	0.508953	0.24	0.179	2.6e-18				NPC2	2.53e-13	-0.425906	0.108	0.128	7.21e-09
PUF60	1.8e-22	0.507809	0.164	0.113	5.13e-18				HSPB1	4.85e-15	-0.424913	0.148	0.172	1.38e-10
CIB1	8.29e-78	0.504275	0.62	0.495	2.36e-73				TMPO	3.4e-32	-0.422211	0.311	0.364	9.67e-28
RCHY1	1.73e-14	0.498168	0.103	0.07	4.92e-10				AP2M1	3.44e-12	-0.420267	0.111	0.131	9.78e-08
PDRG1	1.95e-11	0.497027	0.114	0.082	5.54e-07				CLIC1	1.26e-13	-0.416883	0.164	0.197	3.59e-09
AC095055.1	1.39e-25	0.495559	0.153	0.101	3.94e-21				CALM3	7.61e-19	-0.416662	0.203	0.243	2.17e-14
UGCG	5.9e-21	0.484098	0.177	0.125	1.68e-16				PCED1B-AS1	4.17e-72	-0.415223	0.626	0.675	1.19e-67
SRRT	5.23e-14	0.482655	0.149	0.109	1.49e-09				ISG15	2.98e-09	-0.411732	0.103	0.107	8.48e-05
AC012615.1	5.66e-15	0.473847	0.114	0.079	1.61e-10				ZNF207	5.06e-34	-0.4115	0.323	0.365	1.44e-29
PDCL3	2.4e-11	0.470802	0.134	0.101	6.83e-07				SELENOW	3.63e-19	-0.410366	0.209	0.243	1.03e-14
RBX1	1.13e-48	0.463063	0.405	0.298	3.21e-44				IL16	7.57e-16	-0.408448	0.13	0.15	2.15e-11
CCZ1	5.12e-15	0.46295	0.142	0.102	1.46e-10				MKRN1	8.25e-17	-0.406422	0.179	0.212	2.35e-12
KPNA2	1.68e-15	0.461953	0.144	0.104	4.78e-11				RIPOR2	6e-20	-0.405331	0.245	0.298	1.71e-15
DNAJB11	3.15e-18	0.461023	0.145	0.102	8.96e-14				SDR42E2	1.46e-10	-0.403631	0.114	0.135	4.14e-06
ATP6V0C	3.32e-57	0.457954	0.536	0.419	9.44e-53				HSF2	2.45e-16	-0.403189	0.154	0.176	6.96e-12
UBE2B	1.99e-84	0.450476	0.66	0.521	5.65e-80				AC243960.1	1.72e-11	-0.403137	0.13	0.151	4.88e-07
ILRUN	3.68e-11	0.448845	0.101	0.072	1.05e-06				LCP1	6.92e-19	-0.399921	0.225	0.256	1.97e-14
ICOS	2.21e-20	0.436464	0.225	0.168	6.28e-16				POLE4	3.02e-13	-0.399712	0.139	0.164	8.6e-09
NUP50	2.83e-24	0.429856	0.23	0.167	8.05e-20				ZNF281	1.99e-10	-0.399471	0.112	0.134	5.65e-06
PEX2	2.83e-14	0.429271	0.124	0.088	8.04e-10				IL2RG	1.48e-14	-0.39826	0.152	0.174	4.21e-10
SELENOK	4.56e-75	0.427318	0.692	0.566	1.3e-70				LY6E	6.06e-19	-0.398077	0.228	0.266	1.72e-14
ODR4	9.21e-12	0.424052	0.1	0.071	2.62e-07				STUB1	5.1e-11	-0.397831	0.141	0.171	1.45e-06
DOK2	3.12e-11	0.423094	0.164	0.127	8.88e-07				ST13	8.74e-53	-0.396645	0.512	0.557	2.49e-48
ARHGDIA	1.89e-24	0.416149	0.297	0.227	5.38e-20				RSL1D1	3.05e-52	-0.396549	0.489	0.541	8.68e-48
GMFB	7.14e-10	0.414962	0.114	0.085	2.03e-05				CCNL1	1.71e-96	-0.396528	0.818	0.853	4.87e-92
CSNK1D	1.08e-27	0.413845	0.306	0.232	3.08e-23				GADD45B	1.26e-49	-0.39365	0.565	0.62	3.6e-45
IPO7	7.71e-13	0.401206	0.126	0.091	2.19e-08				HSPA8	2.88e-41	-0.393086	0.429	0.471	8.19e-37
CYP51A1	1e-07	0.401177	0.101	0.077	0.00285316				TRAPPC6A	6.02e-09	-0.390499	0.125	0.15	0.00017119
SNU13	1.21e-54	0.399943	0.591	0.476	3.45e-50				LINC00861	1.25e-09	-0.390106	0.12	0.14	3.56e-05
CNOT1	7.77e-51	0.397603	0.564	0.451	2.21e-46				MRPS34	2.48e-07	-0.383837	0.104	0.124	0.00705445
BLOC1S2	5.63e-30	0.392675	0.269	0.197	1.6e-25				ZBTB24	1.49e-16	-0.38272	0.177	0.203	4.23e-12
RAE1	1.04e-17	0.39223	0.129	0.09	2.97e-13				LTB	2.23e-81	-0.382489	0.848	0.902	6.35e-77
ELK3	9.08e-11	0.391074	0.149	0.114	2.58e-06				COPS2	7.31e-31	-0.381557	0.323	0.366	2.08e-26
SAP30BP	7.67e-24	0.388655	0.298	0.229	2.18e-19				NDUFA11	5.56e-20	-0.380821	0.217	0.247	1.58e-15
LAMTOR5	7.84e-33	0.387966	0.335	0.252	2.23e-28				EPRS	1.99e-07	-0.379945	0.11	0.129	0.00567199
UPF3B	1.57e-11	0.385829	0.103	0.074	4.47e-07				VEZF1	1.94e-12	-0.376225	0.133	0.152	5.51e-08
UBE2A	8.41e-21	0.382766	0.247	0.187	2.39e-16				HSPD1	6.81e-16	-0.376206	0.181	0.206	1.94e-11
SNRPB	1.39e-51	0.381732	0.564	0.451	3.94e-47				CPNE3	4.39e-12	-0.373728	0.096	0.107	1.25e-07
LSM1	2.78e-12	0.381221	0.162	0.124	7.91e-08				HNRNPA2B1	1.48e-66	-0.373517	0.659	0.71	4.2e-62
POMP	3.14e-42	0.380664	0.537	0.436	8.94e-38				TUFM	5.28e-16	-0.373509	0.206	0.239	1.5e-11
IFI16	2.07e-14	0.378037	0.156	0.116	5.89e-10				CDKN1B	1.75e-30	-0.372249	0.338	0.382	4.97e-26
BCL9L	8.02e-15	0.377683	0.186	0.141	2.28e-10				PSME2	1.07e-09	-0.371582	0.129	0.149	3.04e-05
LMNB1	2.11e-07	0.37681	0.113	0.087	0.00599481				CD3E	4.21e-46	-0.370772	0.53	0.589	1.2e-41
OCIAD2	4.03e-34	0.376719	0.581	0.505	1.14e-29				FAM98B	1.13e-07	-0.370221	0.108	0.127	0.0032245
ERLEC1	8.78e-15	0.375804	0.174	0.131	2.5e-10				PSMD4	3.89e-11	-0.369822	0.138	0.161	1.11e-06
ATP6V0B	3.38e-19	0.375435	0.193	0.143	9.61e-15				MRPS12	3.09e-09	-0.368615	0.099	0.114	8.8e-05
LRRC75A	3.33e-08	0.374373	0.107	0.081	0.00094758				MACF1	2.12e-12	-0.368491	0.195	0.235	6.04e-08
PSMD8	1.6e-16	0.371797	0.235	0.182	4.56e-12				PNRC1	4.67e-115	-0.367286	0.929	0.955	1.33e-110
GPATCH4	4.87e-11	0.371609	0.106	0.077	1.38e-06				EIF4G2	2.12e-52	-0.365586	0.607	0.657	6.04e-48
PTPN7	4.88e-19	0.371063	0.242	0.185	1.39e-14				MSL3	1.44e-14	-0.362161	0.202	0.231	4.09e-10
ATXN3	1.82e-08	0.370223	0.101	0.076	0.00051776				SEPHS2	1.33e-10	-0.36159	0.113	0.13	3.79e-06
CWC25	3.24e-18	0.368891	0.213	0.161	9.22e-14				UTP18	2.22e-12	-0.359278	0.145	0.164	6.3e-08
MXD4	7.47e-15	0.364083	0.231	0.181	2.12e-10				PIM1	3.45e-10	-0.358285	0.16	0.19	9.81e-06
LYSMD2	6.43e-16	0.362791	0.133	0.097	1.83e-11				MT-ATP6	3.65e-158	-0.357383	0.994	0.997	1.04e-153
KDM5B	1.93e-15	0.362067	0.19	0.145	5.48e-11				SF3B1	2.69e-49	-0.357376	0.589	0.642	7.66e-45
SART1	6.92e-18	0.361134	0.144	0.105	1.97e-13				MRPL20	8.31e-12	-0.3545	0.162	0.181	2.36e-07
KIN	5.51e-14	0.36086	0.178	0.135	1.57e-09				CFAP97	5.71e-08	-0.354481	0.128	0.149	0.00162279
LAMTOR3	5.12e-14	0.360392	0.155	0.116	1.46e-09				GSTK1	1.88e-24	-0.352718	0.361	0.408	5.33e-20
MED4	2.36e-28	0.359114	0.306	0.232	6.71e-24				CD27	9.62e-13	-0.352422	0.127	0.14	2.74e-08
PIGH	2.95e-17	0.358727	0.103	0.072	8.4e-13				NDUFB7	1.86e-09	-0.351129	0.162	0.193	5.3e-05
PEF1	3.4e-14	0.354479	0.103	0.073	9.66e-10				ANAPC5	5.08e-14	-0.350884	0.195	0.224	1.44e-09
ARL5A	2.33e-15	0.354284	0.136	0.1	6.62e-11				NDUFB9	1.8e-37	-0.350576	0.421	0.462	5.12e-33
RTF1	7.1e-31	0.354082	0.432	0.345	2.02e-26				LIME1	2.71e-34	-0.350232	0.469	0.515	7.69e-30
DERL1	1.52e-12	0.351472	0.151	0.115	4.32e-08				IFITM2	9.2e-11	-0.346166	0.196	0.227	2.62e-06
PSMB3	6.3e-15	0.348614	0.189	0.145	1.79e-10				MT-ATP8	2.08e-36	-0.345284	0.432	0.512	5.92e-32
ATP2A2	2.96e-08	0.345128	0.103	0.078	0.00084091				CFL2	9.56e-08	-0.340285	0.144	0.167	0.0027183
YTHDF1	3.07e-14	0.343618	0.123	0.091	8.73e-10				FBL	2.38e-28	-0.340122	0.361	0.393	6.76e-24
CTR9	1.3e-15	0.342228	0.181	0.138	3.69e-11				CDC37	2.01e-13	-0.339753	0.202	0.227	5.72e-09
COPB1	6.99e-21	0.341957	0.245	0.187	1.99e-16				FAM76B	4.6e-20	-0.339481	0.234	0.256	1.31e-15
RGS1	7.81e-12	0.339988	0.307	0.259	2.22e-07				PA2G4	1.15e-27	-0.339282	0.306	0.325	3.26e-23
ETF1	1.32e-25	0.339902	0.339	0.265	3.76e-21				CREBZF	5.25e-11	-0.339166	0.118	0.129	1.49e-06
EIF1AX	1.27e-43	0.339777	0.465	0.361	3.6e-39				HMGN1	2.48e-49	-0.338961	0.548	0.584	7.06e-45
THUMPD3-AS1	8.52e-28	0.338812	0.289	0.219	2.42e-23				BMI1	8.35e-09	-0.33867	0.096	0.108	0.0002375
GNAI3	3.2e-14	0.338589	0.18	0.138	9.11e-10				DRAP1	5.34e-20	-0.338394	0.28	0.314	1.52e-15
PASK	1.12e-20	0.337147	0.253	0.194	3.18e-16				CFL1	3.68e-36	-0.33668	0.5	0.542	1.05e-31
NDST2	5.78e-11	0.33634	0.117	0.088	1.64e-06				DDX42	1.18e-11	-0.336124	0.132	0.143	3.35e-07
DHX29	1.49e-17	0.336226	0.189	0.143	4.24e-13				CYLD	2.16e-41	-0.333008	0.555	0.594	6.15e-37
TRMT112	2.23e-10	0.33555	0.214	0.174	6.33e-06				REX1BD	3.5e-19	-0.332977	0.282	0.322	9.97e-15
ENY2	2.27e-22	0.334496	0.344	0.274	6.44e-18				AL021155.5	5.88e-09	-0.332122	0.146	0.183	0.00016722
GBP2	2.06e-19	0.333801	0.204	0.153	5.86e-15				C8orf33	1.1e-11	-0.330688	0.156	0.176	3.13e-07
TXNDC12	1.61e-08	0.332927	0.102	0.078	0.00045774				PJA2	1.65e-29	-0.328995	0.373	0.405	4.69e-25
SUB1	4.99e-56	0.330259	0.791	0.699	1.42e-51				HSPA5	3.45e-22	-0.327653	0.395	0.439	9.81e-18
TXNDC17	2.78e-10	0.328645	0.13	0.1	7.91e-06				TPM3	1.15e-39	-0.326522	0.569	0.613	3.26e-35
RBM38	9.97e-41	0.327492	0.541	0.438	2.83e-36				BAG1	3.98e-07	-0.325518	0.124	0.137	0.0113295
BTG3	3.37e-17	0.327406	0.342	0.283	9.59e-13				RBCK1	5.61e-12	-0.325083	0.123	0.133	1.6e-07
UBE2D3	2.46e-67	0.32682	0.804	0.706	7e-63				RNASET2	1.76e-17	-0.324623	0.295	0.33	5.01e-13
G3BP2	9.15e-33	0.326411	0.55	0.462	2.6e-28				APRT	7.11e-37	-0.323383	0.503	0.544	2.02e-32
SQLE	5.23e-07	0.325601	0.112	0.087	0.0148753				TBC1D10C	1.84e-13	-0.320345	0.212	0.241	5.23e-09
YPEL5	5.26e-38	0.324551	0.738	0.678	1.49e-33				ANXA2R	4.36e-12	-0.318702	0.162	0.164	1.24e-07
ZNF350	1.33e-22	0.324023	0.178	0.13	3.79e-18				PPA1	4.92e-28	-0.31457	0.364	0.394	1.4e-23
AKT2	1.11e-11	0.323412	0.142	0.109	3.17e-07				TMSB10	6.1e-65	-0.313727	0.985	0.983	1.73e-60
EIF6	8.35e-08	0.323182	0.116	0.091	0.00237405				CCT6A	7.9e-07	-0.31367	0.112	0.126	0.0224512
ADRM1	4.98e-16	0.321427	0.193	0.148	1.42e-11				FAM174C	1.47e-08	-0.313009	0.149	0.169	0.0004189
GLTP	1.98e-08	0.32035	0.141	0.112	0.00056202				RPS4Y1	9.18e-35	-0.311337	0.559	0.612	2.61e-30
TP53BP2	6.58e-17	0.319485	0.209	0.161	1.87e-12				UBE2Q1	6.26e-15	-0.310185	0.183	0.198	1.78e-10
GNG10	1.27e-08	0.318395	0.1	0.076	0.00036062				TMEM238	7.68e-17	-0.309642	0.224	0.244	2.18e-12
PSMA7	1.26e-23	0.318252	0.473	0.397	3.59e-19				DGKZ	8.69e-09	-0.308482	0.123	0.138	0.00024707
PRDX1	1.21e-09	0.318117	0.16	0.127	3.44e-05				CDC42	1.81e-65	-0.307609	0.798	0.825	5.16e-61
DLD	2.52e-18	0.317445	0.155	0.114	7.15e-14				HNRNPU	1.35e-33	-0.305847	0.613	0.657	3.85e-29
LMBR1L	6.47e-13	0.31744	0.181	0.14	1.84e-08				C17orf49	2.46e-29	-0.3054	0.42	0.441	6.98e-25
ITM2A	2.67e-19	0.31722	0.391	0.325	7.6e-15				IK	2.96e-26	-0.304953	0.372	0.397	8.42e-22
POLB	1.55e-08	0.316574	0.131	0.103	0.00044211				NHP2	3.25e-09	-0.30357	0.131	0.145	9.26e-05
COG3	7.4e-17	0.315834	0.332	0.272	2.11e-12				EIF4B	2.03e-44	-0.303531	0.647	0.689	5.76e-40
CSNK2A1	5.74e-20	0.314565	0.197	0.148	1.63e-15				GTF3A	3.64e-35	-0.303255	0.512	0.548	1.04e-30
UPF1	4.64e-15	0.314033	0.124	0.091	1.32e-10				PSME1	2.6e-24	-0.302573	0.392	0.427	7.4e-20
STAT3	6.46e-35	0.313187	0.614	0.526	1.84e-30				ZNF830	2.09e-08	-0.301801	0.141	0.158	0.0005938
HMGXB4	6.97e-17	0.310931	0.22	0.171	1.98e-12				MRPS21	6.57e-16	-0.299866	0.249	0.271	1.87e-11
PSMC4	4.45e-14	0.310663	0.106	0.077	1.26e-09				EIF2S3	8.81e-29	-0.299837	0.44	0.471	2.51e-24
MRPL22	7e-20	0.31065	0.26	0.203	1.99e-15				PHF10	5.57e-11	-0.299255	0.184	0.205	1.58e-06
CCT2	9.82e-21	0.310606	0.295	0.232	2.79e-16				BAG5	3.8e-15	-0.297878	0.161	0.171	1.08e-10
PTBP1	4.53e-15	0.310439	0.215	0.169	1.29e-10				HADHA	5.66e-19	-0.296864	0.24	0.259	1.61e-14
HNRNPH3	5.48e-45	0.309557	0.692	0.597	1.56e-40				GPS2	5.04e-16	-0.295285	0.243	0.264	1.43e-11
CIR1	6.94e-44	0.306493	0.605	0.499	1.97e-39				ZNHIT6	3.35e-09	-0.295227	0.167	0.184	9.52e-05
UBC	1.44e-31	0.30638	0.95	0.933	4.1e-27				PDK1	1.37e-06	-0.29461	0.138	0.152	0.0389455
RAB33A	7.18e-12	0.306351	0.126	0.095	2.04e-07				DYRK2	2.58e-17	-0.290044	0.316	0.344	7.35e-13
MRPL1	1.44e-07	0.305183	0.121	0.096	0.00408606				NARS	9.19e-15	-0.289649	0.161	0.169	2.61e-10
SC5D	1.55e-15	0.303575	0.151	0.113	4.4e-11				CNOT7	2.73e-15	-0.289355	0.234	0.252	7.77e-11
DDIT4	5.41e-15	0.302504	0.356	0.299	1.54e-10				DDX3X	1.28e-39	-0.28926	0.62	0.652	3.64e-35
SYNJ2	1.29e-09	0.302402	0.136	0.106	3.67e-05				TMEM256	2.01e-09	-0.288767	0.152	0.167	5.71e-05
HELB	1.75e-11	0.302218	0.189	0.15	4.98e-07				SSBP1	3.95e-23	-0.287061	0.43	0.468	1.12e-18
TMEM120B	8.22e-09	0.301959	0.112	0.087	0.00023364				NOSIP	3.17e-22	-0.286471	0.429	0.46	9.02e-18
AP1G1	1.65e-16	0.301533	0.251	0.199	4.71e-12				ZNF428	1.11e-10	-0.286063	0.192	0.212	3.17e-06
PRPS1	1.07e-08	0.301358	0.154	0.124	0.00030442				AL627171.2	4.97e-24	-0.285773	0.503	0.518	1.41e-19
TUBGCP5	7.02e-12	0.300236	0.117	0.088	1.99e-07				CAND1	1.9e-15	-0.285053	0.248	0.27	5.41e-11
ITGAE	1.92e-14	0.300022	0.191	0.149	5.45e-10				TMEM160	9.8e-08	-0.282451	0.142	0.16	0.00278786
RHOG	2.32e-16	0.299934	0.198	0.152	6.59e-12				VPS4A	7.7e-08	-0.279783	0.106	0.114	0.00218972
ARFGAP2	3.85e-13	0.298616	0.174	0.135	1.09e-08				SLC39A10	1.25e-06	-0.279636	0.134	0.148	0.03553
MAP2K7	6.12e-09	0.298381	0.127	0.099	0.00017406				POLR2J3	2.11e-10	-0.278467	0.231	0.257	5.99e-06
FBRS	1.41e-10	0.29552	0.179	0.143	4.02e-06				HSP90AB1	6.3e-43	-0.277114	0.761	0.791	1.79e-38
SNRPG	1.23e-25	0.295035	0.448	0.369	3.5e-21				PPP1R15B	1.09e-09	-0.275985	0.205	0.221	3.1e-05
MRPL50	2.12e-08	0.294592	0.105	0.081	0.00060308				FIS1	2.07e-23	-0.275974	0.317	0.337	5.87e-19
SHPRH	1.12e-11	0.293599	0.161	0.126	3.18e-07				HNRNPDL	4.46e-45	-0.275597	0.67	0.69	1.27e-40
ARF1	1.02e-28	0.293324	0.519	0.433	2.89e-24				IFT20	1.06e-07	-0.27526	0.104	0.109	0.00301157
PGRMC2	1.52e-12	0.291889	0.249	0.203	4.31e-08				CRCP	7.81e-11	-0.275238	0.144	0.154	2.22e-06
EIF2S1	6.71e-13	0.291488	0.12	0.091	1.91e-08				CHD3	2.35e-14	-0.274718	0.262	0.281	6.68e-10
CDC40	4.54e-26	0.290758	0.378	0.302	1.29e-21				CD99	1.31e-13	-0.273986	0.326	0.354	3.72e-09
RIT1	1.41e-08	0.290316	0.13	0.103	0.00040228				PSMD6	1.78e-14	-0.273852	0.201	0.214	5.07e-10
H3F3A	2.68e-72	0.289759	0.93	0.892	7.62e-68				HIST2H2AC	4.12e-19	-0.272832	0.439	0.487	1.17e-14
PGGT1B	7.73e-11	0.289377	0.136	0.105	2.2e-06				CD37	4.19e-37	-0.272825	0.684	0.719	1.19e-32
CCDC43	3.64e-08	0.288828	0.109	0.086	0.00103475				ARL6IP5	3.69e-24	-0.272162	0.385	0.409	1.05e-19
ARL4C	1.3e-21	0.287226	0.605	0.54	3.7e-17				SRSF1	5.86e-13	-0.271859	0.182	0.19	1.67e-08
EVI2A	1.07e-12	0.285837	0.159	0.123	3.05e-08				TPR	9.73e-18	-0.269536	0.325	0.348	2.77e-13
TMBIM6	9.33e-28	0.285379	0.476	0.392	2.65e-23				EDF1	8.05e-34	-0.269132	0.612	0.64	2.29e-29
CD81	5.32e-12	0.284821	0.223	0.18	1.51e-07				PHF3	1.28e-24	-0.267745	0.532	0.574	3.65e-20
TMCO1	3.33e-14	0.28481	0.23	0.184	9.48e-10				ATP5F1D	5.35e-24	-0.267651	0.47	0.506	1.52e-19
UBL5	2.28e-29	0.284223	0.521	0.434	6.49e-25				TSPYL4	1.65e-10	-0.267576	0.178	0.191	4.71e-06
CSNK1E	6.74e-11	0.28353	0.154	0.121	1.92e-06				DYNLL2	1.1e-16	-0.267028	0.26	0.274	3.12e-12
POLR2K	1.38e-15	0.279566	0.216	0.17	3.93e-11				U2AF1L4	5.96e-10	-0.26653	0.123	0.13	1.7e-05
COPS5	2.2e-13	0.2792	0.167	0.13	6.26e-09				ARPC5	4.51e-10	-0.265769	0.113	0.116	1.28e-05
EIF3B	1.27e-14	0.278661	0.186	0.145	3.61e-10				AIP	2.67e-12	-0.262101	0.25	0.268	7.6e-08
DKC1	9.26e-12	0.277349	0.167	0.132	2.63e-07				SNHG1	2e-17	-0.261675	0.367	0.398	5.7e-13
MRPL21	3.16e-10	0.276416	0.169	0.135	8.97e-06				ENO1	2.27e-08	-0.259556	0.182	0.197	0.00064448
SNRNP200	1.03e-21	0.274055	0.333	0.267	2.93e-17				CUTA	7.93e-20	-0.258467	0.328	0.344	2.25e-15
RNF7	8e-24	0.273322	0.368	0.297	2.27e-19				NME3	3.51e-12	-0.25798	0.194	0.206	9.99e-08
PNO1	4.23e-12	0.27226	0.175	0.138	1.2e-07				SERF2	1.47e-32	-0.25766	0.678	0.713	4.18e-28
AKIRIN1	1.88e-23	0.271323	0.339	0.272	5.34e-19				VAMP2	1.74e-29	-0.256282	0.62	0.666	4.94e-25
COX7B	1.33e-23	0.270396	0.478	0.401	3.79e-19				CACYBP	5.49e-21	-0.254819	0.309	0.319	1.56e-16
IKZF1	3.72e-18	0.27018	0.631	0.582	1.06e-13				CDKN2AIP	4.33e-10	-0.25387	0.192	0.205	1.23e-05
ELMSAN1	6.72e-08	0.26995	0.122	0.097	0.00190986				PCBP2	1.61e-33	-0.252049	0.626	0.656	4.57e-29
CCR7	5.39e-21	0.269768	0.533	0.461	1.53e-16				NME2	9.83e-31	-0.24996	0.623	0.648	2.8e-26
APOL6	1.39e-06	0.268368	0.183	0.153	0.0396513				PNRC2	1.91e-17	-0.249873	0.376	0.403	5.43e-13
LPIN1	7.61e-11	0.265888	0.137	0.107	2.16e-06				TKT	1.47e-18	-0.24771	0.247	0.254	4.17e-14
RGCC	6.21e-09	0.265779	0.278	0.237	0.00017646				HNRNPM	3.89e-36	-0.246312	0.619	0.629	1.11e-31
PSMD2	1.09e-07	0.265713	0.114	0.09	0.00309086				RASGRP2	1.74e-10	-0.246157	0.242	0.259	4.95e-06
CISD2	6.59e-07	0.265506	0.117	0.094	0.0187526				CHCHD10	2.83e-13	-0.245813	0.225	0.239	8.03e-09
PRPF31	2.19e-07	0.262974	0.116	0.092	0.0062294				PABPC4	4.93e-12	-0.245174	0.259	0.282	1.4e-07
TMEM9B	4.57e-07	0.262942	0.131	0.106	0.0129864				EIF3L	2.73e-24	-0.24482	0.468	0.486	7.77e-20
NDUFAB1	3.56e-15	0.260362	0.272	0.221	1.01e-10				POLD4	7.28e-08	-0.244062	0.135	0.145	0.00207044
TRMT10C	1.18e-18	0.259495	0.309	0.251	3.36e-14				FUS	2.72e-33	-0.241998	0.76	0.788	7.73e-29
NDUFA12	7.5e-20	0.256222	0.34	0.277	2.13e-15				TSN	4.15e-10	-0.24066	0.219	0.234	1.18e-05
SAT1	2.79e-12	0.253896	0.482	0.427	7.94e-08				LDHB	4.89e-33	-0.239779	0.749	0.789	1.39e-28
PRELID3B	1.78e-09	0.252623	0.192	0.157	5.05e-05				IRF3	5.25e-07	-0.239556	0.151	0.161	0.0149159
LIMD2	1.22e-30	0.251829	0.752	0.685	3.48e-26				IRF1	5.83e-15	-0.239132	0.421	0.449	1.66e-10
CIAO2B	1.39e-09	0.251369	0.254	0.214	3.96e-05				DSTN	1.33e-10	-0.238371	0.241	0.255	3.78e-06
IMP4	2.18e-13	0.250685	0.164	0.129	6.2e-09				MRPL34	9.87e-07	-0.238093	0.141	0.152	0.0280655
NDUFC2	1.95e-16	0.25045	0.396	0.334	5.56e-12				TRIM23	7.66e-10	-0.236681	0.138	0.141	2.18e-05
UFM1	1.39e-15	0.247887	0.297	0.244	3.96e-11				TRIAP1	8.67e-07	-0.23558	0.154	0.164	0.0246449
RNF114	9.98e-18	0.247763	0.321	0.262	2.84e-13				HMGA1	8.65e-12	-0.235445	0.179	0.189	2.46e-07
MAT2B	2.17e-08	0.247139	0.107	0.084	0.00061767				SKP1	8.77e-32	-0.234667	0.626	0.644	2.49e-27
PBDC1	4.47e-08	0.246358	0.128	0.103	0.0012718				HLA-F	5.3e-07	-0.23455	0.185	0.199	0.0150719
SNHG16	6.78e-13	0.246021	0.41	0.355	1.93e-08				ARL6IP4	6.05e-30	-0.234383	0.608	0.629	1.72e-25
KHSRP	7e-09	0.245892	0.11	0.087	0.00019897				ACAP1	4.37e-11	-0.233928	0.253	0.271	1.24e-06
AKAP8	2.57e-11	0.245776	0.2	0.162	7.31e-07				CYBA	5.99e-19	-0.233296	0.333	0.336	1.7e-14
PSMD14	6.22e-08	0.244066	0.184	0.153	0.00176858				DDX5	8.82e-63	-0.232667	0.965	0.976	2.51e-58
SQSTM1	6.78e-21	0.242364	0.397	0.329	1.93e-16				CCDC85B	1.46e-14	-0.230657	0.319	0.337	4.14e-10
PLK3	8.14e-09	0.23714	0.211	0.177	0.00023155				RNF6	1.22e-07	-0.230514	0.116	0.121	0.0034687
ZNF330	7.48e-08	0.236253	0.13	0.105	0.00212841				SATB1	6.4e-19	-0.230222	0.375	0.382	1.82e-14
REXO1	1.13e-07	0.23232	0.118	0.096	0.00322453				EIF3K	3.81e-37	-0.228783	0.834	0.86	1.08e-32
ATG3	2.33e-17	0.23225	0.195	0.154	6.62e-13				CD46	1.87e-08	-0.228208	0.24	0.257	0.00053289
PSMC2	2.64e-10	0.231678	0.172	0.14	7.5e-06				SLC2A4RG	8.97e-13	-0.227624	0.173	0.177	2.55e-08
HNRNPL	6.46e-12	0.231593	0.37	0.319	1.84e-07				BST2	1.37e-09	-0.226945	0.155	0.16	3.88e-05
ABT1	1.16e-16	0.230891	0.175	0.137	3.31e-12				HIGD2A	2.77e-17	-0.225917	0.404	0.426	7.89e-13
TRDMT1	2.51e-07	0.230227	0.102	0.082	0.00712802				NDUFB11	2.68e-24	-0.223576	0.478	0.492	7.62e-20
MORC3	3.72e-14	0.229809	0.296	0.245	1.06e-09				TAGLN2	2.72e-08	-0.222735	0.282	0.306	0.00077413
RRP7A	5.11e-07	0.229657	0.1	0.081	0.0145221				ATM	4.2e-15	-0.220204	0.457	0.486	1.2e-10
HIF1A	1.05e-25	0.229214	0.531	0.451	3e-21				RPL12	1.59e-137	-0.219593	0.995	0.997	4.53e-133
EEF1E1	8.08e-08	0.229027	0.145	0.118	0.0022982				ERP29	8.82e-29	-0.219358	0.59	0.606	2.51e-24
COQ8A	2.9e-13	0.228817	0.11	0.084	8.23e-09				BIRC3	6.47e-11	-0.218153	0.386	0.412	1.84e-06
PRRC2C	1.61e-36	0.227733	0.857	0.8	4.59e-32				NENF	1.56e-09	-0.218069	0.173	0.182	4.45e-05
NUDT21	2.49e-11	0.227445	0.17	0.137	7.09e-07				RPSA	2.25e-104	-0.217899	0.992	0.995	6.39e-100
TGS1	1.36e-14	0.227025	0.269	0.221	3.87e-10				PPP1CC	3.45e-16	-0.217311	0.307	0.318	9.81e-12
NDUFS3	4.18e-22	0.226734	0.226	0.177	1.19e-17				PDIA3	1.09e-17	-0.216999	0.323	0.335	3.09e-13
CHCHD2	8.93e-37	0.226562	0.814	0.739	2.54e-32				NORAD	2.86e-09	-0.21692	0.222	0.234	8.12e-05
GUK1	9.63e-14	0.22513	0.597	0.544	2.74e-09				POLR2L	9.92e-07	-0.216678	0.201	0.218	0.02822
COPS3	3.06e-14	0.224833	0.158	0.125	8.7e-10				IMP3	8.65e-16	-0.216598	0.207	0.21	2.46e-11
DERL2	4.94e-14	0.223897	0.24	0.196	1.41e-09				ZNF92	4.77e-07	-0.215891	0.171	0.178	0.0135717
INTS6	1.09e-19	0.22371	0.382	0.317	3.09e-15				TSR2	2.35e-15	-0.21547	0.209	0.212	6.69e-11
PAPOLA	5.11e-19	0.219643	0.414	0.349	1.45e-14				TMEM219	5.66e-09	-0.213552	0.249	0.269	0.00016104
OTUB1	1.5e-08	0.219367	0.143	0.116	0.00042791				ANP32B	5.11e-24	-0.213191	0.644	0.664	1.45e-19
CLTC	3.63e-10	0.217796	0.136	0.11	1.03e-05				RNASEH2B	1.45e-06	-0.212998	0.127	0.132	0.0411428
COX17	7.45e-15	0.217067	0.238	0.194	2.12e-10				PIN1	6.41e-07	-0.211708	0.139	0.146	0.0182396
KMT2B	2.95e-08	0.216141	0.108	0.086	0.00083859				JUN	2.32e-23	-0.2107	0.86	0.859	6.61e-19
TPM4	6.95e-07	0.215623	0.131	0.108	0.0197666				C9orf78	2.5e-23	-0.210364	0.528	0.541	7.11e-19
ACTR3	7.51e-10	0.215357	0.255	0.215	2.14e-05				UBE2V1	1.24e-12	-0.209962	0.33	0.343	3.52e-08
DDX27	1.56e-11	0.214701	0.246	0.204	4.45e-07				TOMM7	2.73e-63	-0.209838	0.98	0.988	7.76e-59
PRKAR1A	3.37e-07	0.210807	0.135	0.112	0.00957368				ZNF267	3.9e-10	-0.209267	0.221	0.229	1.11e-05
C18orf32	3.02e-16	0.210088	0.276	0.227	8.6e-12				NDUFB2	1.11e-09	-0.208949	0.287	0.306	3.14e-05
EIF3J	8.11e-18	0.209628	0.32	0.264	2.31e-13				CDC42SE1	6.98e-11	-0.20871	0.294	0.308	1.98e-06
RBM23	2.05e-16	0.208816	0.322	0.268	5.83e-12				UFD1	3.22e-10	-0.208149	0.235	0.245	9.15e-06
KLF2	1.31e-10	0.208768	0.719	0.709	3.73e-06				LETMD1	8.79e-09	-0.207581	0.131	0.134	0.00025002
NCKAP1L	9.11e-07	0.206931	0.111	0.091	0.0259093				TOB1	2.64e-15	-0.20724	0.287	0.288	7.5e-11
SMU1	5.7e-11	0.206471	0.244	0.204	1.62e-06				GRPEL1	2.65e-08	-0.205456	0.196	0.205	0.00075463
ISY1	5.38e-09	0.206151	0.164	0.135	0.00015309				UBXN1	2.05e-23	-0.205367	0.584	0.599	5.82e-19
VTI1B	5.97e-08	0.204539	0.107	0.086	0.00169883				C2orf49	4.63e-09	-0.204986	0.143	0.144	0.00013158
GOLGB1	1.9e-11	0.203759	0.323	0.276	5.41e-07				CD7	2.19e-18	-0.204785	0.34	0.346	6.24e-14
CTBS	3.54e-11	0.203747	0.174	0.142	1.01e-06				C1GALT1	7.52e-08	-0.204641	0.17	0.177	0.00213974
PET100	2.95e-24	0.203038	0.622	0.544	8.38e-20				DIS3	8.2e-08	-0.204265	0.201	0.211	0.00233161
ERH	6.94e-19	0.202943	0.393	0.331	1.97e-14				RAB14	1.18e-11	-0.204024	0.355	0.375	3.36e-07
GIMAP7	2.91e-09	0.202168	0.362	0.317	8.28e-05				ILF3	2.75e-13	-0.203454	0.366	0.379	7.83e-09
HSPA4	6.68e-08	0.201753	0.14	0.115	0.00189964				SET	2.33e-27	-0.2033	0.623	0.64	6.62e-23
KDM3A	6.04e-08	0.201748	0.178	0.149	0.00171631				TNFRSF14	2.08e-11	-0.202195	0.242	0.248	5.92e-07
HSPH1	5.92e-14	0.201541	0.251	0.208	1.68e-09				CCDC130	1.08e-08	-0.201296	0.12	0.122	0.00030803
MDM2	1.38e-11	0.20069	0.17	0.139	3.93e-07				CLDND1	1.11e-10	0.200008	0.279	0.234	3.15e-06
ANKRD49	3.61e-14	-0.20114	0.25	0.255	1.03e-09				FBXW2	3.03e-12	0.200111	0.13	0.101	8.62e-08
TRAPPC5	3.56e-11	-0.20988	0.201	0.212	1.01e-06				ZNF292	2.4e-19	0.200344	0.566	0.492	6.83e-15
TRIM13	5.61e-07	-0.211836	0.103	0.108	0.0159409				NELFA	2.99e-08	0.200353	0.108	0.084	0.00084966
P4HB	3.91e-10	-0.214904	0.165	0.17	1.11e-05				MYL6	1.74e-18	0.200528	0.55	0.477	4.95e-14
VIM	1.73e-34	-0.216947	0.728	0.788	4.91e-30				CUL2	2.78e-07	0.200776	0.195	0.163	0.00789425
CRIP1	1.62e-12	-0.218565	0.318	0.368	4.62e-08				ARIH2	3.19e-21	0.201725	0.339	0.275	9.08e-17
ATP5MD	1.68e-15	-0.220886	0.326	0.346	4.78e-11				CCNC	2.35e-11	0.201779	0.182	0.147	6.68e-07
SH3BGRL3	3.62e-23	-0.221677	0.597	0.653	1.03e-18				USP34	1.02e-12	0.20211	0.427	0.369	2.91e-08
NUMA1	7.11e-07	-0.224446	0.113	0.12	0.0202235				FAM214A	3.86e-18	0.202655	0.273	0.221	1.1e-13
AIF1	2e-07	-0.225068	0.237	0.257	0.00567528				RHOH	4.37e-21	0.202706	0.636	0.559	1.24e-16
LBH	1.81e-13	-0.229736	0.226	0.238	5.15e-09				CNOT8	1.08e-13	0.203336	0.277	0.228	3.07e-09
HLA-E	5.75e-52	-0.236266	0.878	0.91	1.64e-47				CSNK1A1	1.62e-24	0.204822	0.477	0.396	4.62e-20
SELENOH	2.16e-12	-0.238097	0.247	0.269	6.13e-08				PSMA3	5.51e-09	0.20501	0.252	0.212	0.00015664
CD3D	7.84e-30	-0.239732	0.599	0.624	2.23e-25				ELOVL5	5.5e-13	0.205245	0.23	0.186	1.56e-08
SH3YL1	1.24e-08	-0.240062	0.2	0.218	0.00035281				ESD	4.9e-07	0.205699	0.189	0.159	0.0139203
NDUFS8	1.94e-10	-0.245037	0.147	0.157	5.51e-06				CDC73	1.35e-10	0.205724	0.254	0.212	3.83e-06
GABPB1-IT1	6.89e-12	-0.24647	0.288	0.311	1.96e-07				EIF5B	3.9e-13	0.206706	0.321	0.269	1.11e-08
PCBP1	2.72e-15	-0.249767	0.287	0.307	7.75e-11				EPC1	3.96e-23	0.206857	0.719	0.643	1.13e-18
SNRPN	1.04e-10	-0.257439	0.207	0.229	2.95e-06				SURF2	9.75e-07	0.207034	0.132	0.109	0.0277269
GABARAP	8.84e-23	-0.258775	0.349	0.372	2.51e-18				SCAF4	2.28e-10	0.207078	0.101	0.078	6.5e-06
NUB1	1.69e-12	-0.259966	0.202	0.217	4.81e-08				TRPM7	5.18e-13	0.2071	0.293	0.244	1.47e-08
USP9Y	7.1e-12	-0.260747	0.162	0.174	2.02e-07				ATP1A1	5.68e-13	0.20712	0.264	0.216	1.61e-08
PSMB9	4.96e-07	-0.261521	0.14	0.154	0.0140917				DDX39A	1.99e-10	0.207246	0.175	0.141	5.66e-06
HCLS1	9.9e-11	-0.265755	0.204	0.225	2.82e-06				PHF12	6.51e-09	0.207518	0.208	0.172	0.00018515
FBXO9	5.8e-09	-0.266573	0.11	0.118	0.00016485				SCAF11	9.73e-24	0.207714	0.578	0.496	2.77e-19
S100A10	5.03e-20	-0.275664	0.416	0.478	1.43e-15				EWSR1	6.03e-11	0.209036	0.223	0.183	1.72e-06
LAMTOR1	1.15e-10	-0.275762	0.192	0.214	3.27e-06				ABI1	1.92e-09	0.21002	0.278	0.236	5.47e-05
HMGN3	7.43e-08	-0.277097	0.191	0.218	0.00211248				SHOC2	8.11e-11	0.210802	0.22	0.181	2.31e-06
AIMP1	7.02e-24	-0.277101	0.442	0.482	2e-19				BRD9	1.03e-08	0.210997	0.223	0.187	0.00029353
MBD2	1.25e-12	-0.27872	0.193	0.212	3.56e-08				CDK13	1.28e-13	0.211746	0.363	0.306	3.64e-09
GTPBP6	4.78e-09	-0.279715	0.147	0.161	0.00013599				WDR33	1.71e-15	0.211843	0.36	0.302	4.85e-11
VPS13C	3.45e-13	-0.282521	0.223	0.244	9.81e-09				METTL9	4.14e-16	0.212446	0.327	0.269	1.18e-11
KRTCAP2	2.72e-14	-0.283781	0.27	0.306	7.75e-10				DICER1	1.36e-12	0.212918	0.206	0.166	3.86e-08
CHMP7	8.34e-16	-0.284977	0.22	0.235	2.37e-11				SP3	2.99e-13	0.213082	0.401	0.342	8.5e-09
ATP5MC1	1.08e-07	-0.285533	0.131	0.149	0.00305699				CMTM6	2.99e-11	0.213209	0.274	0.229	8.51e-07
PFN1	1.34e-39	-0.286996	0.599	0.658	3.82e-35				KPNB1	1.8e-10	0.213404	0.218	0.179	5.13e-06
MAP2K2	9.81e-10	-0.290726	0.194	0.219	2.79e-05				RAB5C	1.46e-10	0.214076	0.238	0.195	4.15e-06
BIN1	2.1e-12	-0.291343	0.187	0.207	5.97e-08				PRKRIP1	6.34e-08	0.214201	0.219	0.182	0.00180236
SOX4	4.53e-09	-0.292989	0.144	0.14	0.00012889				KANSL1	4.16e-16	0.214653	0.441	0.375	1.18e-11
C12orf10	1.57e-07	-0.293099	0.093	0.105	0.00445585				PPP2R5A	1.24e-08	0.215557	0.209	0.173	0.00035391
S100A6	3.06e-36	-0.294204	0.608	0.653	8.7e-32				ZNF107	1.8e-08	0.215901	0.145	0.116	0.0005123
CMPK1	6.13e-20	-0.29941	0.322	0.357	1.74e-15				CNOT2	1.09e-22	0.216202	0.372	0.303	3.11e-18
AHNAK	5.96e-08	-0.29959	0.159	0.175	0.00169423				MAN1A2	4.17e-08	0.216656	0.194	0.161	0.00118542
BCL7C	2.65e-09	-0.301987	0.16	0.186	7.53e-05				ELP2	1.09e-13	0.21736	0.277	0.227	3.1e-09
BLOC1S1	6.65e-09	-0.312558	0.13	0.15	0.00018897				SART3	1.72e-10	0.217432	0.121	0.094	4.9e-06
GPSM3	8.26e-25	-0.31435	0.382	0.436	2.35e-20				CCSER2	4.46e-14	0.21834	0.444	0.382	1.27e-09
ARRB2	5.97e-09	-0.317679	0.146	0.167	0.00016969				QKI	4.63e-10	0.218578	0.258	0.216	1.32e-05
PPP1R14B	8.3e-10	-0.317837	0.136	0.171	2.36e-05				ATP6V0E1	7.44e-13	0.218732	0.206	0.165	2.12e-08
KLRB1	1.3e-06	-0.318408	0.126	0.152	0.0370102				RWDD3	4.09e-07	0.220011	0.176	0.145	0.0116238
AC008105.3	8.03e-10	-0.319178	0.171	0.208	2.28e-05				PRPF40A	1.52e-24	0.221116	0.491	0.409	4.33e-20
YPEL2	3.54e-14	-0.321192	0.176	0.198	1.01e-09				SECISBP2	5.75e-17	0.221235	0.395	0.33	1.64e-12
GATA3	2.52e-08	-0.322187	0.145	0.171	0.00071552				ASB8	2.66e-14	0.221334	0.253	0.204	7.55e-10
FYB1	8.74e-28	-0.328822	0.42	0.484	2.49e-23				SNIP1	3.5e-12	0.222354	0.22	0.177	9.94e-08
TRBC2	4.25e-23	-0.331119	0.403	0.456	1.21e-18				ADNP	1.32e-10	0.222395	0.189	0.152	3.74e-06
TRIM44	5e-10	-0.336009	0.132	0.153	1.42e-05				ORAI1	3.2e-09	0.224323	0.128	0.102	9.1e-05
CFAP36	5.69e-11	-0.33667	0.14	0.16	1.62e-06				AC092338.3	1.8e-16	0.224423	0.225	0.178	5.12e-12
PHYH	6.54e-08	-0.342457	0.101	0.115	0.00186053				UBXN4	1.41e-18	0.224582	0.413	0.344	4.02e-14
VEGFB	1.64e-06	-0.348885	0.085	0.101	0.0467133				SNRK	1.92e-16	0.224799	0.364	0.301	5.47e-12
ARPC4	4.96e-09	-0.349907	0.123	0.146	0.00014112				BBX	2.11e-15	0.225148	0.39	0.328	5.99e-11
SLFN5	3.38e-18	-0.355898	0.184	0.201	9.6e-14				PBRM1	3.06e-10	0.225276	0.214	0.175	8.7e-06
PDAP1	8.24e-13	-0.358821	0.165	0.193	2.34e-08				NFKB1	3.3e-14	0.225629	0.538	0.474	9.39e-10
KDELR1	4.54e-09	-0.36056	0.089	0.101	0.00012912				TENT4B	1.42e-08	0.225775	0.174	0.141	0.00040298
RESF1	3.61e-29	-0.361195	0.327	0.365	1.03e-24				ZCRB1	4.96e-12	0.22631	0.246	0.201	1.41e-07
RCAN3	3.57e-42	-0.361342	0.495	0.56	1.02e-37				NUTM2B-AS1	3.94e-09	0.226563	0.262	0.22	0.00011213
FCGRT	1.43e-06	-0.36201	0.084	0.1	0.0406429				NUP214	1.68e-06	0.226673	0.176	0.147	0.0478103
PSMC5	8.6e-14	-0.364232	0.163	0.192	2.45e-09				AKAP17A	1.04e-08	0.226718	0.168	0.136	0.00029551
NABP1	8.98e-07	-0.364655	0.082	0.1	0.02554				OPA1	1.49e-11	0.226986	0.221	0.179	4.24e-07
HIST1H4E	1.3e-07	-0.365553	0.104	0.123	0.00368611				COPA	1.01e-24	0.227582	0.373	0.301	2.87e-20
CD52	2.08e-48	-0.366878	0.576	0.651	5.91e-44				GOLT1B	6.53e-07	0.227846	0.16	0.131	0.0185807
FAM200B	7.73e-12	-0.372607	0.125	0.145	2.2e-07				FMNL1	2.46e-13	0.228505	0.295	0.243	7.01e-09
LAMTOR4	5.01e-25	-0.372843	0.292	0.344	1.42e-20				RPS6KB1	5.53e-13	0.228945	0.287	0.236	1.57e-08
NDUFB10	3.42e-16	-0.378561	0.193	0.232	9.73e-12				TIPRL	3.38e-13	0.22926	0.244	0.197	9.61e-09
SEPTIN9	4.19e-24	-0.379143	0.288	0.345	1.19e-19				BCCIP	7.63e-08	0.229284	0.167	0.135	0.00216952
ARHGAP5	1.53e-13	-0.380983	0.116	0.132	4.34e-09				HMGB1	3.48e-40	0.229383	0.911	0.855	9.91e-36
MHENCR	2.5e-15	-0.388808	0.173	0.208	7.1e-11				DPF2	1.45e-06	0.229936	0.115	0.093	0.0411607
TSTD1	3.19e-20	-0.389289	0.238	0.288	9.07e-16				ZNF644	3.68e-24	0.230081	0.529	0.446	1.05e-19
PGP	2.49e-13	-0.395929	0.147	0.177	7.08e-09				UQCRC2	2.37e-10	0.230344	0.231	0.19	6.74e-06
CD3G	5.1e-41	-0.396937	0.396	0.441	1.45e-36				SENP5	4.81e-09	0.230747	0.232	0.193	0.00013689
MYL12A	6.04e-48	-0.397726	0.447	0.529	1.72e-43				NDUFS6	7.33e-16	0.231028	0.226	0.179	2.08e-11
RCSD1	2.38e-11	-0.40313	0.14	0.174	6.76e-07				SRSF7	8.26e-23	0.231061	0.825	0.762	2.35e-18
TMC6	8.32e-15	-0.405662	0.171	0.208	2.37e-10				CTPS1	9.41e-07	0.231352	0.113	0.091	0.0267462
ANAPC16	2.3e-37	-0.408672	0.338	0.389	6.53e-33				KLF6	7.99e-09	0.231773	0.553	0.516	0.00022729
EPM2AIP1	2.7e-10	-0.418662	0.097	0.115	7.68e-06				STK17B	1.21e-33	0.231811	0.785	0.703	3.44e-29
TRAT1	2.68e-17	-0.419759	0.146	0.172	7.61e-13				NDUFA9	1.18e-09	0.231945	0.185	0.149	3.36e-05
NSMCE1	3.98e-10	-0.421837	0.091	0.109	1.13e-05				USP16	2.56e-24	0.232394	0.453	0.372	7.28e-20
POLR3GL	1.69e-08	-0.439068	0.095	0.119	0.00048118				UBE4A	4.08e-13	0.23336	0.251	0.204	1.16e-08
PLEKHF2	7.42e-20	-0.445715	0.156	0.187	2.11e-15				ACTR10	6.91e-07	0.23342	0.146	0.118	0.0196561
ARHGAP30	3.7e-10	-0.461303	0.083	0.106	1.05e-05				LRRC8C	4.63e-12	0.234149	0.196	0.157	1.32e-07
HIST1H2BC	1.34e-09	-0.462973	0.081	0.106	3.8e-05				C6orf62	9.64e-10	0.234712	0.195	0.159	2.74e-05
SEMA4D	3.34e-26	-0.466132	0.185	0.224	9.51e-22				TASOR2	4.55e-12	0.234829	0.214	0.172	1.29e-07
NDUFA3	3.38e-18	-0.470192	0.146	0.196	9.61e-14				CDYL	1.87e-08	0.235138	0.148	0.119	0.00053102
LAT	5.33e-19	-0.477787	0.158	0.201	1.52e-14				PCMT1	1.15e-07	0.23591	0.122	0.097	0.0032746
COQ7	2.12e-12	-0.487676	0.1	0.129	6.03e-08				RC3H2	2.71e-17	0.236372	0.237	0.187	7.69e-13
CAPN2	2.37e-10	-0.496998	0.077	0.101	6.73e-06				IWS1	1.37e-08	0.236708	0.159	0.128	0.00038977
LSM4	8.73e-19	-0.505286	0.137	0.175	2.48e-14				UBL3	1.95e-08	0.237011	0.235	0.196	0.00055555
ETFB	1.57e-18	-0.505599	0.136	0.178	4.45e-14				CWF19L2	4.15e-17	0.237068	0.359	0.297	1.18e-12
TBC1D4	1.72e-13	-0.507549	0.102	0.13	4.89e-09				TIMM17A	1.68e-07	0.237298	0.203	0.169	0.00477319
TUG1	7.93e-20	-0.515137	0.116	0.14	2.25e-15				UBE2V2	9.73e-10	0.237641	0.123	0.096	2.77e-05
PDCD5	1.84e-20	-0.521722	0.137	0.178	5.23e-16				RNF169	1.34e-09	0.237798	0.156	0.125	3.82e-05
LGALS1	7.02e-10	-0.532236	0.087	0.11	2e-05				FMR1	2.08e-07	0.238316	0.139	0.112	0.00592651
PLEKHJ1	9.09e-12	-0.532378	0.08	0.106	2.59e-07				ZNF131	6.13e-11	0.238405	0.266	0.22	1.74e-06
XPO1	3.86e-24	-0.550083	0.15	0.196	1.1e-19				RBM26	1.22e-10	0.239123	0.314	0.265	3.46e-06
TPI1	4.39e-15	-0.559886	0.086	0.119	1.25e-10				FAM126B	2.15e-10	0.239162	0.199	0.161	6.12e-06
SELL	8e-15	-0.561944	0.088	0.114	2.27e-10				TCF25	3.06e-20	0.239404	0.609	0.533	8.71e-16
IFI6	1.54e-12	-0.56257	0.078	0.108	4.38e-08				KCTD20	1.71e-09	0.240798	0.164	0.131	4.87e-05
BIN2	2.84e-30	-0.57862	0.177	0.24	8.08e-26				TMEM87A	2.04e-17	0.241492	0.272	0.218	5.81e-13
ARRDC3	7.37e-41	-0.595919	0.231	0.299	2.1e-36				JUNB	3.52e-39	0.241709	0.951	0.909	1e-34
MAPKAP1	4.92e-18	-0.686049	0.073	0.102	1.4e-13				AHCTF1	4.32e-11	0.241819	0.23	0.187	1.23e-06
AC245407.2	8.61e-25	-0.74254	0.088	0.13	2.45e-20				TRIM33	8.86e-13	0.242383	0.231	0.186	2.52e-08
CENPX	3.05e-21	-0.750917	0.061	0.101	8.68e-17				TOX4	8.4e-16	0.242464	0.226	0.179	2.39e-11
TXNIP	0	-0.787618	0.886	0.967	0				ATXN7	1.33e-13	0.242886	0.286	0.234	3.77e-09
HIST1H1E	0	-1.83905	0.241	0.511	0				UBE2L3	1.58e-17	0.244099	0.371	0.305	4.5e-13
									KDELR2	1.67e-09	0.245331	0.129	0.101	4.75e-05
									JAK3	4.07e-07	0.245655	0.153	0.124	0.0115778
									BCL11B	4.05e-29	0.246209	0.79	0.716	1.15e-24
									HK1	2.28e-08	0.246997	0.106	0.082	0.0006474
									ZC3H6	1.5e-10	0.247141	0.166	0.131	4.26e-06
									SIAH2	1.71e-10	0.247402	0.213	0.172	4.88e-06
									DRG1	2.73e-07	0.247736	0.125	0.099	0.00776374
									MYDGF	9.74e-09	0.247863	0.201	0.164	0.00027684
									ATL2	9.01e-07	0.248559	0.157	0.128	0.0256346
									KMT2E	9.34e-41	0.248796	0.73	0.627	2.65e-36
									NXT1	1.75e-06	0.249163	0.233	0.199	0.0498489
									CLIP1	2.85e-07	0.249347	0.174	0.143	0.00811687
									SEC11A	1.03e-15	0.249832	0.275	0.221	2.92e-11
									MOB4	1.14e-13	0.250415	0.216	0.171	3.24e-09
									ANXA11	9.01e-13	0.251176	0.218	0.175	2.56e-08
									SELENOT	4.15e-16	0.251649	0.397	0.331	1.18e-11
									PPIG	9.4e-26	0.251941	0.54	0.453	2.67e-21
									SAR1A	2.72e-19	0.252272	0.318	0.254	7.74e-15
									STK4	1.57e-21	0.252558	0.642	0.57	4.48e-17
									ZNF407	9.9e-09	0.252744	0.157	0.125	0.00028152
									SARNP	8.4e-16	0.252774	0.265	0.211	2.39e-11
									FBXO34	8.23e-11	0.253491	0.218	0.176	2.34e-06
									MYLIP	2.59e-15	0.253897	0.33	0.271	7.38e-11
									SLC4A7	2.24e-08	0.253959	0.158	0.126	0.00063823
									NDUFS4	7.89e-09	0.254185	0.204	0.167	0.00022445
									CEP57	3.83e-13	0.255078	0.22	0.175	1.09e-08
									MAGOH	3.59e-18	0.255601	0.378	0.311	1.02e-13
									APC	1.8e-07	0.255654	0.131	0.104	0.00510913
									ATAD1	1.94e-13	0.256954	0.139	0.105	5.52e-09
									TMED9	2.17e-07	0.257306	0.142	0.114	0.0061809
									MTMR9	2.54e-07	0.25844	0.112	0.087	0.00722001
									TOP2B	1.94e-14	0.258652	0.212	0.166	5.51e-10
									ERCC6L2	8.21e-07	0.258973	0.122	0.098	0.0233537
									SUPT5H	2e-10	0.260345	0.267	0.221	5.69e-06
									ENSA	1.26e-13	0.261094	0.297	0.243	3.59e-09
									SNX2	2.07e-09	0.26145	0.186	0.149	5.89e-05
									ZNF141	1.72e-06	0.26207	0.112	0.089	0.0489039
									FNBP1	1.84e-26	0.262183	0.622	0.534	5.23e-22
									RLIM	4.92e-12	0.262206	0.22	0.176	1.4e-07
									ELF1	2.86e-32	0.262371	0.647	0.551	8.14e-28
									ZRSR2	9.83e-07	0.26268	0.136	0.109	0.0279584
									PPP2R2A	3.25e-10	0.262733	0.233	0.19	9.23e-06
									KPNA4	4.95e-14	0.262938	0.25	0.2	1.41e-09
									USP4	7.14e-08	0.262946	0.119	0.093	0.00203116
									PIK3CA	1.11e-20	0.263065	0.446	0.371	3.16e-16
									SH2D1A	1.72e-09	0.263174	0.151	0.119	4.9e-05
									KDM5A	2.3e-22	0.263357	0.338	0.269	6.53e-18
									KIF20B	3.78e-09	0.263638	0.231	0.19	0.00010749
									DCAF5	8.3e-18	0.264297	0.203	0.155	2.36e-13
									ISCA1	1.06e-20	0.264651	0.424	0.349	3.02e-16
									PCGF5	8.71e-18	0.266287	0.365	0.299	2.48e-13
									ATAD2	5.68e-08	0.266313	0.237	0.198	0.00161498
									SEC62	9.14e-48	0.266674	0.678	0.562	2.6e-43
									CACUL1	2.19e-12	0.266956	0.154	0.118	6.21e-08
									KIAA0355	1.01e-10	0.267094	0.258	0.211	2.88e-06
									NSRP1	1.05e-16	0.267333	0.248	0.195	2.97e-12
									SNRPF	9.7e-24	0.268821	0.511	0.428	2.76e-19
									PHF1	8.26e-15	0.269434	0.314	0.256	2.35e-10
									MAP3K3	3.91e-08	0.269472	0.194	0.158	0.00111198
									TPRKB	3.76e-09	0.27004	0.147	0.116	0.00010682
									GTF2B	4.96e-20	0.270059	0.395	0.323	1.41e-15
									SFXN1	5.4e-23	0.270541	0.389	0.313	1.54e-18
									MAPK6	2.41e-08	0.270589	0.152	0.12	0.00068455
									PTGER4	6.63e-19	0.270611	0.343	0.276	1.88e-14
									SEM1	5.23e-19	0.270638	0.277	0.218	1.49e-14
									CD48	3.93e-55	0.272787	0.795	0.687	1.12e-50
									PIK3CD	9.39e-07	0.272952	0.171	0.14	0.0267068
									P2RY10	4.99e-16	0.273475	0.21	0.162	1.42e-11
									NKAP	7.2e-15	0.274005	0.264	0.21	2.05e-10
									UPF2	2.3e-14	0.274113	0.228	0.179	6.54e-10
									ZNF506	7.38e-14	0.274899	0.223	0.176	2.1e-09
									NR1D2	7.08e-13	0.275024	0.273	0.221	2.01e-08
									CDC27	4.5e-07	0.275155	0.151	0.122	0.0127911
									DNAJC2	7.5e-18	0.275235	0.317	0.254	2.13e-13
									APBB1	5.55e-08	0.275331	0.136	0.107	0.00157864
									SEPTIN6	2.78e-12	0.275893	0.404	0.346	7.9e-08
									PPP6R2	2.76e-11	0.275977	0.271	0.222	7.85e-07
									ARL8B	1.42e-14	0.276517	0.21	0.163	4.05e-10
									STX12	6.16e-12	0.276708	0.134	0.102	1.75e-07
									BSDC1	2.92e-12	0.27706	0.265	0.216	8.29e-08
									LATS1	2.17e-08	0.277639	0.18	0.146	0.00061657
									RAB5IF	4.19e-09	0.278833	0.211	0.172	0.00011923
									GNA13	2.31e-10	0.280347	0.228	0.185	6.58e-06
									KIFAP3	7.41e-12	0.280487	0.134	0.101	2.11e-07
									PSMD11	8.57e-10	0.280659	0.191	0.152	2.44e-05
									FOXJ3	7.75e-12	0.280866	0.267	0.218	2.2e-07
									ARFGEF1	4.81e-17	0.280981	0.276	0.218	1.37e-12
									FAM133B	4.97e-26	0.281054	0.641	0.557	1.41e-21
									TTC7A	1.35e-08	0.281365	0.178	0.143	0.00038387
									RCN2	1.4e-17	0.281852	0.236	0.182	3.99e-13
									MTF2	3.45e-15	0.282028	0.236	0.185	9.81e-11
									CHD1	1.94e-53	0.282806	0.703	0.582	5.51e-49
									ETNK1	2.43e-10	0.284316	0.161	0.126	6.91e-06
									DLST	8.46e-09	0.284496	0.134	0.103	0.00024071
									SNHG14	4.98e-12	0.285362	0.29	0.238	1.42e-07
									INPP5K	4.02e-10	0.285438	0.149	0.115	1.14e-05
									DEGS1	1.2e-06	0.285959	0.162	0.132	0.034153
									ANKRD36	8.21e-12	0.286057	0.153	0.117	2.33e-07
									BANP	1.89e-08	0.286296	0.118	0.091	0.00053858
									SMARCC1	1.04e-14	0.286575	0.269	0.215	2.95e-10
									AATF	9.34e-07	0.28661	0.163	0.133	0.0265547
									GPCPD1	2.31e-16	0.286638	0.333	0.271	6.57e-12
									TXNL4A	1.27e-18	0.288184	0.264	0.205	3.61e-14
									PPP2R3C	8.2e-11	0.290362	0.19	0.15	2.33e-06
									ERGIC2	2.41e-10	0.290973	0.161	0.126	6.84e-06
									CBX4	2.16e-08	0.291029	0.221	0.182	0.00061459
									ILKAP	1.21e-12	0.291118	0.252	0.202	3.43e-08
									ZNF43	3.82e-09	0.291262	0.113	0.085	0.00010855
									ZCCHC7	8.28e-09	0.291449	0.199	0.161	0.0002354
									HERPUD1	2.24e-11	0.291621	0.283	0.233	6.38e-07
									TUT7	2.35e-13	0.291761	0.167	0.128	6.68e-09
									ARID4B	3.5e-44	0.291884	0.757	0.661	9.96e-40
									RBL2	6.55e-11	0.292149	0.238	0.193	1.86e-06
									GNB2	4.96e-09	0.292209	0.116	0.089	0.00014113
									ARID1A	1.54e-12	0.292569	0.234	0.186	4.39e-08
									RARS2	1.25e-08	0.294498	0.145	0.113	0.00035588
									CSNK1G2	7.37e-15	0.294512	0.204	0.158	2.1e-10
									RNF216	5.88e-18	0.295858	0.35	0.283	1.67e-13
									TMEM242	8.42e-11	0.296099	0.159	0.123	2.39e-06
									UBE2H	3.27e-10	0.296246	0.221	0.178	9.31e-06
									DOCK2	1.59e-07	0.297081	0.222	0.185	0.00451383
									PAK2	4.58e-19	0.297841	0.359	0.29	1.3e-14
									XPC	4.14e-16	0.298725	0.229	0.176	1.18e-11
									OTULINL	4.4e-16	0.298747	0.206	0.158	1.25e-11
									IP6K1	3.78e-12	0.299028	0.287	0.236	1.08e-07
									UBE2K	1.6e-17	0.299046	0.275	0.216	4.54e-13
									EZR	2.06e-23	0.299282	0.423	0.342	5.86e-19
									RORA	4.66e-17	0.299448	0.487	0.418	1.32e-12
									ZNF410	2.5e-08	0.299628	0.125	0.096	0.0007109
									VPS26A	2.3e-20	0.3005	0.251	0.192	6.54e-16
									MTMR14	1.62e-11	0.300581	0.182	0.141	4.6e-07
									TM9SF3	7.78e-19	0.300961	0.346	0.278	2.21e-14
									TMEM50A	5.89e-27	0.301976	0.406	0.322	1.67e-22
									RPRD2	1.39e-11	0.302411	0.209	0.165	3.97e-07
									INO80	1.22e-10	0.302628	0.144	0.11	3.47e-06
									PPM1A	1.5e-13	0.303655	0.207	0.161	4.27e-09
									SORL1	2.48e-17	0.303673	0.332	0.268	7.06e-13
									MGAT4A	1.29e-30	0.304212	0.563	0.468	3.66e-26
									PACS1	1.33e-10	0.30444	0.265	0.218	3.78e-06
									CD2AP	1.84e-13	0.304536	0.221	0.174	5.23e-09
									EID1	1.07e-23	0.305128	0.389	0.31	3.05e-19
									TMEM259	5.6e-12	0.307357	0.211	0.167	1.59e-07
									ACAP2	3.4e-07	0.307457	0.183	0.15	0.0096784
									SDHC	5.11e-14	0.308158	0.118	0.086	1.45e-09
									CDC123	1.93e-12	0.308673	0.243	0.194	5.5e-08
									RNF168	6.62e-15	0.309461	0.183	0.139	1.88e-10
									SLBP	3.92e-10	0.309711	0.171	0.133	1.11e-05
									RIOK1	1.31e-07	0.310141	0.142	0.112	0.00371806
									BCL7B	2.56e-13	0.310173	0.245	0.194	7.28e-09
									SS18L2	1.23e-15	0.310948	0.222	0.171	3.5e-11
									AMFR	7.71e-09	0.311184	0.116	0.088	0.0002193
									HELZ	1.27e-21	0.311857	0.33	0.26	3.62e-17
									ARMH3	4.95e-08	0.312052	0.105	0.079	0.00140647
									DOCK10	1.3e-07	0.312459	0.298	0.261	0.00368281
									UBR4	2.63e-12	0.313521	0.182	0.14	7.47e-08
									SMAP2	1.22e-30	0.313922	0.581	0.487	3.47e-26
									DDX21	5.65e-39	0.31399	0.709	0.611	1.61e-34
									HSPA14.1	2.21e-09	0.314828	0.16	0.124	6.3e-05
									N4BP1	1.32e-29	0.315179	0.408	0.32	3.75e-25
									FBXO21	2.07e-13	0.315284	0.251	0.199	5.87e-09
									TOGARAM1	1.1e-08	0.315598	0.124	0.095	0.00031188
									ARPC5L	2.68e-12	0.315962	0.323	0.269	7.62e-08
									CDK17	6.24e-17	0.316077	0.284	0.224	1.78e-12
									SYNE1	1.71e-07	0.316248	0.166	0.133	0.00485147
									RBPJ	2.65e-29	0.316384	0.323	0.244	7.52e-25
									KPNA5	5.47e-12	0.316661	0.204	0.16	1.55e-07
									SMCHD1	1.44e-23	0.317253	0.671	0.613	4.09e-19
									CERT1	8.9e-11	0.317315	0.159	0.122	2.53e-06
									SPPL2A	7.77e-13	0.31735	0.164	0.125	2.21e-08
									RELCH	1.12e-06	0.317515	0.122	0.095	0.0317926
									BEX2	2.13e-26	0.317661	0.402	0.319	6.07e-22
									PRRC2B	1.2e-16	0.317828	0.337	0.273	3.43e-12
									SPCS2	2.03e-21	0.318903	0.238	0.179	5.78e-17
									BOD1L1	1.23e-20	0.318948	0.356	0.283	3.49e-16
									PSMB7	7.08e-22	0.319001	0.326	0.254	2.01e-17
									ZCCHC10	6.27e-14	0.319655	0.211	0.162	1.78e-09
									BAZ2A	3.06e-13	0.320254	0.232	0.183	8.71e-09
									WASHC4	1.59e-07	0.320466	0.116	0.089	0.00450956
									SEC11C	1.69e-08	0.321181	0.181	0.145	0.00047962
									CRLF3	2.8e-09	0.321765	0.172	0.135	7.95e-05
									HECA	1.63e-23	0.321968	0.433	0.352	4.64e-19
									PLEKHM2	1.68e-13	0.322098	0.146	0.108	4.77e-09
									NSMCE3	1.32e-22	0.322271	0.419	0.34	3.75e-18
									POLR2A	2.26e-18	0.322541	0.348	0.28	6.43e-14
									ELMO1	2.32e-14	0.323106	0.298	0.241	6.6e-10
									HAT1	8.29e-08	0.323551	0.145	0.114	0.0023566
									KLHL24	3.68e-23	0.323853	0.371	0.293	1.05e-18
									CD55	8.62e-25	0.324843	0.365	0.286	2.45e-20
									TMEM161B	5.18e-08	0.325226	0.117	0.089	0.0014737
									SOS2	6.75e-14	0.325239	0.293	0.237	1.92e-09
									KIAA1143	2.18e-12	0.32556	0.195	0.15	6.2e-08
									TTF1	1.15e-10	0.325965	0.145	0.11	3.26e-06
									LSM6	1.48e-11	0.326051	0.172	0.132	4.21e-07
									PKN2	4.55e-29	0.326644	0.345	0.264	1.29e-24
									CELF2	4.96e-24	0.326686	0.524	0.443	1.41e-19
									RASA2	4.53e-22	0.327672	0.414	0.336	1.29e-17
									BIRC6	5.49e-16	0.327823	0.321	0.259	1.56e-11
									RNF11	1.11e-06	0.328064	0.146	0.117	0.0315916
									SRSF2	6.22e-21	0.328239	0.517	0.441	1.77e-16
									CCDC12	3.04e-19	0.328311	0.341	0.272	8.63e-15
									PIAS2	1.43e-08	0.328349	0.126	0.096	0.00040558
									CHD6	2.24e-35	0.328772	0.391	0.298	6.36e-31
									UPP1	4.31e-08	0.329131	0.274	0.236	0.00122701
									HEXA	7.86e-12	0.329426	0.15	0.112	2.23e-07
									NAA25	1.53e-08	0.329742	0.145	0.113	0.00043493
									RAB2A	1.43e-32	0.329759	0.526	0.428	4.06e-28
									GOLGA4	1.88e-31	0.329987	0.492	0.397	5.34e-27
									TMEM131L	1.9e-12	0.330676	0.284	0.231	5.4e-08
									STIM2	5.07e-15	0.331061	0.216	0.166	1.44e-10
									VTI1A	4.11e-12	0.33146	0.205	0.16	1.17e-07
									RBM27	6.51e-25	0.331499	0.409	0.326	1.85e-20
									TXNDC11	4.88e-10	0.332144	0.155	0.119	1.39e-05
									HECTD1	3.61e-19	0.332294	0.25	0.191	1.03e-14
									DCP1A	3.39e-20	0.332708	0.298	0.231	9.64e-16
									WIPI2	4.1e-20	0.332841	0.259	0.196	1.17e-15
									ANXA7	1.74e-22	0.333093	0.276	0.21	4.95e-18
									SETD2	1.39e-23	0.333939	0.412	0.331	3.95e-19
									SDHD	5.16e-10	0.333942	0.135	0.102	1.47e-05
									HLA-C	5.38e-97	0.333963	0.972	0.928	1.53e-92
									DOCK8	3.45e-10	0.334234	0.219	0.177	9.82e-06
									ANKHD1	2.85e-27	0.334529	0.388	0.303	8.12e-23
									PPP2R5E	1.39e-15	0.334944	0.218	0.166	3.94e-11
									SERINC3	5.66e-13	0.335244	0.179	0.136	1.61e-08
									RNF115	2.32e-17	0.335817	0.21	0.159	6.59e-13
									RAB12	5.4e-07	0.335872	0.113	0.087	0.0153415
									NIPBL	1.38e-33	0.336643	0.437	0.341	3.93e-29
									SPTLC1	8.91e-15	0.336696	0.159	0.117	2.53e-10
									ELOC	9.82e-21	0.336883	0.337	0.266	2.79e-16
									ZZEF1	2.05e-13	0.337208	0.179	0.135	5.84e-09
									UBAP1	8.55e-15	0.337556	0.177	0.132	2.43e-10
									CUL5	4.15e-19	0.338494	0.271	0.208	1.18e-14
									ARPP19	1.15e-27	0.338696	0.304	0.227	3.28e-23
									OGT	3.27e-19	0.338953	0.259	0.197	9.29e-15
									GTF3C6	5.96e-08	0.339141	0.145	0.114	0.00169388
									CELF1	6.16e-19	0.339545	0.275	0.212	1.75e-14
									OSBP	1.32e-11	0.339577	0.17	0.13	3.76e-07
									FOXK1	5.22e-12	0.340218	0.181	0.139	1.49e-07
									HTT	4.84e-13	0.340289	0.153	0.113	1.38e-08
									SELENOF	2.54e-17	0.340495	0.251	0.193	7.23e-13
									ATP6V1H	9.61e-14	0.341092	0.206	0.158	2.73e-09
									NPLOC4	5.88e-10	0.342448	0.119	0.088	1.67e-05
									FBXW7	4.93e-12	0.342937	0.238	0.19	1.4e-07
									NT5C3A	5.32e-10	0.343274	0.178	0.139	1.51e-05
									USP8	1.56e-12	0.3434	0.199	0.153	4.44e-08
									FAF2	2e-09	0.343457	0.14	0.107	5.7e-05
									ZNF827	1.27e-07	0.343552	0.142	0.112	0.00361264
									MLLT10	4.25e-08	0.343598	0.148	0.116	0.00120973
									IQGAP1	6.2e-20	0.343686	0.309	0.241	1.76e-15
									SLC38A1	1.02e-23	0.343726	0.522	0.445	2.89e-19
									FLNB	2e-09	0.344382	0.15	0.116	5.69e-05
									NFE2L2	4.47e-22	0.344638	0.306	0.235	1.27e-17
									SEC23A	7.81e-12	0.344654	0.181	0.139	2.22e-07
									ADSS	7.93e-10	0.344807	0.161	0.124	2.25e-05
									ACBD6	1.89e-10	0.344922	0.225	0.181	5.36e-06
									TIMM10	7.33e-13	0.345564	0.131	0.095	2.09e-08
									ALG13	4.27e-18	0.346007	0.256	0.196	1.21e-13
									GAPVD1	3.48e-10	0.346036	0.198	0.157	9.91e-06
									RB1CC1	3.59e-41	0.34636	0.509	0.399	1.02e-36
									ZBTB44	1.06e-10	0.346641	0.139	0.105	3.02e-06
									CEMIP2	9.41e-26	0.346992	0.467	0.381	2.67e-21
									ZC3H18	5e-12	0.347314	0.173	0.132	1.42e-07
									CEP170	1.36e-09	0.347329	0.106	0.078	3.85e-05
									ADAM17	5.21e-09	0.348716	0.116	0.087	0.00014809
									STRAP	7.94e-37	0.349458	0.471	0.368	2.26e-32
									DYRK1A	1.12e-38	0.349484	0.373	0.277	3.2e-34
									CDK5RAP1	9.61e-13	0.349632	0.149	0.11	2.73e-08
									SRP54	1.15e-13	0.35021	0.177	0.133	3.27e-09
									MFSD14A	4.05e-15	0.350892	0.227	0.174	1.15e-10
									RPRD1B	4.86e-16	0.350921	0.173	0.127	1.38e-11
									SMAP1	3.62e-17	0.351716	0.257	0.198	1.03e-12
									KBTBD2	3e-12	0.352839	0.204	0.158	8.53e-08
									NCOA3	4.03e-12	0.353037	0.23	0.182	1.15e-07
									SLCO3A1	1.09e-09	0.353082	0.145	0.11	3.1e-05
									TTC17	1.13e-16	0.353157	0.25	0.193	3.21e-12
									THRAP3	9e-37	0.353499	0.406	0.309	2.56e-32
									DNAJC3	7.05e-16	0.35357	0.216	0.164	2e-11
									H2AFV	1.08e-32	0.354251	0.42	0.325	3.06e-28
									HNRNPF	6.97e-20	0.354497	0.268	0.205	1.98e-15
									MRPL33	7.85e-20	0.354673	0.324	0.254	2.23e-15
									EP400	1.48e-09	0.354765	0.127	0.095	4.22e-05
									STAU1	4.29e-23	0.355035	0.277	0.208	1.22e-18
									ARMC8	2.36e-18	0.35536	0.229	0.172	6.71e-14
									NFKB2	6.15e-21	0.355423	0.254	0.191	1.75e-16
									KRAS	2.31e-32	0.355749	0.425	0.33	6.56e-28
									AC253572.2	2.7e-52	0.355822	0.28	0.178	7.69e-48
									ATF2	3.71e-11	0.356322	0.158	0.119	1.05e-06
									CWF19L1	1.75e-12	0.356406	0.176	0.133	4.97e-08
									PMF1	7.02e-11	0.356603	0.199	0.156	2e-06
									MRPL47	6.66e-22	0.35682	0.276	0.209	1.89e-17
									NAA50	7.11e-13	0.357374	0.187	0.142	2.02e-08
									ERP44	7.18e-12	0.358076	0.141	0.104	2.04e-07
									PIK3C2A	8.64e-15	0.358488	0.222	0.17	2.46e-10
									IFNGR1	4.21e-26	0.358685	0.247	0.181	1.2e-21
									ZBTB7A	1.29e-15	0.359462	0.233	0.179	3.67e-11
									AKAP13	9.46e-36	0.360009	0.519	0.416	2.69e-31
									MTR	1.44e-17	0.360484	0.242	0.184	4.08e-13
									ACO2	2.42e-09	0.360519	0.13	0.098	6.87e-05
									ZNF433-AS1	6e-17	0.360772	0.212	0.159	1.71e-12
									ARNTL	1.08e-15	0.360854	0.215	0.163	3.07e-11
									MED23	1.89e-18	0.361546	0.245	0.186	5.38e-14
									MED14	7.1e-17	0.36328	0.176	0.129	2.02e-12
									NUP54	1.84e-21	0.363416	0.268	0.202	5.23e-17
									SEC61B	7.31e-36	0.363461	0.445	0.344	2.08e-31
									CIAO1	2.88e-11	0.36517	0.153	0.115	8.18e-07
									SVIP	1.6e-22	0.365538	0.355	0.279	4.55e-18
									SRSF11	2.05e-60	0.365609	0.698	0.571	5.82e-56
									YLPM1	2.89e-14	0.366126	0.19	0.143	8.22e-10
									CD44	6.58e-51	0.36613	0.753	0.655	1.87e-46
									TXLNG	1.11e-11	0.366474	0.206	0.162	3.16e-07
									NEMF	1.15e-18	0.366748	0.29	0.225	3.27e-14
									RPIA	3.54e-13	0.366893	0.147	0.108	1.01e-08
									RAB30	4.81e-15	0.367922	0.216	0.165	1.37e-10
									ADNP2	3.25e-16	0.368285	0.226	0.172	9.24e-12
									SENP6	2.55e-15	0.368352	0.238	0.184	7.26e-11
									DESI2	2.99e-07	0.368931	0.117	0.09	0.00851391
									SNX4	2.27e-09	0.369884	0.12	0.089	6.46e-05
									HUWE1	9.96e-13	0.370407	0.221	0.173	2.83e-08
									BTBD1	1.59e-07	0.370543	0.123	0.095	0.00452234
									AC092821.3	5.95e-16	0.370963	0.19	0.141	1.69e-11
									TNPO1	2.33e-15	0.371246	0.217	0.165	6.64e-11
									RPL23A	0	0.37157	0.995	0.996	0
									FBXO42	2.37e-08	0.371574	0.106	0.078	0.0006727
									ZDHHC6	5.79e-10	0.37168	0.138	0.104	1.65e-05
									DENND4C	2.28e-08	0.371701	0.131	0.1	0.00064855
									CCNT1	1.82e-20	0.371991	0.231	0.171	5.17e-16
									TFDP2	7.98e-19	0.372275	0.252	0.19	2.27e-14
									SNX1	5.87e-09	0.372302	0.134	0.102	0.00016694
									NLRC5	1.39e-16	0.372384	0.217	0.163	3.95e-12
									TDG	3.74e-20	0.372605	0.297	0.229	1.06e-15
									SS18	7.1e-10	0.372964	0.154	0.118	2.02e-05
									MTREX	9.36e-15	0.373436	0.223	0.171	2.66e-10
									RAB8B	7.61e-24	0.37347	0.37	0.291	2.16e-19
									VTA1	4.44e-11	0.373909	0.152	0.114	1.26e-06
									TSPYL2	9.2e-18	0.374052	0.496	0.432	2.62e-13
									CYTH1	5.26e-31	0.374609	0.495	0.401	1.5e-26
									SMPD4	1.1e-07	0.374816	0.135	0.105	0.00311435
									WDR26	7.97e-21	0.374864	0.267	0.202	2.27e-16
									UBE2E3	2.03e-08	0.375245	0.138	0.107	0.00057584
									RPRD1A	4.71e-09	0.375851	0.11	0.081	0.00013402
									NUP107	1.57e-10	0.375893	0.125	0.093	4.48e-06
									RC3H1	6.34e-19	0.377116	0.27	0.206	1.8e-14
									SLC30A5	1.51e-09	0.377192	0.135	0.102	4.3e-05
									LSM14A	2.91e-37	0.378293	0.49	0.385	8.27e-33
									USP42	8.77e-13	0.378904	0.165	0.123	2.49e-08
									CRTC3	6.17e-16	0.379335	0.272	0.214	1.75e-11
									HIPK1	2.01e-28	0.379428	0.385	0.298	5.71e-24
									STAT5B	8.81e-10	0.37993	0.157	0.121	2.51e-05
									NDEL1	1.15e-13	0.380111	0.183	0.137	3.28e-09
									APPL2	1.57e-09	0.380733	0.168	0.131	4.46e-05
									SH3KBP1	5.69e-12	0.381354	0.201	0.156	1.62e-07
									AEBP2	3.97e-14	0.381559	0.196	0.148	1.13e-09
									MPPE1	1.71e-10	0.381589	0.119	0.087	4.86e-06
									NUP58	3.69e-18	0.381978	0.307	0.242	1.05e-13
									ODC1	2.14e-19	0.381986	0.42	0.353	6.08e-15
									AGTPBP1	3.62e-14	0.38207	0.247	0.194	1.03e-09
									SARAF	5.77e-127	0.382084	0.947	0.893	1.64e-122
									RNF166	1.28e-17	0.382269	0.197	0.144	3.63e-13
									TET2	6.12e-15	0.382306	0.209	0.158	1.74e-10
									ATE1	4.5e-10	0.382956	0.118	0.087	1.28e-05
									BUD23	8.87e-24	0.383194	0.307	0.233	2.52e-19
									PSMD1	6.86e-10	0.38353	0.138	0.104	1.95e-05
									PPHLN1	4.94e-46	0.383772	0.49	0.373	1.41e-41
									NDUFB6	9.47e-10	0.383835	0.156	0.12	2.69e-05
									TTC37	2.66e-07	0.386245	0.131	0.102	0.00755291
									SEC61G	1.57e-49	0.386293	0.515	0.394	4.48e-45
									VAPB	1.13e-16	0.38688	0.147	0.104	3.23e-12
									QRICH1	9.25e-15	0.387528	0.166	0.121	2.63e-10
									UBE3A	1.61e-21	0.387976	0.288	0.219	4.57e-17
									FOXP1	3.1e-49	0.388013	0.784	0.724	8.83e-45
									MBTD1	3.06e-09	0.388148	0.136	0.103	8.71e-05
									MAPK1IP1L	2.03e-29	0.388878	0.346	0.26	5.76e-25
									VDAC1	1.95e-18	0.389148	0.254	0.193	5.54e-14
									SYPL1	4.05e-23	0.389445	0.168	0.116	1.15e-18
									NASP	9.04e-29	0.389642	0.299	0.22	2.57e-24
									NAA15	4.14e-16	0.389753	0.194	0.143	1.18e-11
									BRWD1	5.16e-29	0.39003	0.37	0.283	1.47e-24
									ZMYM2	3.04e-28	0.390531	0.341	0.257	8.64e-24
									MPC1	3.18e-10	0.390616	0.139	0.104	9.06e-06
									MAPKAPK2	1.92e-14	0.39144	0.21	0.16	5.46e-10
									GMCL1	1.31e-15	0.392067	0.181	0.132	3.72e-11
									VMP1	1.68e-25	0.392241	0.271	0.198	4.79e-21
									GABPB1	1.14e-12	0.393059	0.148	0.108	3.25e-08
									VPS36	1.02e-06	0.393078	0.117	0.091	0.02903
									GZMM	1.32e-15	0.394684	0.313	0.255	3.76e-11
									NDUFV2	1.12e-35	0.396182	0.454	0.353	3.19e-31
									SPOCK2	1.88e-48	0.396444	0.622	0.506	5.33e-44
									CLEC2D	2.69e-33	0.398459	0.353	0.262	7.65e-29
									MAP4K5	5.55e-08	0.398551	0.146	0.115	0.00157853
									GIGYF2	1.76e-09	0.398845	0.151	0.116	5.01e-05
									WDFY2	1.79e-09	0.399219	0.123	0.091	5.08e-05
									SDHB	1.18e-20	0.400654	0.224	0.164	3.34e-16
									ATXN2L	1.18e-13	0.400862	0.198	0.151	3.36e-09
									RREB1	1.4e-09	0.400921	0.133	0.099	3.98e-05
									UBA6	1.83e-15	0.400967	0.151	0.108	5.21e-11
									NLRP1	1.22e-15	0.401877	0.264	0.207	3.47e-11
									CAMK2D	1.48e-09	0.401949	0.168	0.131	4.22e-05
									ZDHHC17	3.26e-10	0.402013	0.139	0.104	9.26e-06
									SEC14L1	1.79e-12	0.402097	0.172	0.13	5.09e-08
									TNFAIP8	3.23e-25	0.402238	0.39	0.308	9.17e-21
									RAP2C	6.67e-15	0.402274	0.181	0.134	1.9e-10
									LPP	1.32e-08	0.403561	0.132	0.1	0.00037537
									LEPROTL1	3.73e-106	0.403818	0.882	0.786	1.06e-101
									MFSD6	3.54e-08	0.404229	0.115	0.086	0.00100662
									TAF1	8.32e-10	0.404513	0.141	0.106	2.37e-05
									OTULIN	4.61e-17	0.40474	0.194	0.142	1.31e-12
									REL	1.01e-36	0.404789	0.486	0.382	2.86e-32
									TSC22D2	5.69e-10	0.404835	0.142	0.106	1.62e-05
									AP2B1	3.69e-11	0.405328	0.16	0.121	1.05e-06
									TNFSF8	2.75e-11	0.405739	0.133	0.098	7.83e-07
									MORF4L2	2.54e-20	0.405953	0.259	0.194	7.22e-16
									PDE4D	1.6e-41	0.406242	0.428	0.32	4.54e-37
									NUP88	9.73e-10	0.406663	0.153	0.117	2.77e-05
									CHIC2	1.44e-18	0.407165	0.288	0.224	4.1e-14
									RICTOR	3.89e-40	0.4079	0.602	0.503	1.11e-35
									PHACTR4	7.42e-16	0.408301	0.191	0.141	2.11e-11
									CD74	3.13e-17	0.408374	0.242	0.184	8.9e-13
									SIAH1	1.62e-09	0.411052	0.105	0.075	4.6e-05
									MAPK14	1.13e-12	0.411672	0.131	0.094	3.22e-08
									MAPK8IP3	1.99e-10	0.412309	0.122	0.089	5.66e-06
									DNAJB6	6.03e-48	0.412465	0.539	0.42	1.71e-43
									LRRC8B	3.5e-13	0.412683	0.142	0.103	9.95e-09
									SF3B3	2.06e-08	0.413199	0.126	0.096	0.00058456
									PNPLA2	6.46e-10	0.41477	0.142	0.107	1.84e-05
									CD5	2.19e-19	0.415385	0.225	0.165	6.22e-15
									GINM1	1.05e-17	0.416	0.214	0.158	2.99e-13
									ARAP2	2.5e-15	0.416479	0.203	0.152	7.12e-11
									FDX1	4.7e-24	0.417315	0.272	0.2	1.34e-19
									REEP5	2.04e-24	0.417614	0.245	0.177	5.81e-20
									PHACTR2	5.92e-13	0.418678	0.182	0.137	1.68e-08
									OXCT1	1.58e-12	0.419744	0.194	0.149	4.49e-08
									USP25	5.45e-10	0.420167	0.142	0.107	1.55e-05
									DTNBP1	2.53e-13	0.420343	0.123	0.087	7.2e-09
									N4BP2L1	3.41e-17	0.420394	0.174	0.125	9.69e-13
									HIVEP1	3.23e-39	0.420831	0.38	0.279	9.19e-35
									CNIH4	3.77e-14	0.421077	0.13	0.092	1.07e-09
									WSB1	6.68e-27	0.421139	0.304	0.225	1.9e-22
									SERTAD1	1.1e-10	0.421141	0.218	0.175	3.13e-06
									RLF	2.8e-25	0.421353	0.294	0.219	7.95e-21
									PSEN1	6.42e-12	0.42229	0.14	0.102	1.83e-07
									PTPRA	3.9e-36	0.422825	0.356	0.261	1.11e-31
									CNOT9	2.13e-12	0.422941	0.13	0.093	6.06e-08
									MED30	3.78e-29	0.423057	0.262	0.186	1.08e-24
									TRABD	2.54e-22	0.423083	0.245	0.18	7.22e-18
									TACC1	1.7e-21	0.423596	0.247	0.182	4.84e-17
									EIF4A3	7.1e-16	0.423633	0.18	0.132	2.02e-11
									ABCG1	3.65e-15	0.42366	0.172	0.125	1.04e-10
									AGO3	2.68e-13	0.424208	0.145	0.104	7.62e-09
									EEF1AKMT2	4.34e-11	0.424659	0.134	0.098	1.24e-06
									PPM1B	9.65e-29	0.424813	0.301	0.221	2.75e-24
									WIPF1	8.27e-31	0.425028	0.321	0.236	2.35e-26
									SUMO1	4.7e-41	0.425061	0.448	0.34	1.34e-36
									AC026979.2	2.58e-41	0.426458	0.459	0.35	7.34e-37
									CMTM7	2.63e-07	0.426872	0.112	0.086	0.00748065
									MAGT1	2.4e-08	0.427122	0.104	0.076	0.00068115
									TENT2	1.07e-20	0.427206	0.256	0.191	3.06e-16
									PCMTD1	4.71e-17	0.427777	0.182	0.132	1.34e-12
									THADA	6.42e-09	0.428749	0.101	0.073	0.00018264
									AP3M2	2.16e-17	0.429763	0.275	0.215	6.16e-13
									TMEM165	3.82e-10	0.430859	0.11	0.079	1.09e-05
									HECTD4	6.41e-08	0.431213	0.112	0.084	0.00182272
									RBL1	9.58e-18	0.431298	0.199	0.145	2.72e-13
									TMEM248	3.58e-11	0.431337	0.12	0.086	1.02e-06
									PPP6C	1.86e-20	0.431884	0.204	0.146	5.3e-16
									TCERG1	5.44e-22	0.433075	0.263	0.195	1.55e-17
									MLF2	6.45e-24	0.433293	0.165	0.112	1.83e-19
									ANKRD44	6.17e-22	0.433672	0.294	0.223	1.75e-17
									MARK3	4.2e-17	0.434009	0.229	0.172	1.19e-12
									FAM160B1	4.49e-14	0.434196	0.152	0.109	1.28e-09
									SBF2	6.14e-08	0.436011	0.1	0.074	0.00174686
									SREK1IP1	2.14e-32	0.43615	0.369	0.277	6.09e-28
									TMEM41B	1.03e-36	0.436197	0.316	0.226	2.92e-32
									OSBPL9	3.81e-13	0.436569	0.187	0.142	1.08e-08
									CAMTA1	1.96e-33	0.437155	0.3	0.215	5.56e-29
									BRD1	5.73e-22	0.437163	0.248	0.182	1.63e-17
									HERC3	2e-08	0.437547	0.11	0.082	0.00056931
									DSTYK	7.93e-13	0.437873	0.149	0.108	2.25e-08
									CNOT4	1.27e-23	0.439174	0.279	0.208	3.61e-19
									IRS2	6.44e-38	0.439455	0.391	0.29	1.83e-33
									ERC1	1.5e-11	0.439834	0.157	0.117	4.26e-07
									USP47	9.87e-29	0.440527	0.397	0.31	2.81e-24
									PARP4	7.56e-09	0.44058	0.12	0.089	0.00021485
									PAFAH1B1	8.26e-36	0.441719	0.32	0.23	2.35e-31
									NDUFS1	1.61e-09	0.442248	0.115	0.084	4.57e-05
									SMC4	3.1e-08	0.442581	0.113	0.084	0.00088012
									AP3B1	4.36e-22	0.442733	0.216	0.154	1.24e-17
									REV3L	3.96e-08	0.444005	0.113	0.085	0.00112619
									ABCA5	2.58e-07	0.444238	0.1	0.075	0.00733696
									NFKBIB	3.68e-12	0.444276	0.158	0.117	1.05e-07
									APPBP2	3.39e-10	0.445523	0.122	0.089	9.64e-06
									GNAS	2.05e-131	0.445673	0.904	0.815	5.83e-127
									PRMT9	1.41e-18	0.44608	0.167	0.117	4.02e-14
									B4GALT1	1.26e-13	0.446246	0.151	0.109	3.58e-09
									TLE3	1.01e-12	0.446281	0.132	0.095	2.88e-08
									RNF13	3.99e-11	0.446334	0.132	0.096	1.13e-06
									ZNF33A	1.36e-12	0.446726	0.134	0.096	3.87e-08
									CD96	5.44e-17	0.447838	0.235	0.178	1.55e-12
									ATP13A3	8.79e-11	0.448096	0.131	0.096	2.5e-06
									ANKRD13C	7.05e-16	0.448292	0.17	0.122	2e-11
									LRMP	2.58e-10	0.448587	0.134	0.099	7.33e-06
									TNRC6B	2.76e-71	0.448975	0.546	0.4	7.84e-67
									MED13L	1.37e-30	0.449241	0.349	0.261	3.91e-26
									DPM1	6.07e-16	0.449817	0.197	0.145	1.73e-11
									SLC25A16	6.26e-08	0.449928	0.116	0.088	0.0017809
									TAB2	1.59e-26	0.450495	0.311	0.232	4.52e-22
									BTAF1	2.53e-19	0.451069	0.193	0.137	7.18e-15
									RNF138	9.12e-24	0.451127	0.266	0.195	2.59e-19
									RHEB	4.81e-21	0.451401	0.224	0.162	1.37e-16
									C1orf43	7.75e-23	0.451652	0.236	0.17	2.2e-18
									SFMBT1	7.06e-09	0.452071	0.133	0.102	0.0002007
									TSG101	4.45e-16	0.452676	0.165	0.118	1.27e-11
									NAA20	6.71e-18	0.45273	0.173	0.122	1.91e-13
									POLDIP3	1.67e-08	0.452966	0.118	0.089	0.00047374
									ZNF708	1.3e-13	0.453076	0.177	0.132	3.7e-09
									NBDY	9.29e-19	0.453185	0.242	0.181	2.64e-14
									SPIN1	3.56e-10	0.453249	0.109	0.078	1.01e-05
									WDR20	2.34e-15	0.453276	0.199	0.148	6.65e-11
									HIVEP2	1.01e-17	0.453766	0.223	0.166	2.88e-13
									PLCL2	2.21e-14	0.454055	0.166	0.121	6.28e-10
									COX16	1.34e-26	0.454804	0.279	0.203	3.81e-22
									IGF1R	3.96e-08	0.455015	0.115	0.087	0.00112539
									CCDC57	8.81e-29	0.455691	0.288	0.208	2.5e-24
									GPATCH8	6.8e-38	0.455832	0.389	0.288	1.93e-33
									NFU1	4.44e-11	0.456553	0.101	0.07	1.26e-06
									IGF2R	1e-10	0.456585	0.114	0.082	2.85e-06
									GFPT1	2.71e-11	0.457143	0.123	0.089	7.72e-07
									RILPL2	1.55e-07	0.457277	0.113	0.087	0.00440801
									ZNF10	5.63e-12	0.458743	0.163	0.122	1.6e-07
									GLUD1	1.15e-16	0.458775	0.16	0.112	3.28e-12
									ATAD2B	3.88e-23	0.459281	0.208	0.145	1.1e-18
									VPS13D	2.01e-13	0.45949	0.171	0.127	5.72e-09
									LMTK2	2.49e-11	0.459621	0.129	0.094	7.08e-07
									SENP2	1.36e-13	0.459905	0.162	0.119	3.86e-09
									APBB1IP	3.05e-26	0.460182	0.267	0.193	8.67e-22
									FAM168B	6.37e-18	0.461236	0.192	0.138	1.81e-13
									PCNX1	3.99e-22	0.461458	0.26	0.192	1.13e-17
									LINC01138	1.42e-36	0.461705	0.362	0.265	4.03e-32
									TBC1D23	1.24e-12	0.461973	0.142	0.103	3.51e-08
									NEDD9	8.84e-10	0.462351	0.114	0.082	2.51e-05
									ZNF586	1.29e-08	0.462664	0.106	0.078	0.00036543
									NOL10	2.27e-12	0.462976	0.132	0.094	6.47e-08
									NFATC3	7.09e-09	0.463049	0.115	0.085	0.00020175
									PPP3CA	8.81e-10	0.463467	0.149	0.114	2.51e-05
									SNRNP40	1.33e-15	0.463631	0.162	0.116	3.79e-11
									FRS2	2.04e-14	0.463647	0.162	0.117	5.81e-10
									YIPF5	1.89e-32	0.464025	0.282	0.199	5.37e-28
									CUL3	1.31e-43	0.46412	0.438	0.327	3.71e-39
									PRKX	1.31e-11	0.465037	0.156	0.118	3.74e-07
									TRAPPC10	2.14e-36	0.46509	0.354	0.258	6.07e-32
									TBRG1	1.01e-16	0.465177	0.213	0.159	2.87e-12
									SETD5	1.53e-11	0.465358	0.131	0.094	4.36e-07
									DIP2B	3.44e-10	0.466305	0.134	0.1	9.78e-06
									THOC2	9.22e-24	0.466973	0.222	0.157	2.62e-19
									ZNF148	4.22e-25	0.467013	0.279	0.206	1.2e-20
									RTCA	2.79e-11	0.467298	0.111	0.078	7.94e-07
									CREB1	1.28e-11	0.467735	0.174	0.134	3.63e-07
									NCOR1	2.51e-37	0.467847	0.327	0.233	7.14e-33
									PGK1	8.13e-29	0.468852	0.334	0.25	2.31e-24
									AQR	3.48e-17	0.470191	0.181	0.13	9.9e-13
									MEF2D	5.06e-10	0.471611	0.134	0.1	1.44e-05
									CUL4A	4.44e-12	0.471614	0.135	0.097	1.26e-07
									ANKRD17	6.09e-19	0.471957	0.242	0.182	1.73e-14
									PHF20	2.58e-36	0.47216	0.367	0.27	7.33e-32
									CASK	1.01e-21	0.474267	0.251	0.185	2.86e-17
									RAB1A	1.6e-27	0.474746	0.272	0.195	4.54e-23
									CCM2	1.94e-17	0.474928	0.226	0.169	5.52e-13
									DNAJC15	6.41e-28	0.47552	0.217	0.149	1.82e-23
									COPS8	3.03e-16	0.475788	0.161	0.114	8.62e-12
									SUCLA2	3.05e-14	0.475878	0.144	0.102	8.69e-10
									MBP	3.59e-45	0.476933	0.448	0.335	1.02e-40
									ERBIN	4.77e-23	0.477192	0.266	0.197	1.36e-18
									TMEM243	3.35e-47	0.477574	0.402	0.288	9.52e-43
									YY1AP1	1.52e-12	0.479213	0.124	0.087	4.33e-08
									EML4	5.56e-62	0.48003	0.626	0.495	1.58e-57
									NCK2	1.1e-25	0.480858	0.256	0.184	3.13e-21
									NR1H2	3.28e-20	0.481823	0.208	0.149	9.32e-16
									KPNA6	4.06e-21	0.482074	0.191	0.133	1.15e-16
									KDM4C	4.23e-20	0.483495	0.214	0.155	1.2e-15
									CD6	3.68e-59	0.484737	0.465	0.334	1.05e-54
									ATF6	5.55e-15	0.484965	0.156	0.111	1.58e-10
									NDUFB3	2.53e-12	0.485775	0.135	0.097	7.2e-08
									ANKRD12	1.01e-93	0.486517	0.797	0.675	2.88e-89
									SCLT1	4.57e-13	0.486559	0.162	0.119	1.3e-08
									MRPS36	6.19e-17	0.486756	0.169	0.12	1.76e-12
									MLLT3	3.02e-19	0.486855	0.242	0.181	8.58e-15
									RALGAPA2	4.82e-10	0.486961	0.126	0.093	1.37e-05
									NDUFV2-AS1	2.81e-16	0.487155	0.14	0.096	7.99e-12
									ARHGAP15	6.55e-45	0.488019	0.435	0.325	1.86e-40
									TECR	3.77e-41	0.48864	0.334	0.235	1.07e-36
									PCNX2	6.19e-09	0.489097	0.1	0.072	0.00017599
									CHFR	5.46e-13	0.490205	0.139	0.1	1.55e-08
									ANKIB1	3.71e-11	0.4917	0.111	0.078	1.05e-06
									PIAS1	6.32e-34	0.491795	0.346	0.254	1.8e-29
									ATP2B1	1.64e-21	0.492016	0.215	0.154	4.65e-17
									RNF103	1.32e-19	0.493177	0.181	0.126	3.74e-15
									MECP2	1.04e-38	0.493486	0.382	0.281	2.95e-34
									FKBP5	3.76e-16	0.493936	0.194	0.143	1.07e-11
									EMD	1.91e-13	0.495381	0.121	0.083	5.42e-09
									ARID1B	2.78e-46	0.49548	0.453	0.339	7.91e-42
									ZNF675	1.47e-11	0.49552	0.114	0.08	4.18e-07
									RASGRP1	5.12e-29	0.495643	0.28	0.2	1.46e-24
									DUSP1	3.18e-57	0.497033	0.678	0.574	9.04e-53
									TAF2	4.36e-16	0.497418	0.176	0.127	1.24e-11
									PTBP2	2.46e-30	0.49751	0.274	0.193	7e-26
									TC2N	1.06e-28	0.497903	0.272	0.194	3.01e-24
									EHMT1	2.52e-21	0.499364	0.185	0.127	7.17e-17
									GNAQ	3.8e-17	0.499632	0.185	0.133	1.08e-12
									ZNF14	2.15e-15	0.499681	0.144	0.1	6.11e-11
									RAB7A	3.24e-31	0.499769	0.294	0.21	9.22e-27
									CBFB	8.91e-10	0.499949	0.105	0.075	2.53e-05
									SETD1B	1.26e-26	0.500465	0.206	0.14	3.57e-22
									ZFAND6	9.67e-34	0.500644	0.309	0.22	2.75e-29
									TANK	1.52e-27	0.500732	0.28	0.202	4.33e-23
									RAF1	4.23e-25	0.501903	0.212	0.146	1.2e-20
									CMTM8	6.18e-11	0.501929	0.108	0.076	1.76e-06
									JMJD1C	5.33e-70	0.502129	0.621	0.484	1.51e-65
									DLG1	4.01e-18	0.502646	0.178	0.126	1.14e-13
									YAF2	1.38e-35	0.502913	0.302	0.212	3.93e-31
									TRPC4AP	9.02e-26	0.503541	0.207	0.141	2.57e-21
									IFNGR2	1.88e-10	0.504008	0.107	0.076	5.34e-06
									ARFGEF2	1.89e-20	0.504283	0.194	0.137	5.38e-16
									MBD5	3.12e-13	0.504321	0.141	0.101	8.88e-09
									ZNF254	8.8e-17	0.504376	0.131	0.088	2.5e-12
									CRYBG1	4.18e-31	0.50484	0.265	0.185	1.19e-26
									FNIP1	2.53e-32	0.507533	0.307	0.22	7.18e-28
									SLC2A3	7.63e-80	0.508006	0.531	0.377	2.17e-75
									RANBP9	1.36e-17	0.508095	0.196	0.142	3.86e-13
									RPA3	1.28e-23	0.510178	0.158	0.103	3.63e-19
									DEF6	1.21e-15	0.510571	0.142	0.098	3.44e-11
									PSPC1	6.63e-29	0.511666	0.257	0.18	1.89e-24
									KIAA0232	1.52e-10	0.512025	0.107	0.075	4.31e-06
									TCF20	3.72e-13	0.512094	0.119	0.082	1.06e-08
									PUM1	2.29e-42	0.512211	0.329	0.228	6.52e-38
									SEC16A	5.58e-13	0.512449	0.108	0.073	1.59e-08
									RAPGEF6	1.6e-34	0.512633	0.416	0.322	4.56e-30
									CCDC47	1.9e-16	0.512667	0.143	0.098	5.41e-12
									CAB39	7.87e-14	0.51451	0.142	0.1	2.24e-09
									RAB3GAP2	7.53e-17	0.516013	0.158	0.11	2.14e-12
									LUZP1	1.05e-11	0.517493	0.135	0.099	2.99e-07
									DENND6A	2.87e-38	0.518328	0.319	0.224	8.16e-34
									ETFDH	1.26e-14	0.518661	0.132	0.091	3.58e-10
									PPP4C	3.99e-12	0.518796	0.131	0.094	1.13e-07
									KPNA1	1.4e-17	0.518963	0.162	0.112	3.99e-13
									HACD3	3.41e-10	0.520013	0.102	0.072	9.68e-06
									PPP1R12A	2.66e-42	0.520124	0.353	0.25	7.55e-38
									RPS6KA5	1.36e-15	0.520241	0.175	0.127	3.86e-11
									CAMK4	7.6e-44	0.520422	0.499	0.397	2.16e-39
									MTMR6	2.96e-28	0.52084	0.233	0.16	8.42e-24
									GSPT1	6.01e-55	0.521062	0.483	0.359	1.71e-50
									GMEB2	8.8e-17	0.521799	0.144	0.098	2.5e-12
									RRP1B	5.46e-17	0.521998	0.163	0.114	1.55e-12
									WASHC5	1.17e-10	0.522631	0.104	0.073	3.34e-06
									UBE2S	2.46e-21	0.523397	0.231	0.168	7e-17
									LMBRD1	3.3e-32	0.524054	0.288	0.204	9.39e-28
									TLK1	1.29e-38	0.524134	0.365	0.267	3.66e-34
									PLCG2	3.57e-64	0.524336	0.704	0.606	1.02e-59
									GALNT1	2.61e-24	0.525049	0.181	0.121	7.42e-20
									ANKRD11	7.44e-88	0.527771	0.633	0.476	2.11e-83
									STX5	2.74e-19	0.528718	0.162	0.111	7.79e-15
									ALYREF	8.97e-13	0.531091	0.129	0.092	2.55e-08
									TSHZ1	4.72e-11	0.53111	0.101	0.07	1.34e-06
									MNAT1	2.41e-13	0.5321	0.124	0.086	6.87e-09
									XPO6	5.53e-30	0.533213	0.247	0.17	1.57e-25
									PTPN22	3.16e-19	0.534101	0.156	0.106	8.98e-15
									FAM49B	1.5e-28	0.53432	0.316	0.238	4.27e-24
									EMC7	1.78e-31	0.535428	0.274	0.192	5.07e-27
									PIP5K1A	1.93e-09	0.536524	0.101	0.074	5.49e-05
									RNF149	1.11e-23	0.536953	0.25	0.182	3.17e-19
									CREBBP	7.34e-44	0.53817	0.327	0.224	2.09e-39
									CUL1	7.25e-19	0.538648	0.185	0.131	2.06e-14
									JARID2	9e-23	0.539854	0.242	0.175	2.56e-18
									CCNH	4.63e-44	0.539886	0.377	0.27	1.32e-39
									NSMAF	3.81e-14	0.540014	0.121	0.082	1.08e-09
									AVL9	1.4e-17	0.540304	0.146	0.099	3.98e-13
									NR3C1	3.43e-57	0.540587	0.46	0.332	9.76e-53
									TBC1D15	1.24e-49	0.540701	0.411	0.295	3.52e-45
									TAF3	6.14e-27	0.540851	0.224	0.154	1.74e-22
									RTTN	3.87e-10	0.541001	0.107	0.077	1.1e-05
									MAP3K2	4.73e-67	0.541422	0.498	0.357	1.35e-62
									GNPTAB	2.01e-27	0.543292	0.262	0.188	5.7e-23
									REPS1	1.64e-12	0.543316	0.12	0.084	4.66e-08
									KDM7A	1.73e-31	0.54378	0.258	0.178	4.93e-27
									BRD4	1.66e-48	0.543913	0.328	0.221	4.73e-44
									TSTD2	1.12e-14	0.544057	0.115	0.077	3.18e-10
									ITSN2	2.08e-60	0.544064	0.345	0.225	5.91e-56
									ARID5B	2.08e-24	0.545111	0.271	0.203	5.91e-20
									TMCC1	5.7e-12	0.545273	0.128	0.093	1.62e-07
									MED15	2.21e-19	0.545315	0.179	0.125	6.29e-15
									ANAPC10	6.17e-18	0.545463	0.141	0.094	1.75e-13
									GLG1	6.64e-19	0.546165	0.188	0.133	1.89e-14
									DIS3L2	4.4e-13	0.546952	0.123	0.085	1.25e-08
									TYW1	7.35e-18	0.54699	0.159	0.109	2.09e-13
									UFL1	4.89e-27	0.547188	0.223	0.152	1.39e-22
									HERPUD2	2.78e-31	0.548062	0.254	0.174	7.91e-27
									CDC42SE2	3.67e-134	0.548684	0.809	0.668	1.04e-129
									2024-03-06	2.25e-48	0.549584	0.372	0.26	6.39e-44
									UBE4B	4.41e-12	0.550129	0.104	0.071	1.25e-07
									RBMS1	1.15e-30	0.551875	0.284	0.203	3.26e-26
									SDCBP	1.93e-60	0.553034	0.448	0.319	5.48e-56
									FBXO28	9.77e-16	0.553552	0.151	0.106	2.78e-11
									TENT5C	4.34e-23	0.554307	0.202	0.14	1.23e-18
									KLHL20	2.15e-14	0.55453	0.136	0.095	6.11e-10
									SKIL	4.71e-58	0.554789	0.35	0.23	1.34e-53
									EXOC4	4.16e-16	0.55549	0.173	0.126	1.18e-11
									ITPR2	5.81e-21	0.555767	0.161	0.107	1.65e-16
									PRKCA	5.47e-28	0.556296	0.318	0.24	1.56e-23
									RYBP	5.99e-33	0.557706	0.255	0.173	1.7e-28
									RABEP1	1.01e-28	0.558162	0.22	0.148	2.88e-24
									ASAP1	6.56e-22	0.55842	0.162	0.107	1.87e-17
									DOCK9	1.29e-12	0.558814	0.114	0.079	3.68e-08
									ATP9B	3.45e-32	0.558819	0.325	0.238	9.82e-28
									VCP	1.08e-31	0.560343	0.231	0.154	3.08e-27
									ARF4	4.95e-24	0.561248	0.202	0.139	1.41e-19
									TRAF3	1.8e-57	0.561569	0.29	0.182	5.12e-53
									RALGAPB	4.32e-11	0.562142	0.101	0.07	1.23e-06
									UBE2E1	1.01e-20	0.562425	0.172	0.117	2.87e-16
									SKAP1	9.84e-29	0.563424	0.302	0.223	2.8e-24
									TNIK	2.1e-26	0.56345	0.232	0.162	5.96e-22
									ZDHHC20	1.86e-33	0.564046	0.313	0.225	5.28e-29
									LRRFIP2	2.6e-14	0.564115	0.135	0.094	7.4e-10
									FAM169A	9.07e-13	0.564155	0.115	0.079	2.58e-08
									PSMD5	1.71e-19	0.564544	0.161	0.109	4.88e-15
									MAN2A1	1.86e-35	0.566016	0.291	0.202	5.29e-31
									TOP1	1.02e-47	0.566022	0.388	0.276	2.89e-43
									CCND3	1.02e-30	0.566965	0.351	0.271	2.91e-26
									CTDP1	6.28e-14	0.567059	0.125	0.086	1.79e-09
									ATG2A	2.6e-21	0.567466	0.204	0.144	7.4e-17
									USP24	1.36e-26	0.568087	0.203	0.137	3.86e-22
									SLC25A26	2.81e-31	0.568848	0.226	0.15	8e-27
									USP11	5.33e-24	0.568943	0.196	0.133	1.52e-19
									SLA	4.68e-16	0.56918	0.131	0.089	1.33e-11
									GLYR1	9.67e-18	0.571679	0.153	0.105	2.75e-13
									MSI2	4.34e-36	0.572059	0.295	0.206	1.24e-31
									OSBPL8	7.02e-41	0.572143	0.457	0.359	2e-36
									SLC30A7	7e-18	0.5735	0.152	0.103	1.99e-13
									RANGAP1	4.98e-37	0.573599	0.219	0.139	1.42e-32
									RPS6KA3	2.52e-25	0.573711	0.212	0.146	7.17e-21
									SLIRP	3.55e-44	0.575382	0.318	0.216	1.01e-39
									DYM	1.89e-17	0.575523	0.165	0.116	5.39e-13
									UBR5	1.31e-47	0.576106	0.29	0.189	3.73e-43
									GNB5	9.82e-20	0.576117	0.167	0.114	2.79e-15
									GNG5	3.24e-27	0.577014	0.193	0.127	9.21e-23
									RFFL	8.05e-25	0.577442	0.182	0.12	2.29e-20
									NFAT5	1.7e-16	0.577772	0.157	0.11	4.82e-12
									KMT2C	2.3e-55	0.57926	0.438	0.314	6.53e-51
									CCDC91	2.46e-40	0.580481	0.258	0.169	6.99e-36
									CD247	2.75e-82	0.580565	0.618	0.469	7.83e-78
									CAPZA1	3.09e-59	0.581168	0.409	0.282	8.8e-55
									IL4R	4.1e-29	0.581584	0.188	0.121	1.17e-24
									ASB3	1.68e-23	0.581949	0.199	0.137	4.78e-19
									RETREG1	4.85e-18	0.582113	0.13	0.085	1.38e-13
									PPWD1	2.51e-23	0.582245	0.186	0.126	7.13e-19
									MED26	3.7e-14	0.5828	0.101	0.066	1.05e-09
									CD53	3.81e-22	0.584657	0.183	0.124	1.08e-17
									MAD1L1	7.07e-18	0.584721	0.152	0.104	2.01e-13
									PDS5A	1.02e-31	0.584987	0.268	0.188	2.91e-27
									DENND1B	2.67e-12	0.585466	0.108	0.075	7.59e-08
									TTC33	1.96e-15	0.586099	0.109	0.071	5.57e-11
									RAB3GAP1	4.33e-31	0.586242	0.252	0.173	1.23e-26
									SSBP2	1.38e-17	0.58743	0.158	0.11	3.91e-13
									SLC20A2	2.19e-12	0.587613	0.1	0.067	6.22e-08
									SNHG8	9.75e-196	0.587791	0.9	0.802	2.77e-191
									STXBP5	3.07e-14	0.588322	0.109	0.072	8.73e-10
									RFX3	6.71e-14	0.588425	0.117	0.08	1.91e-09
									VOPP1	7.81e-19	0.588984	0.17	0.118	2.22e-14
									TOM1	2.13e-25	0.589472	0.152	0.095	6.04e-21
									FBXL20	3e-19	0.591193	0.142	0.093	8.54e-15
									PPP2R5C	1.28e-106	0.591341	0.645	0.475	3.63e-102
									MTMR3	2.52e-19	0.592086	0.134	0.086	7.17e-15
									ARPC1A	5.57e-16	0.592574	0.119	0.078	1.58e-11
									MED27	7.47e-12	0.593754	0.108	0.076	2.12e-07
									PPA2	2.34e-15	0.594292	0.116	0.077	6.66e-11
									EFR3A	1.34e-21	0.594669	0.176	0.12	3.81e-17
									TBL1XR1	9.97e-38	0.595156	0.258	0.171	2.83e-33
									KCMF1	9.87e-42	0.596586	0.272	0.179	2.81e-37
									POGZ	6.62e-18	0.597029	0.138	0.092	1.88e-13
									SLC9A8	1.19e-19	0.59737	0.162	0.111	3.37e-15
									CMC2	1.08e-21	0.597459	0.188	0.13	3.08e-17
									SDF2	3.45e-15	0.597461	0.108	0.07	9.82e-11
									MFSD11	6.67e-15	0.597703	0.127	0.087	1.9e-10
									MYO9B	4.72e-23	0.59801	0.204	0.142	1.34e-18
									PREX1	6.74e-15	0.598867	0.131	0.091	1.92e-10
									FOXO3	4.89e-14	0.601076	0.126	0.088	1.39e-09
									PPP3CC	8.92e-22	0.601088	0.186	0.128	2.54e-17
									POLR3E	9.91e-27	0.603033	0.207	0.14	2.82e-22
									PCED1B	2.72e-17	0.603746	0.14	0.095	7.73e-13
									YES1	1.44e-23	0.606349	0.175	0.116	4.09e-19
									PRKAR2A	3.16e-23	0.606449	0.172	0.114	8.99e-19
									SRSF4	1.6e-59	0.607208	0.391	0.266	4.56e-55
									FAM118A	5.97e-53	0.607925	0.303	0.194	1.7e-48
									LINC02446	2.12e-27	0.608019	0.158	0.098	6.02e-23
									AGPAT3	3.12e-14	0.608788	0.113	0.076	8.86e-10
									SCML4	6.92e-20	0.60985	0.17	0.118	1.97e-15
									TGIF1	1.06e-23	0.610143	0.161	0.104	3e-19
									CEBPB	1.18e-25	0.610303	0.209	0.143	3.36e-21
									APBA2	4.43e-30	0.612074	0.251	0.174	1.26e-25
									RAD54L2	2.82e-14	0.612157	0.109	0.072	8.02e-10
									SURF4	1.48e-28	0.612189	0.221	0.15	4.22e-24
									PIK3CB	5.21e-14	0.612501	0.105	0.069	1.48e-09
									RARA	5.02e-15	0.612997	0.123	0.083	1.43e-10
									ADGRE5	3.51e-26	0.613248	0.218	0.15	9.99e-22
									SUPT6H	1.62e-32	0.613874	0.232	0.155	4.6e-28
									RNF125	2.8e-87	0.615419	0.616	0.477	7.95e-83
									NDUFAF6	1.96e-18	0.616213	0.153	0.105	5.56e-14
									BTBD10	1.41e-17	0.620094	0.142	0.097	4.01e-13
									BRAF	1.44e-65	0.621056	0.4	0.267	4.1e-61
									RUNX1	1.19e-20	0.621418	0.173	0.119	3.38e-16
									SCML1	8.25e-35	0.622585	0.246	0.164	2.35e-30
									HIP1R	1.53e-25	0.623086	0.159	0.1	4.34e-21
									ANKH	5.69e-16	0.62468	0.115	0.075	1.62e-11
									PDCD6IP	6.15e-27	0.625554	0.188	0.123	1.75e-22
									BAZ1A	4.04e-62	0.625781	0.426	0.297	1.15e-57
									VPS8	9.87e-18	0.627184	0.126	0.082	2.81e-13
									ASCC2	8.65e-20	0.627894	0.128	0.081	2.46e-15
									MAEA	6.35e-16	0.627942	0.108	0.069	1.8e-11
									COA1	5.54e-31	0.629159	0.243	0.167	1.57e-26
									FBXO11	2.03e-38	0.629588	0.276	0.186	5.78e-34
									ADIPOR1	2.42e-25	0.630713	0.162	0.103	6.88e-21
									DDX50	8.61e-32	0.631026	0.235	0.158	2.45e-27
									FAR1	5.06e-37	0.63107	0.243	0.159	1.44e-32
									ARID2	1.57e-31	0.633007	0.245	0.167	4.47e-27
									SNX13	2.48e-25	0.63394	0.176	0.115	7.04e-21
									DNAJC1	4.27e-23	0.635986	0.171	0.114	1.21e-18
									FBXO38	2.29e-14	0.636006	0.116	0.08	6.51e-10
									CLIP4	2.49e-19	0.637547	0.13	0.084	7.09e-15
									KDM6A	1.95e-48	0.637671	0.312	0.206	5.55e-44
									DYNLT1	4.21e-50	0.638102	0.333	0.224	1.2e-45
									ITK	7.2e-48	0.638531	0.345	0.239	2.05e-43
									SCAF8	3.03e-45	0.638633	0.289	0.189	8.62e-41
									PPP1CB	2.14e-74	0.640233	0.432	0.289	6.1e-70
									GNB1	3.7e-41	0.640512	0.27	0.177	1.05e-36
									SLMAP	4.65e-22	0.641174	0.156	0.102	1.32e-17
									SNN	3.43e-26	0.642267	0.121	0.071	9.75e-22
									ITCH	2.61e-35	0.642577	0.229	0.148	7.41e-31
									RELL1	1.39e-19	0.644214	0.139	0.091	3.95e-15
									CXCR4	5.38e-153	0.64431	0.848	0.722	1.53e-148
									RNGTT	5.4e-26	0.644461	0.182	0.119	1.54e-21
									RELB	1.74e-87	0.64477	0.448	0.291	4.93e-83
									HABP4	4.7e-32	0.645561	0.218	0.143	1.34e-27
									NANS	3.27e-20	0.646731	0.133	0.085	9.3e-16
									DPYD	3.76e-32	0.647733	0.263	0.183	1.07e-27
									DENND4A	3.07e-60	0.648772	0.386	0.261	8.74e-56
									DUSP16	1.78e-17	0.650447	0.14	0.095	5.06e-13
									SAMSN1	1.39e-36	0.650643	0.257	0.171	3.94e-32
									HIPK2	3.71e-19	0.650663	0.14	0.093	1.05e-14
									MICU2	1.04e-27	0.651462	0.194	0.127	2.96e-23
									MON2	1e-29	0.652728	0.222	0.15	2.85e-25
									UBR1	3.37e-30	0.653064	0.205	0.135	9.59e-26
									TNFAIP3	5.68e-162	0.653947	0.832	0.681	1.61e-157
									XPR1	1.5e-17	0.655943	0.109	0.068	4.28e-13
									VPS13B	7.13e-36	0.656515	0.217	0.137	2.03e-31
									PPP3R1	8.84e-43	0.657011	0.235	0.146	2.51e-38
									EIF2AK3	2.68e-19	0.657524	0.131	0.085	7.63e-15
									TNPO3	2.25e-15	0.658043	0.116	0.077	6.38e-11
									IDI1	8.21e-79	0.658444	0.475	0.328	2.34e-74
									PLCL1	2.54e-28	0.659333	0.193	0.126	7.21e-24
									NELL2	2.01e-48	0.659409	0.367	0.259	5.72e-44
									RASSF3	2.92e-32	0.660068	0.227	0.151	8.31e-28
									LUC7L2	6.89e-69	0.662591	0.374	0.241	1.96e-64
									NDFIP1	4.82e-86	0.663807	0.655	0.544	1.37e-81
									MGAT5	2.59e-18	0.664881	0.132	0.087	7.38e-14
									FTH1	5.54e-172	0.665232	0.989	0.984	1.58e-167
									R3HCC1L	1.46e-21	0.665957	0.132	0.083	4.15e-17
									TAF4B	2.31e-15	0.666122	0.116	0.078	6.57e-11
									STT3B	3.54e-42	0.667106	0.282	0.187	1.01e-37
									LITAF	6.93e-76	0.667679	0.462	0.317	1.97e-71
									FOXO1	5.73e-67	0.669069	0.421	0.286	1.63e-62
									GALNT11	9.62e-25	0.670105	0.154	0.097	2.74e-20
									KDM3B	2.98e-23	0.671901	0.158	0.102	8.47e-19
									RB1	1.39e-28	0.672515	0.183	0.117	3.94e-24
									UBR3	4.04e-15	0.672668	0.102	0.066	1.15e-10
									MCM9	1.34e-17	0.673587	0.139	0.097	3.82e-13
									USP9X	3.14e-55	0.673629	0.306	0.194	8.92e-51
									FAM120B	1.01e-15	0.674092	0.115	0.076	2.86e-11
									SRPK2	7.91e-40	0.674229	0.233	0.147	2.25e-35
									EXOC2	4.52e-17	0.675339	0.109	0.069	1.29e-12
									MTMR1	3.25e-14	0.675813	0.101	0.068	9.24e-10
									PSME4	3.03e-46	0.676097	0.292	0.192	8.61e-42
									SCFD1	7.72e-34	0.678767	0.214	0.137	2.2e-29
									GOLPH3	4.77e-24	0.682786	0.158	0.102	1.36e-19
									ATP11B	5.27e-50	0.683146	0.308	0.201	1.5e-45
									PHF21A	8.49e-24	0.686481	0.142	0.089	2.42e-19
									ST3GAL5	2.08e-35	0.687082	0.178	0.107	5.91e-31
									ADK	2.22e-49	0.687567	0.239	0.143	6.3e-45
									LRBA	1.68e-47	0.689068	0.28	0.18	4.77e-43
									FAM13B	3.88e-19	0.690474	0.128	0.082	1.1e-14
									FTX	3.61e-36	0.690522	0.235	0.153	1.03e-31
									MKLN1	2.88e-46	0.692253	0.27	0.172	8.2e-42
									UBE2E2	6.51e-22	0.694749	0.153	0.1	1.85e-17
									KLHL18	7.01e-18	0.695637	0.114	0.072	1.99e-13
									PRKCB	1.12e-29	0.697273	0.193	0.124	3.18e-25
									AKNA	3.54e-21	0.698389	0.147	0.097	1.01e-16
									DUSP10	1.09e-17	0.699506	0.115	0.073	3.1e-13
									TMEM181	2.33e-17	0.700548	0.104	0.064	6.62e-13
									TNKS	7.66e-33	0.701055	0.212	0.138	2.18e-28
									GTF2F2	4.08e-18	0.701476	0.119	0.077	1.16e-13
									RRAS2	4.57e-28	0.701669	0.155	0.094	1.3e-23
									HOOK2	6.71e-20	0.703432	0.119	0.074	1.91e-15
									PER1	1.24e-76	0.703743	0.411	0.269	3.53e-72
									IDS	9.92e-79	0.705868	0.491	0.35	2.82e-74
									SCAPER	1.06e-24	0.70626	0.158	0.101	3.01e-20
									PUM2	8.73e-54	0.706829	0.306	0.196	2.48e-49
									FAM172A	5.1e-50	0.70719	0.307	0.202	1.45e-45
									WWP2	7.11e-19	0.708091	0.12	0.079	2.02e-14
									ZNRF2	2.07e-19	0.708396	0.13	0.084	5.89e-15
									MAPK1	2.89e-20	0.708758	0.139	0.091	8.22e-16
									GALM	1.09e-18	0.708798	0.135	0.095	3.11e-14
									RALGAPA1	1.01e-46	0.709023	0.274	0.176	2.87e-42
									FBXW11	1.06e-40	0.709437	0.236	0.149	3.02e-36
									RAPGEF1	2.12e-29	0.710181	0.205	0.138	6.04e-25
									MRTFA	5.32e-25	0.714855	0.141	0.086	1.51e-20
									PPP6R3	1.61e-52	0.715159	0.285	0.178	4.59e-48
									TBC1D22A	2.58e-16	0.71545	0.116	0.078	7.33e-12
									NBAS	6.07e-19	0.716371	0.114	0.072	1.73e-14
									RIC1	5.43e-28	0.716735	0.171	0.11	1.54e-23
									NT5C2	5.9e-26	0.718388	0.158	0.1	1.68e-21
									UMAD1	2.04e-18	0.720883	0.107	0.066	5.81e-14
									TMEM131	1.35e-23	0.725016	0.13	0.079	3.83e-19
									AC079781.5	2e-18	0.72512	0.116	0.074	5.7e-14
									HIVEP3	6.11e-21	0.725193	0.101	0.058	1.74e-16
									SNX29	7.96e-24	0.72531	0.136	0.084	2.26e-19
									ITPKB	7.94e-70	0.72599	0.416	0.285	2.26e-65
									DLEU2	8.61e-25	0.726244	0.133	0.08	2.45e-20
									ANK3	3.78e-37	0.730378	0.218	0.138	1.07e-32
									CORO7	4.61e-68	0.730539	0.336	0.209	1.31e-63
									TMEM245	3.15e-31	0.732425	0.179	0.111	8.97e-27
									RNF34	3.7e-24	0.735551	0.139	0.086	1.05e-19
									RALA	7.45e-70	0.736033	0.367	0.236	2.12e-65
									EPS15	5.52e-37	0.739078	0.212	0.132	1.57e-32
									LYST	1.22e-37	0.741376	0.197	0.12	3.47e-33
									FBXL17	1.53e-24	0.741652	0.137	0.084	4.36e-20
									KLHL5	8.22e-28	0.741942	0.16	0.099	2.34e-23
									HGSNAT	7.43e-23	0.744008	0.124	0.075	2.11e-18
									PLEKHB2	1.9e-31	0.744086	0.171	0.104	5.4e-27
									CSRNP1	5.79e-31	0.745041	0.176	0.109	1.65e-26
									KDM2B	1.95e-21	0.746635	0.136	0.087	5.54e-17
									AC100810.1	4.57e-37	0.746754	0.152	0.086	1.3e-32
									SSH2	5.8e-93	0.747326	0.49	0.332	1.65e-88
									NCOA1	4.25e-29	0.747588	0.177	0.112	1.21e-24
									SOS1	5.04e-26	0.747624	0.149	0.092	1.43e-21
									TRPS1	1.48e-31	0.748733	0.191	0.121	4.22e-27
									SYAP1	5.73e-69	0.750574	0.337	0.21	1.63e-64
									DNM2	7.99e-47	0.752973	0.254	0.159	2.27e-42
									ABLIM1	1.69e-56	0.754021	0.406	0.305	4.8e-52
									NSMCE2	8.58e-26	0.755443	0.143	0.087	2.44e-21
									GCN1	4.2e-19	0.756023	0.109	0.067	1.19e-14
									FAM177A1	1.17e-122	0.756151	0.551	0.366	3.33e-118
									NR3C2	1.65e-16	0.75681	0.113	0.075	4.69e-12
									MAPRE2	7.17e-50	0.757737	0.286	0.183	2.04e-45
									FOXK2	5.55e-24	0.757899	0.131	0.08	1.58e-19
									PDCD4	8.77e-208	0.758138	0.806	0.638	2.49e-203
									TNRC6A	1.53e-95	0.75967	0.453	0.291	4.35e-91
									CLASP2	4.06e-31	0.760988	0.18	0.113	1.16e-26
									ARIH1	1.11e-94	0.764232	0.445	0.285	3.15e-90
									ESYT2	8.65e-62	0.7655	0.303	0.186	2.46e-57
									ABCA1	2.1e-20	0.766013	0.105	0.063	5.96e-16
									ELL2	1.2e-42	0.766489	0.246	0.156	3.4e-38
									RNF111	7.81e-33	0.767036	0.186	0.117	2.22e-28
									GRAP2	4.56e-26	0.772136	0.13	0.077	1.3e-21
									POU2F1	7.58e-37	0.772813	0.191	0.116	2.16e-32
									LPXN	4.18e-22	0.773369	0.122	0.075	1.19e-17
									SND1	7.36e-19	0.773728	0.106	0.066	2.09e-14
									TGFB1	1.12e-76	0.773979	0.464	0.329	3.18e-72
									RABGAP1	5.54e-27	0.774859	0.142	0.085	1.58e-22
									FOXN3	1.96e-77	0.77505	0.405	0.264	5.57e-73
									ZNF331	1.81e-154	0.775618	0.645	0.447	5.16e-150
									ATP1B3	1.31e-23	0.778066	0.143	0.092	3.73e-19
									SMURF2	2.2e-32	0.78081	0.169	0.101	6.26e-28
									PDE4B	2.27e-62	0.781175	0.288	0.172	6.46e-58
									STAT4	1.19e-61	0.781239	0.33	0.213	3.37e-57
									SLC35E1	7.21e-29	0.782386	0.133	0.076	2.05e-24
									PICALM	1.86e-34	0.791329	0.186	0.115	5.29e-30
									LRCH3	6.21e-21	0.791921	0.112	0.068	1.77e-16
									MARS	2.24e-19	0.792657	0.102	0.061	6.38e-15
									VPS37B	1.83e-52	0.792797	0.241	0.142	5.21e-48
									TGIF2	3.34e-23	0.793268	0.121	0.073	9.49e-19
									SLC30A9	9.06e-23	0.797771	0.128	0.08	2.58e-18
									ATXN1	2.06e-45	0.798201	0.262	0.172	5.85e-41
									ZNF335	5.12e-20	0.799628	0.105	0.064	1.46e-15
									IMMP2L	4.8e-21	0.799792	0.116	0.071	1.37e-16
									HERC1	3.13e-90	0.800148	0.482	0.331	8.91e-86
									TGFBR2	7.26e-94	0.800388	0.559	0.432	2.06e-89
									RIPK1	5.15e-28	0.801023	0.151	0.094	1.46e-23
									ZCCHC17	1.65e-22	0.802709	0.106	0.061	4.7e-18
									PI4KA	8.27e-27	0.802961	0.148	0.094	2.35e-22
									EXOC6B	6.45e-24	0.803868	0.112	0.065	1.84e-19
									XPO4	2.09e-65	0.805101	0.315	0.195	5.93e-61
									ZFYVE27	1.34e-20	0.805534	0.101	0.06	3.82e-16
									ARHGEF7	1.69e-43	0.808485	0.221	0.135	4.82e-39
									RNF38	5.42e-59	0.809275	0.3	0.189	1.54e-54
									AKT3	1.14e-47	0.811062	0.232	0.14	3.25e-43
									GNG2	5.58e-62	0.81634	0.33	0.212	1.59e-57
									NUP98	1.21e-73	0.816341	0.325	0.196	3.44e-69
									MYADM	3.32e-35	0.816638	0.167	0.098	9.44e-31
									MAPK8	8.48e-64	0.819539	0.3	0.182	2.41e-59
									SPPL3	1.3e-38	0.819734	0.195	0.118	3.69e-34
									CTSW	1.34e-33	0.8209	0.176	0.108	3.82e-29
									PPP3CB	7.66e-23	0.822155	0.112	0.066	2.18e-18
									UBE2R2	1.21e-46	0.82288	0.201	0.115	3.44e-42
									PFKFB3	1.78e-31	0.824726	0.152	0.089	5.05e-27
									NFATC1	4.24e-22	0.828081	0.105	0.061	1.21e-17
									STIM1	2.21e-24	0.835052	0.139	0.089	6.3e-20
									SMYD3	3.86e-33	0.845434	0.161	0.096	1.1e-28
									USP36	1.71e-69	0.846197	0.297	0.175	4.86e-65
									RAB22A	3.75e-73	0.846739	0.278	0.155	1.07e-68
									AC114760.2	3.68e-35	0.849732	0.152	0.086	1.05e-30
									GABARAPL1	2.7e-70	0.849823	0.32	0.194	7.67e-66
									GATAD2B	5.01e-46	0.850304	0.208	0.122	1.42e-41
									RUNX3	3.24e-99	0.8511	0.452	0.293	9.23e-95
									HLA-DPB1	2.38e-25	0.852492	0.123	0.072	6.77e-21
									ZBTB20	2.37e-70	0.857178	0.325	0.202	6.74e-66
									STAG1	1.17e-86	0.858256	0.357	0.212	3.34e-82
									FCHSD2	1.11e-20	0.858863	0.104	0.063	3.16e-16
									AGO2	1.45e-58	0.859284	0.253	0.147	4.11e-54
									RRM1	2.07e-25	0.85994	0.113	0.064	5.88e-21
									NR2C2	1.54e-22	0.863238	0.105	0.062	4.38e-18
									CHST11	5.67e-24	0.864354	0.13	0.08	1.61e-19
									FAM222B	1.51e-42	0.867255	0.175	0.098	4.29e-38
									GLCCI1	4.89e-26	0.867296	0.129	0.078	1.39e-21
									TNRC6C	1.48e-61	0.867759	0.244	0.137	4.2e-57
									PITPNC1	2.12e-66	0.869059	0.323	0.205	6.04e-62
									MPP7	6.58e-45	0.871997	0.189	0.107	1.87e-40
									SEC24B	1.72e-36	0.872494	0.166	0.098	4.9e-32
									PLEKHA2	4.56e-57	0.8732	0.245	0.142	1.3e-52
									PRKCQ	1.64e-34	0.873775	0.172	0.105	4.67e-30
									ITFG1	7.59e-43	0.875916	0.192	0.111	2.16e-38
									ANKRD28	3.19e-53	0.876391	0.234	0.137	9.08e-49
									TCF12	2.4e-49	0.877449	0.217	0.126	6.84e-45
									RABGAP1L	1.94e-59	0.877893	0.268	0.161	5.51e-55
									CNOT6L	1.84e-170	0.87854	0.65	0.448	5.23e-166
									FAF1	2.15e-40	0.87937	0.182	0.106	6.11e-36
									RAP1A	6.92e-67	0.879416	0.301	0.186	1.97e-62
									CCNY	9.88e-78	0.879797	0.318	0.187	2.81e-73
									LINC00513	9.96e-56	0.887556	0.274	0.174	2.83e-51
									LRRFIP1	2.03e-106	0.890273	0.444	0.282	5.76e-102
									COP1	2.66e-59	0.891767	0.238	0.135	7.56e-55
									PELI2	1.6e-27	0.895413	0.119	0.067	4.54e-23
									SERINC5	2.87e-77	0.900517	0.356	0.227	8.15e-73
									CBLB	2.75e-62	0.902788	0.286	0.177	7.83e-58
									TXNRD1	3.22e-33	0.906243	0.135	0.075	9.16e-29
									RFX7	4.5e-34	0.907028	0.148	0.084	1.28e-29
									SREBF2	1.18e-30	0.90894	0.135	0.079	3.35e-26
									NRF1	1.51e-45	0.911869	0.19	0.109	4.3e-41
									ITPRIP	4.66e-32	0.912844	0.135	0.076	1.32e-27
									WWOX	1.21e-30	0.91293	0.132	0.074	3.45e-26
									PDE3B	4.3e-121	0.913479	0.538	0.373	1.22e-116
									CRY1	2.61e-54	0.915821	0.215	0.12	7.42e-50
									UBAC2	8.69e-68	0.92152	0.283	0.168	2.47e-63
									PEX14	7.27e-31	0.921746	0.121	0.065	2.07e-26
									SMURF1	7.47e-37	0.92235	0.146	0.08	2.12e-32
									WDR37	1.06e-31	0.925613	0.124	0.068	3.02e-27
									NCOA2	8.66e-50	0.928531	0.208	0.119	2.46e-45
									CDKAL1	5.55e-77	0.929283	0.271	0.148	1.58e-72
									PTPRJ	2.04e-28	0.931569	0.119	0.067	5.81e-24
									TRAPPC9	1.05e-23	0.935718	0.105	0.062	2.99e-19
									KLF12	1.53e-87	0.939068	0.322	0.182	4.34e-83
									MACO1	1.17e-67	0.94517	0.251	0.139	3.33e-63
									RABGEF1	5.5e-36	0.951742	0.143	0.079	1.56e-31
									BICRAL	2.84e-36	0.952778	0.137	0.074	8.08e-32
									SLC23A2	1.65e-31	0.954997	0.122	0.066	4.7e-27
									SIK3	3.72e-90	0.958532	0.347	0.203	1.06e-85
									LRRC8D	6.74e-29	0.961445	0.114	0.063	1.92e-24
									INPP5D	6.34e-42	0.965157	0.162	0.088	1.8e-37
									ARHGAP26	1.3e-28	0.967463	0.125	0.073	3.71e-24
									BICDL1	5.21e-132	0.968217	0.426	0.241	1.48e-127
									SRGN	1.11e-181	0.970289	0.664	0.475	3.14e-177
									RASA3	3.52e-91	0.971997	0.349	0.207	1e-86
									GGA2	7.03e-36	0.973171	0.153	0.088	2e-31
									B3GLCT	4.06e-26	0.978024	0.103	0.057	1.16e-21
									PRKCH	2.55e-121	0.982204	0.442	0.269	7.26e-117
									SNX9	3.79e-126	0.98426	0.49	0.319	1.08e-121
									CMIP	4.49e-27	0.988442	0.107	0.06	1.28e-22
									RCOR1	3.25e-37	1.00249	0.136	0.073	9.26e-33
									HPCAL1	3.26e-31	1.00392	0.12	0.066	9.28e-27
									MRPS28	7.79e-34	1.00479	0.118	0.061	2.21e-29
									SYTL3	2.4e-62	1.00566	0.228	0.126	6.82e-58
									PIK3R5	1.54e-43	1.01691	0.16	0.087	4.39e-39
									ETV6	8.02e-33	1.02027	0.125	0.069	2.28e-28
									NR4A2	1.2e-125	1.02084	0.427	0.251	3.42e-121
									ABCC1	2.49e-67	1.02347	0.214	0.11	7.09e-63
									MPZL3	1.62e-71	1.02781	0.243	0.131	4.59e-67
									CLASP1	1.79e-56	1.03218	0.205	0.112	5.09e-52
									LMNA	7.53e-31	1.03537	0.121	0.066	2.14e-26
									PTS	1.43e-47	1.03706	0.162	0.086	4.05e-43
									ZFP36	7.74e-107	1.03728	0.493	0.335	2.2e-102
									PHLDB3	1.93e-37	1.03835	0.121	0.061	5.48e-33
									KDM6B	8.97e-95	1.04096	0.305	0.164	2.55e-90
									RAB10	5.94e-38	1.0482	0.126	0.064	1.69e-33
									CCL5	2.55e-49	1.05328	0.178	0.096	7.25e-45
									RASA1	6.95e-30	1.0655	0.101	0.053	1.98e-25
									MTFP1	1.62e-49	1.07283	0.159	0.08	4.6e-45
									ZFAND3	1.7e-67	1.07464	0.224	0.12	4.84e-63
									SFMBT2	2.67e-51	1.07916	0.171	0.09	7.58e-47
									NEK1	1.43e-36	1.09175	0.117	0.059	4.05e-32
									ZER1	1.05e-37	1.09258	0.119	0.062	2.99e-33
									RPTOR	5.13e-34	1.09777	0.112	0.059	1.46e-29
									WDPCP	1.06e-33	1.10217	0.112	0.058	3.02e-29
									ZEB1	2.68e-187	1.1046	0.589	0.379	7.61e-183
									CAMK1D	2.71e-82	1.11286	0.277	0.153	7.71e-78
									PBX4	9.96e-48	1.12035	0.156	0.081	2.83e-43
									AC074032.1	1.25e-38	1.12728	0.123	0.064	3.55e-34
									GRK5	4.39e-78	1.1316	0.235	0.12	1.25e-73
									NCOA5	5.6e-40	1.13673	0.118	0.058	1.59e-35
									COG5	5.89e-68	1.13761	0.21	0.109	1.67e-63
									PAN3	2.76e-111	1.13778	0.3	0.148	7.86e-107
									ABCB1	5.39e-36	1.14158	0.115	0.058	1.53e-31
									CREM	8.93e-136	1.16478	0.364	0.19	2.54e-131
									LDLRAD4	4.62e-39	1.17359	0.121	0.061	1.31e-34
									IL21R	1.77e-37	1.1745	0.104	0.049	5.05e-33
									SKI	1.42e-91	1.17574	0.283	0.153	4.02e-87
									LMBR1	1.69e-68	1.18344	0.215	0.118	4.8e-64
									BTBD9	8.33e-103	1.19846	0.283	0.142	2.37e-98
									ZHX2	4.44e-62	1.20441	0.174	0.085	1.26e-57
									SLC7A5	1.51e-41	1.21318	0.128	0.067	4.3e-37
									FYN	1.9e-197	1.25267	0.506	0.295	5.4e-193
									ATP8A1	2.17e-107	1.25868	0.306	0.163	6.17e-103
									SIPA1L1	3.33e-68	1.26189	0.197	0.1	9.46e-64
									AHI1	3.84e-68	1.26493	0.165	0.074	1.09e-63
									PLPP1	3.12e-41	1.27048	0.109	0.055	8.87e-37
									MTRNR2L1	1.05e-57	1.28571	0.123	0.049	2.97e-53
									FAAH2	1.11e-46	1.30429	0.119	0.054	3.16e-42
									AC005037.1	1.52e-43	1.32302	0.109	0.049	4.31e-39
									GPR132	3.68e-50	1.33165	0.121	0.053	1.05e-45
									MAP2K4	3.06e-74	1.33777	0.178	0.081	8.71e-70
									DIPK1A	5.26e-54	1.34243	0.135	0.063	1.5e-49
									BACH2	8.57e-190	1.34991	0.435	0.228	2.44e-185
									SERPINB9	1.56e-71	1.35968	0.164	0.071	4.44e-67
									PPP1R16B	3.03e-89	1.38193	0.218	0.103	8.61e-85
									RFTN1	5.07e-89	1.39182	0.196	0.085	1.44e-84
									PTK2	2.25e-56	1.39846	0.134	0.06	6.4e-52
									AC079793.1	3.24e-71	1.40207	0.152	0.062	9.21e-67
									AGPAT5	4.93e-92	1.41429	0.182	0.072	1.4e-87
									TBL1X	3.59e-123	1.41832	0.258	0.112	1.02e-118
									AMBRA1	1.2e-88	1.42677	0.18	0.073	3.43e-84
									DEAF1	1.35e-81	1.43361	0.167	0.068	3.83e-77
									P2RY8	3.68e-174	1.44213	0.365	0.171	1.05e-169
									TEX14	1.4e-40	1.46835	0.101	0.046	3.97e-36
									ZSWIM6	6.78e-53	1.48267	0.113	0.05	1.93e-48
									PIK3IP1-AS1	2.06e-57	1.48839	0.117	0.05	5.85e-53
									BTBD11	4.25e-105	1.48899	0.221	0.094	1.21e-100
									CXCL8	4.58e-48	1.50629	0.109	0.046	1.3e-43
									SH3D19	2.59e-85	1.52331	0.166	0.068	7.37e-81
									LINC01619	8.25e-236	1.55844	0.403	0.17	2.35e-231
									AC023424.3	5.1e-60	1.56382	0.118	0.047	1.45e-55
									CMSS1	8.59e-90	1.56801	0.18	0.076	2.44e-85
									AL031772.1	2.13e-65	1.66751	0.113	0.044	6.04e-61
									RORA-AS1	3.31e-86	1.68607	0.156	0.063	9.42e-82
									AP000787.1	1.82e-57	1.71535	0.115	0.048	5.18e-53
									GAB2	8.5e-76	1.74468	0.127	0.045	2.42e-71
									USP3-AS1	1.6e-161	1.82194	0.246	0.093	4.54e-157
									AC007216.4	2.05e-78	1.97076	0.11	0.037	5.82e-74
									AL157938.2	4.56e-84	1.98011	0.117	0.038	1.3e-79
									FILIP1L	1.92e-88	2.05204	0.122	0.039	5.45e-84
									SNX25	1.32e-76	2.06447	0.102	0.029	3.75e-72
									AC104365.1	1.47e-83	2.10306	0.108	0.035	4.18e-79
									LINC00910	1.55e-93	2.19469	0.119	0.035	4.41e-89
									AC068282.1	2.25e-230	2.203	0.269	0.079	6.39e-226
									AC073167.1	7.67e-131	2.20641	0.16	0.049	2.18e-126
									AP001011.1	6.52e-216	2.31178	0.246	0.071	1.85e-211

## Sheet: scRNAseq_CD8
DEGs between Teplizumab and Placebo (avg_log2FC > |0.2| and p value adjusted<0.05)									DEGs between Teplizumab and Placebo (avg_log2FC > |0.2| and p value adjusted<0.05)
CD8									CD8
3 months									18 months
Genes	p_val	avg_log2FC	pct.1	pct.2	p_val_adj				Genes	p_val	avg_log2FC	pct.1	pct.2	p_val_adj
PMEPA1	9.43e-49	2.46313	0.12	0.031	2.68e-44				NR4A3	1.8e-08	0.541882	0.173	0.121	0.000510995
HLA-DRB5	3.04e-44	1.95481	0.125	0.035	8.65e-40				IFI44	1.2e-20	-1.3973	0.047	0.104	3.41e-16
MCOLN2	6.74e-25	1.48746	0.105	0.041	1.92e-20				IFIH1	1.3e-31	-1.59451	0.065	0.143	3.69e-27
CXCL8	7.13e-32	1.46403	0.155	0.071	2.03e-27				IFIT3	7.43e-55	-2.18976	0.059	0.167	2.11e-50
MTRNR2L1	6.87e-28	1.10312	0.179	0.088	1.95e-23				STAT5A	6.26e-24	0.860193	0.217	0.122	1.78e-19
DCAF15	1.04e-20	1.09685	0.126	0.06	2.95e-16				CXCR3	1.14e-08	0.796879	0.111	0.069	0.000324249
RABGAP1	1.04e-16	1.0523	0.125	0.066	2.94e-12				DUSP4	1.94e-14	0.748132	0.172	0.105	5.53e-10
HLA-DPB1	6.19e-44	1.04067	0.309	0.17	1.76e-39				CD6	5.22e-07	0.360785	0.347	0.288	0.014857
DDI2	2.88e-22	1.02465	0.149	0.075	8.2e-18				ISG20	1.79e-16	-0.581241	0.233	0.308	5.1e-12
DUSP4	2.2e-23	1.00458	0.206	0.123	6.27e-19				GBP5	1.35e-09	-0.611813	0.146	0.198	3.84e-05
KPNA1	7.65e-21	0.991277	0.162	0.087	2.17e-16				ISG15	2.23e-44	-1.49387	0.11	0.226	6.34e-40
RMC1	1.52e-14	0.987312	0.106	0.054	4.33e-10				APOBEC3G	1.29e-25	0.943803	0.237	0.138	3.66e-21
GLMN	1.75e-12	0.975476	0.102	0.055	4.97e-08				TGFB1	2.99e-60	0.55166	0.825	0.696	8.51e-56
YBX3	2.59e-17	0.932838	0.176	0.109	7.37e-13				CD44	1.52e-21	0.463747	0.67	0.609	4.31e-17
TLE3	1.45e-16	0.917798	0.175	0.111	4.13e-12				CD3D	1.26e-16	-0.472813	0.358	0.416	3.59e-12
AC114760.2	1.04e-10	0.90346	0.102	0.059	2.95e-06				IL7R	1.35e-17	-0.591232	0.269	0.331	3.85e-13
HLA-DRB1	3.4e-22	0.896885	0.169	0.09	9.68e-18				GZMA	6.94e-15	-0.614157	0.237	0.301	1.97e-10
FAM102B	1.01e-16	0.878666	0.126	0.066	2.88e-12				TXNIP	1.29e-77	-0.669769	0.713	0.827	3.68e-73
DUSP8	5.08e-13	0.84024	0.169	0.111	1.44e-08				IL2RG	2.09e-25	-0.795532	0.21	0.296	5.94e-21
MAPK14	5.18e-11	0.829683	0.124	0.075	1.47e-06				GZMH	2.77e-42	-0.848628	0.322	0.374	7.89e-38
SPTLC2	1.16e-08	0.814143	0.1	0.061	0.000329187				CD2	6.24e-33	-0.981752	0.183	0.273	1.78e-28
NCK2	1.15e-09	0.810987	0.112	0.069	3.26e-05				CD3G	1.9e-43	-1.00222	0.246	0.362	5.41e-39
NR4A3	1.89e-15	0.81023	0.187	0.121	5.37e-11				TNF	2.53e-20	-1.08041	0.135	0.202	7.19e-16
CCL3L1	7.75e-10	0.798835	0.125	0.079	2.2e-05				PMEPA1	9.02e-49	2.41333	0.128	0.033	2.56e-44
STAT5A	3.62e-19	0.7964	0.215	0.133	1.03e-14				MTRNR2L1	5.03e-41	1.71382	0.154	0.053	1.43e-36
BRF1	7.73e-08	0.795499	0.102	0.065	0.00219923				NCS1	6.39e-34	1.60111	0.13	0.045	1.82e-29
SRCAP	1.17e-08	0.793164	0.121	0.081	0.000332714				DCAF15	2.76e-20	1.1496	0.139	0.069	7.86e-16
YARS	1.41e-21	0.787687	0.254	0.163	4.01e-17				DDI2	4.9e-26	1.10813	0.166	0.079	1.39e-21
RGCC	1.05e-23	0.785679	0.306	0.204	3e-19				ITGA5	1.38e-21	1.09119	0.152	0.075	3.94e-17
FAM193A	1.93e-08	0.779269	0.131	0.092	0.000548771				N4BP3	9.52e-24	1.0572	0.158	0.076	2.71e-19
GLYR1	2.22e-10	0.753365	0.146	0.096	6.32e-06				RARA	1.98e-24	1.04515	0.192	0.103	5.62e-20
MFSD14A	1.86e-15	0.747344	0.207	0.137	5.3e-11				RGCC	1.18e-37	1.03691	0.33	0.199	3.37e-33
IFNG	5.99e-12	0.738057	0.189	0.128	1.7e-07				FAM102B	3.83e-19	0.964599	0.144	0.074	1.09e-14
ANAPC10	2.47e-12	0.733435	0.133	0.079	7.01e-08				CD82	1.2e-11	0.963903	0.108	0.06	3.42e-07
SH2B3	3.2e-08	0.727846	0.126	0.09	0.000909119				PER2	2.01e-14	0.95939	0.115	0.06	5.71e-10
HLA-DRA	5.8e-12	0.72078	0.135	0.082	1.65e-07				RNF34	1.16e-10	0.94728	0.102	0.058	3.31e-06
CD58	3e-12	0.719218	0.14	0.085	8.52e-08				BCOR	1.92e-14	0.945929	0.122	0.065	5.45e-10
CRTC2	3.96e-07	0.712442	0.104	0.069	0.0112672				PIK3CG	2.59e-21	0.933058	0.174	0.092	7.35e-17
DUSP10	4.33e-24	0.712062	0.279	0.175	1.23e-19				SSH1	1.24e-18	0.924923	0.134	0.067	3.52e-14
N4BP1	1.21e-26	0.702291	0.403	0.286	3.44e-22				DUSP10	3.23e-31	0.920347	0.297	0.178	9.19e-27
GCN1	1.83e-08	0.702076	0.111	0.07	0.000519673				STX18	9.08e-10	0.884285	0.102	0.059	2.58e-05
MED15	1.15e-12	0.694951	0.207	0.141	3.28e-08				KDM6B	4.59e-32	0.878568	0.348	0.222	1.3e-27
SNRNP40	3.34e-10	0.694346	0.145	0.096	9.5e-06				LSM14B	2.91e-12	0.86865	0.121	0.069	8.27e-08
DDX50	2.3e-09	0.691686	0.139	0.093	6.54e-05				SKIL	3.47e-45	0.866238	0.42	0.259	9.86e-41
CMC2	3.22e-26	0.690398	0.345	0.233	9.15e-22				CD58	6.27e-15	0.844845	0.144	0.081	1.78e-10
COTL1	2.01e-17	0.690102	0.263	0.184	5.73e-13				AC114760.2	4.49e-09	0.841488	0.102	0.063	0.000127558
CNIH4	1.28e-07	0.68178	0.101	0.064	0.00363922				SPOPL	2.96e-10	0.840696	0.104	0.059	8.42e-06
TIPRL	2.82e-12	0.678902	0.182	0.122	8.02e-08				FUBP3	5.95e-10	0.831356	0.1	0.057	1.69e-05
BCOR	1.55e-09	0.676221	0.12	0.075	4.41e-05				BTBD10	1.09e-10	0.823398	0.116	0.068	3.09e-06
KDM6B	1e-16	0.675629	0.32	0.238	2.85e-12				KPNA1	2.43e-15	0.811839	0.165	0.098	6.91e-11
HLA-DPA1	3.14e-14	0.675141	0.193	0.125	8.94e-10				BRF1	1.74e-09	0.80593	0.109	0.066	4.94e-05
SLC25A16	3.25e-07	0.673042	0.108	0.071	0.00925333				GMEB2	2.39e-10	0.801212	0.121	0.074	6.79e-06
MEF2A	1.46e-07	0.6641	0.12	0.08	0.00415366				XCL2	5.83e-17	0.795932	0.174	0.1	1.66e-12
SLC6A6	1.95e-08	0.662063	0.125	0.082	0.000555221				SLC7A5	1.32e-31	0.795682	0.385	0.257	3.75e-27
STX11	2.96e-09	0.657561	0.15	0.107	8.4e-05				RTCA	6.61e-09	0.784062	0.113	0.07	0.000187905
SMPD4	2.16e-08	0.648249	0.157	0.111	0.000615544				PPP1R14B	3.66e-25	0.775078	0.342	0.234	1.04e-20
CASZ1	6.14e-10	0.645221	0.184	0.132	1.74e-05				GCN1	5.7e-13	0.764893	0.128	0.072	1.62e-08
UBE3C	2.17e-07	0.640303	0.1	0.064	0.00616904				RASGEF1B	2.84e-10	0.758542	0.125	0.076	8.09e-06
HSPH1	2.2e-12	0.639965	0.263	0.199	6.26e-08				ZNF654	1.38e-10	0.756929	0.128	0.079	3.92e-06
XCL2	6.17e-08	0.631141	0.162	0.115	0.00175528				IL4R	2.54e-11	0.755977	0.166	0.109	7.22e-07
SETD5	8.79e-07	0.63042	0.135	0.098	0.0249923				DENND3	6.69e-24	0.755624	0.167	0.085	1.9e-19
BTBD10	2.21e-09	0.628973	0.119	0.074	6.29e-05				TBC1D2B	1.22e-24	0.754947	0.24	0.139	3.47e-20
CHD7	4.57e-09	0.625053	0.212	0.158	0.000129839				ABCG1	1.6e-09	0.728929	0.153	0.102	4.56e-05
PDCD6IP	2.95e-09	0.624999	0.159	0.111	8.39e-05				ZNF827	1.12e-15	0.725844	0.2	0.124	3.17e-11
ATF3	1.27e-07	0.624965	0.128	0.086	0.00361761				MLXIP	1.22e-13	0.721489	0.18	0.113	3.46e-09
RNF169	3.64e-09	0.622282	0.154	0.106	0.000103525				SNRNP40	3.98e-11	0.719702	0.151	0.096	1.13e-06
KDM3B	1.18e-09	0.621194	0.133	0.086	3.34e-05				ANAPC10	2.82e-11	0.715291	0.139	0.085	8.02e-07
HACD3	2.47e-08	0.612363	0.139	0.094	0.000702549				YARS	1.91e-29	0.713176	0.288	0.169	5.42e-25
ITGA5	1.31e-08	0.612297	0.116	0.074	0.000371151				RBPJ	8.6e-35	0.713008	0.351	0.212	2.45e-30
KIF20B	3.88e-13	0.61155	0.268	0.195	1.1e-08				SLC15A4	7.97e-12	0.712471	0.163	0.103	2.27e-07
ZNF335	2.11e-09	0.611054	0.163	0.111	6e-05				CEBPD	1.32e-16	0.705904	0.237	0.154	3.76e-12
PPWD1	1.82e-12	0.608906	0.161	0.101	5.17e-08				FAM126B	4.66e-17	0.703921	0.219	0.137	1.33e-12
WASHC5	6.82e-07	0.604568	0.105	0.069	0.0193984				MED26	2.01e-12	0.703032	0.166	0.105	5.73e-08
TCERG1	4.57e-11	0.60395	0.24	0.177	1.3e-06				NBL1	1.88e-07	0.700716	0.108	0.069	0.00533972
RREB1	2.93e-07	0.59309	0.152	0.109	0.00832196				FAM193A	2.48e-13	0.696959	0.139	0.08	7.04e-09
KIAA0232	1.89e-09	0.591759	0.15	0.1	5.38e-05				ST3GAL5	1.91e-18	0.695973	0.253	0.164	5.44e-14
SNX13	5.16e-10	0.59169	0.138	0.088	1.47e-05				TBCD	5.03e-08	0.693427	0.122	0.08	0.00143059
CXCR3	5.21e-07	0.591433	0.12	0.082	0.0148137				ELL	3.56e-15	0.693165	0.173	0.103	1.01e-10
SLC25A32	2.31e-07	0.589674	0.122	0.082	0.00656848				OTULINL	4.84e-16	0.692977	0.235	0.156	1.38e-11
PIK3CG	1.91e-11	0.589544	0.162	0.105	5.44e-07				WDR47	3.71e-08	0.691437	0.104	0.064	0.0010542
TBC1D2B	7.88e-11	0.589174	0.205	0.144	2.24e-06				BPGM	4.35e-08	0.689666	0.114	0.073	0.00123598
RAB30	4.09e-08	0.58715	0.109	0.07	0.00116223				RABGAP1	3.27e-11	0.688683	0.123	0.072	9.3e-07
IL4R	6.18e-07	0.581516	0.154	0.112	0.0175859				SLA	2.13e-20	0.687755	0.303	0.206	6.05e-16
KANSL3	1.6e-06	0.581352	0.116	0.079	0.0456112				NLRC3	8.48e-12	0.687556	0.121	0.069	2.41e-07
FAM118A	3.1e-10	0.579654	0.175	0.12	8.81e-06				SNX13	5.2e-10	0.686557	0.145	0.093	1.48e-05
SSH1	1.17e-06	0.579599	0.113	0.076	0.0333903				DHRS3	1.16e-17	0.683573	0.243	0.156	3.31e-13
THUMPD2	5.26e-07	0.579184	0.125	0.085	0.0149553				SELENOO	1.4e-08	0.681914	0.1	0.059	0.000398177
TOM1	2.36e-08	0.576774	0.148	0.101	0.000671719				MED14	2.49e-16	0.674818	0.217	0.137	7.08e-12
RTCB	1.37e-06	0.576312	0.112	0.076	0.0388849				RBM10	1.99e-13	0.672753	0.138	0.08	5.67e-09
FABP5	5.95e-09	0.576114	0.176	0.125	0.00016907				LMNA	3.84e-22	0.672379	0.228	0.134	1.09e-17
SLC35E1	3.31e-10	0.570581	0.221	0.162	9.4e-06				PIAS2	6.53e-07	0.671853	0.115	0.077	0.0185672
CD8A	1.97e-13	0.567859	0.221	0.15	5.61e-09				FAM43A	4.11e-07	0.671805	0.111	0.072	0.0116824
DEGS1	1.25e-07	0.565571	0.156	0.116	0.00354734				ANKIB1	1.97e-08	0.66791	0.112	0.07	0.000559422
AGPS	6.3e-07	0.559466	0.12	0.082	0.0179175				ADIPOR1	6.85e-13	0.667781	0.165	0.102	1.95e-08
CD6	2.18e-12	0.558913	0.341	0.269	6.2e-08				PTPRE	7.62e-38	0.666158	0.45	0.295	2.17e-33
GIGYF2	3.83e-07	0.558839	0.129	0.09	0.0109012				ZDHHC7	1.15e-16	0.661979	0.219	0.139	3.27e-12
TSHZ1	4.09e-07	0.557408	0.111	0.073	0.0116211				JMJD6	3.18e-25	0.660519	0.368	0.252	9.04e-21
RAB9A	1.56e-07	0.557136	0.108	0.07	0.00443728				GUSB	7.83e-09	0.659851	0.137	0.089	0.000222713
APC	1.02e-08	0.556846	0.166	0.116	0.000290799				PCMT1	3.38e-08	0.657246	0.131	0.086	0.0009619
LRMP	9.24e-11	0.556683	0.205	0.144	2.63e-06				YIPF5	2.89e-18	0.656921	0.245	0.157	8.23e-14
PLEKHM2	3.91e-07	0.551881	0.165	0.125	0.011112				ULK4	8.93e-07	0.653542	0.111	0.074	0.025404
ATG4B	1.11e-06	0.545633	0.123	0.086	0.0315752				FAM177A1	4.3e-40	0.644422	0.517	0.361	1.22e-35
RALGAPB	4.8e-07	0.543909	0.117	0.08	0.0136397				OTULIN	1.32e-25	0.642722	0.411	0.29	3.74e-21
RBM10	6.83e-07	0.543049	0.121	0.083	0.0194137				TOM1	4.14e-14	0.641989	0.162	0.097	1.18e-09
ASB8	3.14e-11	0.542868	0.234	0.168	8.93e-07				FAM102A	7.77e-17	0.640055	0.232	0.148	2.21e-12
TUBA4A	5.41e-21	0.541532	0.489	0.398	1.54e-16				RHEB	1.9e-18	0.638236	0.309	0.215	5.4e-14
DPM1	2.01e-12	0.538278	0.2	0.135	5.72e-08				CMC2	4.04e-23	0.637966	0.355	0.243	1.15e-18
FAM53C	1.17e-06	0.535271	0.136	0.097	0.0331788				SLC6A6	2.13e-12	0.634943	0.13	0.076	6.06e-08
ANKIB1	2.31e-07	0.53356	0.116	0.077	0.00655976				SMG7	1.02e-08	0.634624	0.146	0.098	0.000290228
RASGEF1B	2.14e-08	0.53251	0.122	0.08	0.00060744				ZNF721	5.67e-11	0.632664	0.171	0.112	1.61e-06
YIPF5	4.16e-11	0.52843	0.242	0.175	1.18e-06				MYADM	2.3e-12	0.632139	0.187	0.123	6.55e-08
SLC4A7	1.02e-07	0.527478	0.13	0.087	0.00290421				DCTN6	1.02e-09	0.629452	0.146	0.094	2.9e-05
FAM177A1	1.28e-25	0.526597	0.492	0.377	3.64e-21				N4BP1	2.89e-28	0.629281	0.397	0.268	8.22e-24
CHFR	3.03e-07	0.526354	0.148	0.105	0.00862701				RALGAPB	4.42e-11	0.628683	0.133	0.081	1.26e-06
GOLT1B	9.66e-07	0.525529	0.143	0.105	0.0274624				XPO6	7.59e-10	0.626506	0.219	0.16	2.16e-05
RBPJ	3.61e-13	0.52202	0.309	0.231	1.03e-08				ZNF708	2.11e-09	0.62285	0.153	0.101	5.99e-05
UFL1	4.86e-08	0.520806	0.174	0.125	0.00138326				MTMR9	2.51e-10	0.621519	0.125	0.076	7.14e-06
SLC37A3	1.42e-06	0.517061	0.142	0.103	0.0404169				TOR1A	8.26e-08	0.620498	0.1	0.062	0.00234845
JPT1	1.57e-07	0.511592	0.161	0.116	0.00446047				WDR11	1.19e-06	0.620221	0.108	0.071	0.0337523
SENP6	2.52e-10	0.508437	0.24	0.176	7.16e-06				DSTYK	5.04e-08	0.618952	0.151	0.104	0.0014342
NAA50	1.41e-10	0.507276	0.247	0.182	4.01e-06				LUZP1	1.4e-23	0.617716	0.378	0.262	3.98e-19
NAA15	3.84e-08	0.506051	0.176	0.127	0.00109286				UTY	1.1e-15	0.615823	0.17	0.102	3.12e-11
PRKD3	1.34e-11	0.503015	0.188	0.126	3.82e-07				RAB22A	1.25e-19	0.613168	0.29	0.193	3.54e-15
TBCD	1.06e-06	0.500673	0.12	0.083	0.0300314				CERS5	3.08e-08	0.611712	0.125	0.081	0.000874982
QRICH1	8.16e-09	0.498837	0.172	0.121	0.000232129				LMTK2	6.11e-09	0.608517	0.177	0.124	0.000173727
DESI2	1.56e-08	0.498759	0.139	0.094	0.00044265				CDK5RAP1	5.8e-12	0.606275	0.186	0.122	1.65e-07
N4BP2L1	8.3e-08	0.493432	0.161	0.114	0.00236153				KRAS	1.14e-22	0.602945	0.332	0.222	3.25e-18
LMNA	5.31e-08	0.491818	0.173	0.124	0.00151063				SLC35E1	4.18e-17	0.602265	0.232	0.148	1.19e-12
RHEB	1.48e-13	0.49028	0.308	0.229	4.22e-09				CHFR	2.86e-07	0.601486	0.155	0.114	0.00813293
TSTD2	1.46e-07	0.48838	0.123	0.082	0.00415296				TMEM50A	3.09e-22	0.587718	0.422	0.311	8.79e-18
MED14	9.7e-10	0.477482	0.19	0.134	2.76e-05				ZNF14	4.91e-07	0.587498	0.104	0.067	0.0139671
BUD23	4.85e-15	0.477251	0.354	0.269	1.38e-10				FZR1	4.83e-09	0.585349	0.118	0.073	0.000137411
SAMSN1	8.56e-08	0.472917	0.249	0.194	0.00243408				ZZEF1	1.49e-12	0.585339	0.218	0.149	4.23e-08
SLC7A5	3.39e-13	0.470635	0.357	0.276	9.63e-09				MTMR6	4.42e-11	0.585252	0.19	0.128	1.26e-06
ZNF708	1.26e-06	0.470163	0.14	0.099	0.0358757				LEPROTL1	1.13e-38	0.582909	0.632	0.504	3.22e-34
CASP3	6.25e-09	0.466184	0.131	0.086	0.000177753				REEP5	6.92e-23	0.582501	0.378	0.265	1.97e-18
ZNF827	1.89e-07	0.466154	0.186	0.137	0.00537158				PPWD1	1.04e-10	0.579625	0.162	0.105	2.95e-06
FAM160B1	1.26e-10	0.466087	0.208	0.147	3.57e-06				TIGAR	4.24e-07	0.579572	0.148	0.106	0.0120551
XPO6	1.23e-07	0.464721	0.201	0.15	0.00348838				BAZ2A	2.32e-09	0.578691	0.234	0.176	6.61e-05
PPP2R2D	2.46e-10	0.463414	0.285	0.217	7e-06				PLP2	2.06e-14	0.578587	0.218	0.143	5.87e-10
DENND3	1.18e-08	0.461516	0.149	0.101	0.000336872				RPRD1B	9.61e-11	0.57701	0.201	0.139	2.73e-06
KDM5A	5.17e-10	0.45936	0.343	0.274	1.47e-05				DPM1	2.48e-10	0.576756	0.197	0.136	7.06e-06
MORF4L2	1.56e-07	0.459218	0.211	0.161	0.00444024				SRCAP	3.13e-08	0.57652	0.123	0.079	0.000889302
PPP6C	8.91e-10	0.458297	0.21	0.15	2.53e-05				TBK1	1.42e-08	0.574847	0.155	0.106	0.000404658
PIK3CD	1.19e-06	0.457713	0.119	0.082	0.0337236				GCC2	1.21e-28	0.574847	0.475	0.343	3.45e-24
UBE4A	2.52e-08	0.45608	0.214	0.159	0.000716632				ELK3	9.13e-09	0.573394	0.168	0.116	0.000259525
CD74	3.28e-15	0.455935	0.422	0.337	9.33e-11				UPP1	8.41e-25	0.57325	0.475	0.354	2.39e-20
C1orf43	2e-07	0.455636	0.189	0.14	0.00568283				PHACTR4	8.39e-13	0.572948	0.221	0.15	2.39e-08
RNF149	1.84e-09	0.455612	0.206	0.148	5.24e-05				NFE2L2	8.16e-15	0.570118	0.262	0.18	2.32e-10
SLA	1.94e-12	0.453538	0.268	0.194	5.52e-08				SURF4	4.3e-22	0.568645	0.392	0.279	1.22e-17
ODC1	6.42e-15	0.450187	0.462	0.389	1.83e-10				PEX2	3.91e-09	0.567549	0.129	0.082	0.000111301
MED26	3.42e-08	0.447071	0.159	0.111	0.000972083				TNFRSF1B	2.54e-13	0.566763	0.239	0.164	7.22e-09
RNF103	5.76e-07	0.446882	0.144	0.102	0.0163875				TSHZ1	4.6e-07	0.566664	0.121	0.081	0.0130794
NUP214	1.32e-06	0.445107	0.224	0.176	0.0374752				RHOQ	9.24e-08	0.56475	0.101	0.063	0.00262774
LMTK2	3.99e-09	0.443191	0.16	0.11	0.000113463				TP53BP1	5.37e-07	0.560127	0.129	0.087	0.0152799
SLIRP	4.09e-10	0.441981	0.284	0.22	1.16e-05				SNHG14	3.81e-12	0.560088	0.179	0.115	1.08e-07
NAMPT	3.63e-07	0.438378	0.287	0.238	0.0103178				CRLF3	2.54e-08	0.55894	0.141	0.095	0.000721944
TMEM243	1.2e-08	0.436022	0.231	0.174	0.000341835				ZBTB43	4.74e-11	0.556394	0.2	0.137	1.35e-06
COA1	1.5e-07	0.434187	0.2	0.149	0.00427516				CACUL1	1.49e-07	0.556234	0.186	0.139	0.00423153
SURF4	6.22e-18	0.429044	0.402	0.301	1.77e-13				RREB1	2.57e-10	0.555242	0.179	0.121	7.32e-06
CD160	3.22e-08	0.42432	0.102	0.066	0.00091561				MAPK14	3.4e-07	0.554977	0.123	0.082	0.00966853
KRAS	6.68e-10	0.422722	0.3	0.232	1.9e-05				PPIL2	1.94e-09	0.553112	0.185	0.129	5.51e-05
GAPVD1	4.56e-07	0.41257	0.207	0.158	0.0129654				SEL1L	5.57e-08	0.552951	0.147	0.1	0.00158388
ARPC5L	5.72e-21	0.408908	0.599	0.493	1.63e-16				FAM118A	2.28e-10	0.552066	0.175	0.117	6.48e-06
RPRD1B	1.65e-06	0.405344	0.191	0.145	0.0468629				NAA50	9.51e-13	0.549677	0.265	0.19	2.7e-08
ARID5A	8.05e-12	0.403441	0.343	0.265	2.29e-07				TLE3	1.85e-08	0.548375	0.175	0.122	0.000525743
SNHG14	1.52e-06	0.4027	0.17	0.126	0.0431632				ZNF276	2.25e-12	0.547776	0.217	0.148	6.4e-08
PTPN7	3.39e-10	0.398199	0.333	0.263	9.65e-06				MAP3K4	5.96e-07	0.546463	0.189	0.144	0.016936
RAB22A	1.12e-10	0.39491	0.267	0.199	3.17e-06				YY1AP1	1.49e-13	0.545225	0.176	0.111	4.23e-09
FAM126B	9.36e-08	0.393939	0.203	0.151	0.00266295				SLCO3A1	1.47e-09	0.543456	0.281	0.224	4.19e-05
SAR1A	9.8e-09	0.393207	0.377	0.315	0.000278812				NT5C3A	6.25e-09	0.542967	0.189	0.135	0.00017774
GTF2B	1.72e-12	0.393082	0.363	0.281	4.89e-08				SMAD7	1.06e-47	0.541678	0.634	0.457	3e-43
CCDC12	2.23e-15	0.392093	0.52	0.431	6.36e-11				PRKD3	1.69e-10	0.541557	0.215	0.151	4.81e-06
USP12	6.69e-11	0.391174	0.356	0.281	1.9e-06				CHD7	3.72e-12	0.540705	0.224	0.154	1.06e-07
EIF5B	1.02e-08	0.390129	0.328	0.265	0.000290243				ADNP	5.16e-13	0.539502	0.21	0.14	1.47e-08
SRSF11	1.29e-17	0.388635	0.648	0.556	3.66e-13				FAM169A	1.22e-06	0.539416	0.107	0.071	0.0347415
PPP4R3B	2.54e-08	0.385547	0.22	0.164	0.00072314				PLEKHM2	2.23e-13	0.538002	0.192	0.124	6.34e-09
TTC39C	3.91e-07	0.384917	0.279	0.256	0.0111275				DESI2	1.1e-09	0.536862	0.152	0.1	3.12e-05
SREK1IP1	8.6e-09	0.384333	0.345	0.28	0.000244436				HIP1R	1.22e-11	0.536344	0.12	0.071	3.48e-07
PSMA7	5.53e-18	0.383621	0.573	0.485	1.57e-13				SLC39A8	1.07e-06	0.536116	0.104	0.068	0.0305213
SKIL	6.8e-12	0.382768	0.386	0.305	1.93e-07				GAPVD1	3.9e-13	0.53599	0.231	0.158	1.11e-08
WSB1	2.25e-08	0.382273	0.305	0.243	0.000641051				MAP2K7	3.1e-12	0.535803	0.211	0.143	8.8e-08
ZDHHC7	1.19e-06	0.382126	0.212	0.163	0.0339156				UBE4A	1.6e-11	0.533266	0.22	0.153	4.54e-07
MED13	7.41e-07	0.380073	0.284	0.229	0.0210684				PFKFB3	1.32e-07	0.531829	0.155	0.108	0.00373975
CCDC93	1.2e-07	0.373522	0.25	0.194	0.00342116				PDE4B	1.18e-14	0.531616	0.362	0.273	3.35e-10
STK17A	6.57e-25	0.370868	0.736	0.651	1.87e-20				PSMD5	1.85e-09	0.528936	0.143	0.094	5.26e-05
JMJD6	1.65e-12	0.37058	0.373	0.29	4.71e-08				GCHFR	2.92e-10	0.528503	0.178	0.121	8.31e-06
BRD4	6.56e-07	0.36949	0.294	0.241	0.0186619				CHST12	8.41e-07	0.525722	0.15	0.107	0.0239165
MTF2	5.26e-07	0.369234	0.227	0.176	0.0149528				AP3M2	1.27e-08	0.523816	0.176	0.123	0.000360636
TM9SF3	1.48e-10	0.366392	0.367	0.292	4.2e-06				TBRG1	1.1e-08	0.52317	0.18	0.126	0.000313417
SUPT6H	3.01e-11	0.363108	0.229	0.164	8.56e-07				BRD4	3.9e-17	0.523018	0.323	0.228	1.11e-12
ATG2A	8.35e-07	0.36019	0.498	0.445	0.0237473				KDM3B	2.69e-08	0.522971	0.128	0.083	0.000765165
DNAJC3	4.21e-11	0.359112	0.381	0.304	1.2e-06				ARPC5L	1.13e-37	0.521028	0.635	0.487	3.23e-33
CD8B	2.36e-07	0.358502	0.119	0.083	0.00671657				STAU1	1.63e-17	0.519454	0.312	0.217	4.65e-13
THUMPD3-AS1	3.12e-07	0.356982	0.259	0.204	0.00888197				NAPA	1.86e-10	0.518812	0.204	0.142	5.29e-06
SELENOT	1.12e-10	0.356567	0.377	0.302	3.18e-06				PSMD11	9.12e-11	0.51753	0.229	0.163	2.59e-06
DNAJC15	3.88e-07	0.349747	0.209	0.159	0.0110236				RNF103	2.35e-08	0.515223	0.144	0.096	0.000668766
FDX1	1.19e-07	0.349089	0.279	0.221	0.00339372				RPAP2	5.18e-09	0.515214	0.211	0.153	0.000147314
SUPT5H	5.79e-08	0.348695	0.3	0.239	0.00164576				LPIN2	2.38e-09	0.514273	0.197	0.139	6.77e-05
AP3M2	2.63e-08	0.347729	0.169	0.122	0.000747912				RAD54L2	3.77e-08	0.511943	0.131	0.086	0.00107168
XIST	5.57e-08	0.347362	0.249	0.192	0.0015849				LRMP	3.67e-13	0.511456	0.226	0.153	1.04e-08
GSPT1	1.33e-09	0.346099	0.38	0.309	3.79e-05				SLC37A3	2.79e-09	0.51019	0.155	0.103	7.94e-05
NDUFV2	5.84e-09	0.343313	0.329	0.263	0.000166044				MTMR14	1.22e-08	0.507429	0.185	0.131	0.000347053
KAT6A	1.62e-09	0.340515	0.417	0.348	4.61e-05				LRRC40	1.55e-06	0.50714	0.113	0.076	0.0441756
EIF1AX	9.79e-11	0.340066	0.436	0.358	2.78e-06				NUTM2B-AS1	2.87e-12	0.506744	0.279	0.203	8.15e-08
SCAF11	1.47e-16	0.338596	0.587	0.494	4.18e-12				LPGAT1	1.38e-11	0.506009	0.231	0.162	3.92e-07
UBE2B	5.15e-13	0.338449	0.464	0.377	1.46e-08				CDK11B	1.67e-08	0.504014	0.253	0.194	0.000474401
EMC7	5.95e-08	0.336879	0.3	0.239	0.00169159				PKN2	3.54e-16	0.504001	0.311	0.22	1.01e-11
USP16	2.7e-08	0.334448	0.46	0.398	0.000767331				FDX1	2.74e-16	0.50386	0.309	0.217	7.8e-12
HECTD1	1.5e-07	0.333978	0.262	0.206	0.00426345				ATP2A2	1.84e-09	0.503491	0.172	0.117	5.24e-05
STRAP	3.24e-12	0.330406	0.444	0.36	9.21e-08				KMT5B	1.66e-06	0.502724	0.125	0.086	0.0473097
PRPF40A	1.2e-12	0.329441	0.505	0.42	3.4e-08				NFKB2	6.62e-09	0.500452	0.228	0.169	0.000188255
DPP8	5.02e-07	0.32913	0.203	0.154	0.0142718				MED15	8.63e-11	0.500291	0.223	0.158	2.46e-06
TRMT112	5.29e-07	0.32785	0.352	0.295	0.0150383				ULK1	1.72e-07	0.499992	0.151	0.106	0.00489321
PIM3	4.32e-07	0.326368	0.406	0.352	0.012271				RAB30	4.33e-07	0.49752	0.115	0.076	0.0123213
CEP95	1.43e-07	0.323664	0.207	0.156	0.00407814				HADHB	4.37e-07	0.496168	0.138	0.095	0.0124281
XRN1	8.71e-07	0.322603	0.345	0.289	0.0247812				SUPT6H	1.37e-12	0.495689	0.236	0.164	3.91e-08
OTULIN	2.75e-09	0.322047	0.4	0.328	7.83e-05				ZNF431	1.2e-06	0.495547	0.153	0.11	0.0340707
CIB1	2.98e-13	0.321871	0.581	0.515	8.47e-09				CD2AP	3.6e-07	0.494709	0.187	0.139	0.0102279
DNAJB6	1.06e-19	0.321746	0.739	0.664	3e-15				STK17A	5.05e-58	0.493441	0.778	0.614	1.44e-53
REEP5	5.89e-07	0.320173	0.317	0.26	0.0167417				PHF20L1	1.24e-07	0.493231	0.211	0.158	0.0035182
PMF1	8.92e-07	0.318903	0.268	0.214	0.0253523				XPC	3.47e-14	0.493055	0.188	0.12	9.87e-10
RNF19A	1.73e-10	0.317482	0.524	0.451	4.91e-06				KLHDC4	8.99e-12	0.490306	0.208	0.141	2.56e-07
MRPL47	3.75e-07	0.315216	0.283	0.227	0.0106776				MOB3A	7.82e-07	0.490279	0.159	0.114	0.0222508
SUB1	4.43e-17	0.314847	0.755	0.703	1.26e-12				KAT6A	2.11e-19	0.489781	0.453	0.344	6e-15
COX16	5.74e-07	0.314141	0.279	0.224	0.0163088				USP22	1.35e-11	0.489652	0.196	0.132	3.84e-07
CSNK1A1	5.38e-10	0.311805	0.443	0.368	1.53e-05				GSPT1	4.11e-15	0.488956	0.395	0.303	1.17e-10
SARNP	2.28e-08	0.309986	0.312	0.249	0.000647313				USP9Y	3.38e-07	0.488336	0.16	0.115	0.00960213
CCL5	1.59e-11	0.309716	0.821	0.773	4.53e-07				RALGDS	2.66e-09	0.48764	0.159	0.107	7.57e-05
IDI1	1.12e-11	0.30941	0.578	0.502	3.18e-07				HDGF	2.19e-08	0.487545	0.194	0.141	0.000621918
SMC4	2.63e-07	0.304385	0.166	0.122	0.00748736				CIB1	8.38e-27	0.486586	0.627	0.523	2.38e-22
PKN2	9.93e-07	0.30312	0.275	0.221	0.0282452				BID	1.44e-10	0.485937	0.182	0.124	4.1e-06
NFE2L2	2.21e-09	0.296425	0.246	0.187	6.28e-05				TAGAP	1.74e-08	0.483217	0.212	0.158	0.000493862
PTPRE	2.26e-09	0.296076	0.411	0.338	6.41e-05				USP4	7.14e-08	0.480906	0.165	0.116	0.00203125
NDUFS5	1.16e-09	0.294181	0.509	0.437	3.28e-05				RMC1	7.67e-07	0.479371	0.108	0.071	0.0217992
EIF3J	1.05e-06	0.292225	0.359	0.303	0.0298798				ARHGAP9	4.63e-13	0.479105	0.28	0.2	1.32e-08
H2AFV	5.91e-10	0.289148	0.494	0.418	1.68e-05				CCDC47	3.94e-08	0.47903	0.171	0.121	0.00112059
FAM133B	2.33e-08	0.288969	0.614	0.559	0.000662849				GTPBP4	5.06e-11	0.478332	0.292	0.219	1.44e-06
TNFRSF1B	1.67e-07	0.287049	0.21	0.161	0.00476121				LAMTOR3	1.34e-06	0.47831	0.113	0.076	0.0380568
CNOT1	8.73e-12	0.284284	0.568	0.484	2.48e-07				TCERG1	1.01e-12	0.476526	0.243	0.169	2.89e-08
KBTBD2	1.44e-06	0.282882	0.24	0.19	0.0409662				CASP3	7.44e-08	0.47644	0.137	0.092	0.00211696
PER1	6.51e-08	0.279324	0.364	0.3	0.00185106				RBM27	5.59e-16	0.476268	0.413	0.317	1.59e-11
GTPBP4	1.04e-07	0.278161	0.291	0.232	0.00296347				LRRFIP2	2.42e-07	0.475207	0.2	0.15	0.00687962
CXCR4	4.28e-12	0.276404	0.751	0.731	1.22e-07				ZNF430	7.69e-13	0.47476	0.245	0.171	2.19e-08
ING3	1.28e-06	0.274862	0.247	0.196	0.0363367				ZNF652	5.16e-07	0.474451	0.172	0.125	0.0146781
SUMO1	7.76e-08	0.271542	0.449	0.384	0.00220523				UBE2B	3.14e-21	0.473402	0.478	0.364	8.94e-17
COX7B	3.9e-07	0.2708	0.467	0.407	0.0110923				SDCBP	2.55e-10	0.47323	0.303	0.234	7.27e-06
SEC61G	1.48e-08	0.26819	0.518	0.448	0.000421722				TMEM120B	1.64e-07	0.472509	0.183	0.133	0.00467013
RAC1	7.7e-08	0.267787	0.391	0.325	0.00219064				PSMD12	3.25e-13	0.471556	0.286	0.206	9.24e-09
MXD4	1e-08	0.266615	0.437	0.366	0.000285478				UFL1	4.16e-07	0.471225	0.189	0.141	0.0118325
STAU1	4.01e-07	0.266383	0.289	0.234	0.0114139				SMAP1	1.05e-10	0.470625	0.277	0.206	2.98e-06
SEC62	7.44e-09	0.266104	0.503	0.432	0.000211642				FAF2	4.21e-08	0.470506	0.139	0.094	0.0011961
STAG2	4.67e-09	0.26043	0.406	0.335	0.000132808				EPN1	4.05e-07	0.470269	0.104	0.068	0.0115036
DOK2	1.28e-08	0.258953	0.347	0.281	0.000364527				MXD4	6.58e-24	0.470191	0.484	0.36	1.87e-19
SMCHD1	1.71e-07	0.256519	0.539	0.482	0.00485855				OSBPL7	4.47e-09	0.470184	0.101	0.063	0.000127139
H2AFZ	1.4e-07	0.256463	0.468	0.404	0.00397853				CRTC3	7.36e-08	0.469483	0.202	0.149	0.00209164
LEPROTL1	1.4e-09	0.256228	0.598	0.531	3.97e-05				NAPG	4.29e-07	0.466987	0.163	0.117	0.0122109
TMF1	1.04e-06	0.256185	0.356	0.298	0.0297028				CCDC93	4.58e-14	0.466843	0.274	0.193	1.3e-09
SNHG9	9.1e-07	0.253982	0.615	0.564	0.0258811				TDG	4.36e-08	0.463643	0.213	0.158	0.00124043
ETF1	4.4e-07	0.253178	0.398	0.336	0.0125033				DENND6A	1.7e-07	0.462651	0.177	0.128	0.00483852
TMEM50A	8.21e-08	0.252357	0.379	0.314	0.00233351				PLEKHB2	3.41e-07	0.462447	0.196	0.146	0.00968742
MIF	6.09e-12	-0.251922	0.587	0.642	1.73e-07				MAP2K3	2.05e-08	0.46124	0.247	0.188	0.000583177
MZT2B	3.06e-11	-0.254182	0.58	0.624	8.69e-07				PTPN7	3.39e-15	0.460384	0.341	0.249	9.65e-11
MYL12A	9.47e-07	-0.254966	0.495	0.532	0.026918				USP42	9.4e-08	0.459743	0.198	0.145	0.00267214
TLE4	4.34e-08	-0.258195	0.556	0.589	0.00123275				UBE2Q2	8.62e-10	0.459023	0.27	0.203	2.45e-05
SSR2	2.77e-08	-0.260526	0.489	0.537	0.00078893				ARFGAP3	3.58e-09	0.458748	0.195	0.138	0.00010185
NDUFB11	7.94e-07	-0.261758	0.378	0.411	0.0225795				MARCH7	6.28e-09	0.457565	0.225	0.165	0.000178615
HNRNPDL	1.46e-13	-0.262723	0.642	0.684	4.14e-09				TSTD2	5.12e-07	0.456142	0.117	0.079	0.0145506
DDX3Y	5.13e-09	-0.268954	0.296	0.365	0.000145739				TRMT112	5.9e-13	0.455311	0.354	0.271	1.68e-08
SERP1	6.43e-08	-0.269728	0.437	0.492	0.00182851				BAZ1A	2.17e-09	0.453592	0.281	0.214	6.17e-05
RSRP1	1.19e-10	-0.278004	0.581	0.634	3.39e-06				RNF149	2.77e-07	0.453323	0.207	0.155	0.00788538
ICAM3	6.19e-07	-0.281385	0.376	0.425	0.0176102				IFNGR1	6.16e-17	0.453302	0.343	0.246	1.75e-12
CRIP1	1.11e-06	-0.281763	0.351	0.409	0.0315333				GINM1	2.6e-11	0.45058	0.202	0.139	7.39e-07
HIST2H2AC	5.76e-08	-0.286611	0.445	0.502	0.00163764				PSMA7	2.13e-22	0.450479	0.584	0.47	6.05e-18
PFN1	2.43e-13	-0.286874	0.684	0.73	6.9e-09				PDCD6IP	4.04e-09	0.450038	0.158	0.107	0.000114889
SNRPD2	3.43e-10	-0.292057	0.462	0.519	9.76e-06				KIAA0232	1.33e-08	0.449763	0.158	0.109	0.000378459
TLE5	7.91e-15	-0.293869	0.65	0.705	2.25e-10				ATP1A1	5.79e-09	0.4496	0.255	0.193	0.000164751
ARL6IP4	3.44e-10	-0.294088	0.435	0.5	9.79e-06				POM121	6.6e-08	0.449548	0.165	0.116	0.00187697
FXYD5	9.98e-09	-0.29626	0.434	0.481	0.000283769				UBR4	8.16e-09	0.447803	0.202	0.145	0.000232178
CD164	4.67e-07	-0.298089	0.37	0.404	0.0132706				DCP1A	2.32e-14	0.447723	0.278	0.196	6.61e-10
SERF2	4.45e-15	-0.299176	0.638	0.717	1.26e-10				DPP8	1.39e-07	0.444796	0.199	0.147	0.00394838
GZMH	3.62e-08	-0.30018	0.302	0.311	0.00102824				FAM214A	2.2e-11	0.444111	0.25	0.18	6.27e-07
OAZ1	4.04e-07	-0.303179	0.34	0.371	0.0114887				ASB8	6.14e-08	0.442521	0.237	0.18	0.00174609
EIF3K	9.92e-18	-0.306077	0.6	0.661	2.82e-13				MTFP1	1.4e-08	0.441857	0.158	0.109	0.000398002
KLF3	1.51e-07	-0.306282	0.359	0.392	0.00428316				SUPT5H	1.37e-11	0.441752	0.331	0.253	3.9e-07
HMGN1	5.44e-13	-0.30648	0.526	0.579	1.55e-08				ZFR	5.13e-11	0.440632	0.261	0.19	1.46e-06
ZBTB1	5.56e-10	-0.311929	0.457	0.508	1.58e-05				DNAJC3	1.04e-17	0.440412	0.398	0.295	2.96e-13
LDHB	8.29e-08	-0.319238	0.315	0.359	0.00235859				ZNF335	1.16e-07	0.438785	0.164	0.116	0.00331022
CD7	1.86e-07	-0.324391	0.417	0.464	0.005288				SENP6	5.11e-09	0.434853	0.242	0.18	0.000145412
RSL1D1	4.48e-08	-0.330196	0.312	0.364	0.00127464				CHD1	1.12e-27	0.434814	0.667	0.543	3.2e-23
PDIA3	1.08e-11	-0.333516	0.442	0.473	3.06e-07				ERO1B	5.75e-07	0.434487	0.17	0.124	0.0163374
POLR2L	1.24e-06	-0.335737	0.296	0.346	0.0351356				MGAT1	3.35e-10	0.432143	0.19	0.131	9.54e-06
HCST	7.76e-15	-0.336705	0.629	0.677	2.21e-10				QRICH1	3.16e-07	0.431946	0.186	0.137	0.00898089
EIF4B	8.08e-13	-0.338406	0.432	0.489	2.3e-08				NPLOC4	1.37e-07	0.431322	0.168	0.12	0.00389616
KLRD1	1.22e-09	-0.33941	0.258	0.266	3.47e-05				SAMD4B	2.56e-07	0.429584	0.124	0.083	0.00728879
ZFP36L2	2.25e-24	-0.339636	0.809	0.837	6.39e-20				PPP6C	1.99e-08	0.42931	0.216	0.159	0.0005664
DDX39B	1.65e-07	-0.345217	0.296	0.345	0.00469453				ATXN7	2.27e-09	0.428979	0.296	0.229	6.46e-05
MT2A	7.32e-10	-0.34727	0.436	0.489	2.08e-05				KCTD20	1.81e-08	0.427587	0.173	0.121	0.000515741
ARHGAP9	6.43e-08	-0.34957	0.243	0.248	0.0018273				PLEKHO1	1.55e-17	0.427468	0.32	0.225	4.42e-13
ATP5F1D	2.87e-09	-0.350688	0.356	0.413	8.17e-05				NUP214	9.46e-11	0.426559	0.227	0.162	2.69e-06
SPTY2D1	8.54e-11	-0.351656	0.396	0.453	2.43e-06				TAF1	1.02e-08	0.426494	0.156	0.106	0.000290702
CORO1A	4.94e-09	-0.352022	0.375	0.428	0.000140338				CLTA	3.55e-08	0.425517	0.272	0.212	0.00100899
ANP32B	4.21e-12	-0.366823	0.391	0.453	1.2e-07				RASSF5	1.32e-14	0.424804	0.358	0.267	3.75e-10
NEDD8	9.07e-07	-0.375327	0.202	0.238	0.0257913				FTH1	1.1e-35	0.424616	0.952	0.935	3.14e-31
KLRB1	2.34e-18	-0.37801	0.526	0.623	6.66e-14				ANKRD13D	7.55e-09	0.423718	0.22	0.162	0.000214811
CD52	7.87e-17	-0.379631	0.511	0.584	2.24e-12				TAPT1	1.79e-08	0.423035	0.153	0.105	0.000509951
THUMPD1	2.51e-07	-0.381511	0.246	0.291	0.00713787				NDUFV2	6.19e-12	0.422518	0.335	0.256	1.76e-07
ATM	4.41e-07	-0.382863	0.28	0.327	0.0125472				TRABD	4.21e-11	0.421882	0.266	0.195	1.2e-06
GPS2	8.08e-09	-0.386086	0.276	0.329	0.000229667				MARCH5	1.61e-07	0.421593	0.19	0.139	0.00458772
ST13	6.08e-08	-0.387324	0.243	0.282	0.00172896				MAPKAPK2	3.38e-18	0.419244	0.395	0.291	9.61e-14
CYBA	8.82e-16	-0.387599	0.543	0.605	2.51e-11				COA1	1.35e-07	0.417034	0.195	0.143	0.00383743
GPSM3	1.61e-07	-0.388765	0.243	0.291	0.00458999				CCDC12	5.7e-25	0.414911	0.528	0.399	1.62e-20
GZMA	1.1e-08	-0.391285	0.261	0.263	0.000312492				FMNL1	6.7e-16	0.414752	0.478	0.379	1.91e-11
CD37	2.72e-17	-0.391875	0.48	0.549	7.75e-13				TRIP12	2.43e-08	0.413486	0.258	0.197	0.000690451
NDUFA11	1.17e-06	-0.39362	0.184	0.231	0.0334028				CSNK1D	4.06e-15	0.410969	0.422	0.325	1.15e-10
TRBC2	7.95e-07	-0.400012	0.284	0.334	0.0226167				STRAP	6.55e-18	0.410945	0.447	0.341	1.86e-13
EDF1	1.9e-20	-0.402549	0.468	0.536	5.41e-16				LINC01138	7.66e-07	0.410562	0.211	0.161	0.0217867
C12orf57	1.85e-15	-0.403349	0.513	0.564	5.26e-11				BCL9L	1.69e-14	0.408119	0.305	0.22	4.8e-10
NDUFB9	1.18e-09	-0.408688	0.273	0.327	3.37e-05				SH2D1A	5.04e-08	0.407468	0.228	0.171	0.00143265
TYROBP	4.67e-12	-0.412269	0.287	0.298	1.33e-07				VIM	7.23e-13	0.407403	0.663	0.616	2.05e-08
SELENOW	1.14e-07	-0.415234	0.217	0.264	0.00323936				UBL3	1.76e-10	0.406914	0.248	0.181	5.02e-06
PRMT2	5.53e-07	-0.416835	0.195	0.244	0.0157377				IDI1	2.73e-21	0.406168	0.576	0.463	7.75e-17
MAF	1.72e-06	-0.418293	0.146	0.183	0.0489737				CDC27	4.01e-07	0.404961	0.154	0.109	0.0113947
EFHD2	1.2e-19	-0.422862	0.499	0.536	3.42e-15				GTF2B	1.03e-10	0.404723	0.361	0.284	2.94e-06
LSP1	4.17e-07	-0.423435	0.24	0.285	0.0118609				IDS	1.14e-20	0.404653	0.603	0.501	3.23e-16
FIS1	9.82e-10	-0.427869	0.218	0.279	2.79e-05				MRPL47	4.64e-09	0.402466	0.282	0.216	0.000131803
TBC1D10C	2.56e-07	-0.429242	0.151	0.199	0.00728909				EXOG	4.96e-07	0.401826	0.137	0.096	0.0141156
TMEM258	1.19e-09	-0.429633	0.228	0.289	3.37e-05				DGKD	1.56e-06	0.401054	0.248	0.196	0.0444084
PSAP	7.35e-07	-0.431198	0.208	0.254	0.0209145				ZNF506	3.07e-07	0.400856	0.14	0.097	0.00872969
CFL1	6.73e-24	-0.438216	0.602	0.688	1.92e-19				RINT1	8.93e-07	0.400468	0.137	0.096	0.0254064
GNAI2	5.75e-12	-0.443284	0.281	0.331	1.63e-07				METRNL	1.55e-13	0.400237	0.38	0.291	4.39e-09
EMB	3.56e-11	-0.443419	0.292	0.352	1.01e-06				SRSF10	3.06e-24	0.399374	0.713	0.612	8.7e-20
CST7	2.49e-13	-0.446101	0.427	0.462	7.09e-09				TUBA4A	3.56e-10	0.399222	0.455	0.385	1.01e-05
AC008875.3	2.32e-07	-0.45421	0.171	0.22	0.00660641				OCIAD2	9.06e-12	0.398345	0.422	0.34	2.58e-07
APRT	2.26e-17	-0.459264	0.342	0.423	6.41e-13				AC095055.1	6.59e-07	0.397079	0.128	0.089	0.0187268
TUFM	5.85e-08	-0.465706	0.165	0.208	0.0016626				NDEL1	9.5e-07	0.393515	0.157	0.113	0.0270051
ANAPC16	7.72e-10	-0.466494	0.196	0.259	2.2e-05				SRP54	1.69e-07	0.393283	0.176	0.127	0.00479958
FBL	3.31e-10	-0.472975	0.239	0.293	9.41e-06				EIF3J	5.94e-15	0.39225	0.362	0.27	1.69e-10
BRD7	3.05e-13	-0.477106	0.293	0.372	8.68e-09				PGK1	1.21e-12	0.391487	0.382	0.296	3.45e-08
ATXN7L3B	3.61e-10	-0.484599	0.209	0.267	1.03e-05				EMC7	4.85e-09	0.391366	0.309	0.241	0.000137787
MRPL55	3.72e-07	-0.494816	0.141	0.171	0.0105892				RRBP1	5.87e-13	0.391277	0.295	0.216	1.67e-08
BST2	3.16e-07	-0.495828	0.153	0.194	0.00899758				CDC123	8.64e-09	0.387886	0.268	0.204	0.000245624
CCDC85B	2.72e-15	-0.498363	0.285	0.36	7.74e-11				HMGB1	2.7e-50	0.387638	0.918	0.859	7.69e-46
CD3G	2.09e-11	-0.500117	0.262	0.324	5.93e-07				OCIAD1	7.61e-09	0.387387	0.261	0.198	0.000216481
LY6E	3.36e-14	-0.504459	0.319	0.389	9.54e-10				BOD1L1	8.35e-14	0.387251	0.424	0.332	2.37e-09
CD99	1.32e-27	-0.50717	0.521	0.592	3.76e-23				NDUFAB1	1.11e-08	0.387224	0.267	0.204	0.000315496
IFITM2	3.78e-15	-0.514454	0.309	0.389	1.08e-10				SLBP	4.61e-14	0.3863	0.234	0.16	1.31e-09
GTF3A	5.59e-23	-0.515323	0.372	0.466	1.59e-18				RNF19A	2.94e-12	0.385446	0.51	0.434	8.36e-08
MRPL20	3.36e-07	-0.516111	0.133	0.156	0.00956226				BRD1	8.77e-19	0.385199	0.415	0.308	2.49e-14
CLIC1	1e-16	-0.524473	0.31	0.378	2.85e-12				GNG5	6.43e-08	0.385159	0.268	0.208	0.00182923
TAGLN2	6.34e-11	-0.524896	0.188	0.253	1.8e-06				BRI3	2.5e-08	0.384783	0.289	0.226	0.000710654
RCAN3	1.54e-09	-0.528483	0.133	0.185	4.37e-05				ATG2A	8.18e-11	0.383569	0.5	0.42	2.32e-06
LCP1	3.42e-28	-0.530025	0.461	0.548	9.72e-24				STAG2	3.58e-13	0.381931	0.427	0.338	1.02e-08
TRAPPC6A	8.9e-07	-0.536621	0.101	0.142	0.0253125				MORF4L2	1.02e-08	0.380943	0.221	0.163	0.000291344
PCED1B-AS1	5.8e-27	-0.537331	0.411	0.502	1.65e-22				XRCC5	1.04e-11	0.380751	0.343	0.263	2.96e-07
AL360012.1	4.3e-12	-0.539787	0.147	0.212	1.22e-07				AKAP8L	1.48e-06	0.380534	0.191	0.143	0.0419471
CLIC3	1.11e-10	-0.539954	0.143	0.147	3.17e-06				DNAJC15	1.22e-08	0.376588	0.222	0.164	0.000347599
ARL4A	2.48e-12	-0.543247	0.178	0.246	7.06e-08				SETD5	7.12e-07	0.376541	0.138	0.097	0.020255
METTL26	1.88e-08	-0.544352	0.12	0.169	0.000533313				TM9SF3	2.24e-11	0.376243	0.396	0.314	6.36e-07
AC253572.2	2.35e-09	-0.546454	0.28	0.291	6.67e-05				RAD23B	9.05e-07	0.37605	0.283	0.228	0.0257212
TRBC1	1.03e-11	-0.550221	0.22	0.267	2.92e-07				SCAF11	3.59e-18	0.375555	0.614	0.516	1.02e-13
PSMD4	1.93e-07	-0.554473	0.112	0.146	0.00548586				RNF168	6.58e-07	0.371529	0.26	0.206	0.018706
S100A4	3.61e-48	-0.555421	0.639	0.732	1.03e-43				USP8	6.13e-10	0.370641	0.282	0.214	1.74e-05
ILF3-DT	1.74e-09	-0.558245	0.161	0.215	4.96e-05				TUT4	6.66e-16	0.370554	0.484	0.383	1.89e-11
CANX	1.23e-09	-0.55896	0.154	0.198	3.5e-05				TGS1	1.08e-08	0.367959	0.18	0.128	0.000305933
TXNIP	3.2e-55	-0.561558	0.724	0.822	9.1e-51				ANXA11	3.91e-09	0.366856	0.273	0.208	0.000111214
IL2RG	4.91e-12	-0.562312	0.216	0.271	1.4e-07				SELENOT	1.25e-10	0.366836	0.395	0.317	3.56e-06
GPR65	1.35e-09	-0.562648	0.148	0.2	3.85e-05				GPR107	7.53e-07	0.365978	0.107	0.071	0.0214147
PLAC8	2.81e-14	-0.564191	0.259	0.307	8e-10				ARID1A	4.17e-09	0.362836	0.284	0.218	0.000118662
AC025171.3	1.05e-07	-0.567104	0.101	0.142	0.00297493				VPS26A	9.17e-08	0.36174	0.275	0.215	0.00260749
STX16	4.07e-10	-0.56892	0.166	0.218	1.16e-05				KDM5A	3.79e-14	0.36141	0.366	0.276	1.08e-09
MXI1	4.22e-10	-0.570339	0.145	0.196	1.2e-05				MEX3C	2.02e-09	0.361017	0.327	0.256	5.75e-05
PRF1	1.38e-07	-0.580577	0.117	0.144	0.00392653				H3F3A	7.25e-38	0.359568	0.882	0.825	2.06e-33
ETS1	7.95e-33	-0.587315	0.44	0.544	2.26e-28				SNIP1	2.78e-08	0.355721	0.237	0.178	0.000791299
LENG1	1.27e-06	-0.587708	0.1	0.134	0.0360245				RBM38	2.48e-19	0.354127	0.593	0.482	7.04e-15
RNASET2	2.53e-12	-0.591602	0.162	0.221	7.2e-08				TMEM242	5.03e-08	0.352584	0.215	0.16	0.00143094
PPP1CA	1.95e-09	-0.592383	0.134	0.179	5.55e-05				RNF4	1.49e-10	0.352059	0.274	0.205	4.25e-06
ARPC1B	8.33e-13	-0.600792	0.184	0.248	2.37e-08				COPB1	9.9e-10	0.351728	0.267	0.202	2.82e-05
TRIM22	8e-10	-0.601627	0.152	0.199	2.28e-05				TLK2	3.57e-07	0.350909	0.26	0.204	0.0101568
SYTL1	4.15e-07	-0.606006	0.098	0.136	0.0118121				MRPL22	5.87e-08	0.350693	0.28	0.219	0.0016703
TLE1	2.51e-11	-0.609273	0.144	0.204	7.13e-07				PMF1	3.13e-07	0.35031	0.266	0.209	0.00889782
SAMHD1	9.49e-07	-0.614218	0.096	0.13	0.0269989				SARNP	4.46e-09	0.349978	0.318	0.249	0.000126825
NOSIP	1.33e-11	-0.615672	0.158	0.21	3.77e-07				PPP2R2D	7.47e-08	0.34996	0.276	0.215	0.00212378
ABHD14B	1.16e-06	-0.617508	0.07	0.105	0.033042				PHF1	1.47e-08	0.349092	0.305	0.239	0.000419075
Z93241.1	3.52e-10	-0.621301	0.12	0.172	1e-05				THUMPD3-AS1	5.87e-07	0.348904	0.258	0.203	0.0167054
C7orf50	7.26e-07	-0.63797	0.085	0.121	0.0206377				IVNS1ABP	2.18e-07	0.348622	0.281	0.223	0.00621299
AC091271.1	2.2e-10	-0.644475	0.104	0.156	6.25e-06				PRDX6	7.12e-13	0.346635	0.468	0.378	2.02e-08
ITGB2	1.3e-23	-0.645523	0.3	0.4	3.71e-19				LDHA	3.57e-12	0.344974	0.631	0.577	1.02e-07
NUCB1	7.91e-07	-0.680079	0.081	0.112	0.0225047				THOC1	4.84e-07	0.342899	0.258	0.202	0.0137521
SDR42E2	1.84e-09	-0.680442	0.09	0.134	5.23e-05				UBN1	1.11e-07	0.342792	0.246	0.189	0.00315996
RAC2	3.61e-12	-0.696468	0.141	0.199	1.03e-07				DHX36	1.02e-07	0.340189	0.392	0.325	0.00289469
BCAP31	2.21e-07	-0.709724	0.077	0.111	0.00627225				WIPI2	4.65e-07	0.339423	0.275	0.218	0.0132339
ARPC5	7.29e-10	-0.725292	0.1	0.141	2.07e-05				DERL1	1.05e-06	0.338597	0.288	0.232	0.0299687
POLR3GL	8.2e-10	-0.728239	0.079	0.124	2.33e-05				SP3	4.82e-11	0.337863	0.408	0.327	1.37e-06
WAS	1.13e-08	-0.730604	0.093	0.129	0.00032065				PTMA	1.41e-32	0.336718	0.981	0.977	4.02e-28
TLN1	5.31e-19	-0.738058	0.184	0.259	1.51e-14				SYTL2	1.6e-07	0.336069	0.169	0.123	0.00455231
MYBL1	2.19e-12	-0.746001	0.106	0.157	6.23e-08				ERLEC1	5.01e-08	0.333403	0.242	0.184	0.00142402
BIN2	1.08e-23	-0.749749	0.21	0.31	3.06e-19				ODC1	3.1e-07	0.332637	0.427	0.378	0.00882248
SPON2	2.48e-17	-0.766749	0.179	0.215	7.05e-13				WSB1	1.94e-09	0.332326	0.307	0.239	5.52e-05
PRDM1	5.58e-16	-0.767594	0.164	0.226	1.59e-11				SAFB	1.35e-07	0.332325	0.237	0.182	0.00384873
TUBB	3.37e-09	-0.781857	0.083	0.12	9.59e-05				NAA15	1.22e-06	0.331482	0.171	0.127	0.0346066
PRDX2	4.22e-17	-0.793079	0.101	0.171	1.2e-12				SAMSN1	9.69e-07	0.330299	0.257	0.203	0.0275506
AC245407.2	3.99e-09	-0.7943	0.075	0.115	0.000113533				EPB41L4A-AS1	1.08e-13	0.327979	0.543	0.45	3.07e-09
AC239799.2	2.76e-12	-0.797379	0.071	0.119	7.84e-08				SARAF	1.67e-22	0.327275	0.739	0.664	4.74e-18
ELP5	1.33e-12	-0.829319	0.077	0.127	3.79e-08				SNHG7	4.79e-10	0.326316	0.403	0.326	1.36e-05
IL7R	1.56e-35	-0.848261	0.242	0.358	4.45e-31				MED4	1.58e-07	0.325971	0.318	0.256	0.00450207
MZF1-AS1	9.36e-11	-0.920491	0.071	0.115	2.66e-06				SEC62	1.15e-11	0.324822	0.525	0.442	3.28e-07
UCP2	3.15e-11	-0.946829	0.065	0.107	8.96e-07				DNAJB6	3.84e-19	0.324379	0.725	0.631	1.09e-14
UROS	4.73e-12	-0.969899	0.056	0.1	1.34e-07				TMEM243	1.61e-06	0.324323	0.223	0.174	0.04582
TRDC	1.36e-20	-0.974658	0.117	0.175	3.87e-16				CAPZA2	1.75e-06	0.323733	0.267	0.213	0.0498121
CCDC107	3.41e-18	-1.055	0.061	0.12	9.7e-14				RBM6	4.81e-07	0.322991	0.212	0.161	0.0136848
NCR3	1.92e-24	-1.06599	0.101	0.181	5.46e-20				ZFC3H1	1.23e-07	0.322907	0.316	0.254	0.00348571
									CXCR4	4.06e-17	0.321451	0.792	0.737	1.15e-12
									PHC3	3.07e-09	0.321292	0.257	0.194	8.73e-05
									SLC4A7	1.45e-06	0.320803	0.133	0.094	0.0413307
									MTF2	7.21e-08	0.319486	0.25	0.192	0.00205027
									GNAS	2.81e-24	0.318752	0.825	0.767	8e-20
									PRPF40A	5.1e-12	0.31788	0.515	0.428	1.45e-07
									RHOF	1.39e-06	0.317173	0.269	0.215	0.0395332
									TSEN54	4.42e-07	0.316804	0.279	0.222	0.0125585
									UBXN4	3.78e-09	0.316212	0.369	0.297	0.000107573
									CSNK1A1	2.28e-11	0.315787	0.443	0.36	6.49e-07
									RAB6A	8.71e-09	0.315292	0.165	0.118	0.000247689
									THRAP3	3.62e-10	0.312986	0.383	0.306	1.03e-05
									NR1D2	1.4e-06	0.31281	0.343	0.285	0.0397065
									BNIP3L	1.92e-08	0.312724	0.266	0.204	0.000545097
									RIF1	2.85e-07	0.310941	0.261	0.204	0.00809232
									KLF6	4.44e-17	0.310871	0.719	0.623	1.26e-12
									DNAJC2	5.34e-11	0.306219	0.395	0.314	1.52e-06
									TACC1	6.03e-08	0.305952	0.374	0.307	0.0017144
									TCF7	1.03e-06	0.305591	0.347	0.287	0.029417
									SQSTM1	1.1e-12	0.305406	0.539	0.449	3.14e-08
									FKBP11	6e-11	0.304873	0.504	0.422	1.71e-06
									SRSF11	1.78e-17	0.302742	0.684	0.587	5.06e-13
									TCF25	3.12e-17	0.302105	0.745	0.656	8.89e-13
									MFF	1.28e-07	0.301098	0.216	0.165	0.00364189
									AC020916.1	3.71e-15	0.300444	0.419	0.322	1.05e-10
									MED6	1.51e-06	0.299799	0.283	0.227	0.0428731
									MED23	2.84e-08	0.299197	0.252	0.194	0.000807278
									TTC19	1.29e-08	0.298834	0.303	0.237	0.000368183
									ACTN4	4.85e-10	0.297789	0.26	0.195	1.38e-05
									CEP95	1.88e-09	0.297159	0.236	0.176	5.35e-05
									HECA	7.22e-09	0.296341	0.366	0.295	0.000205294
									CDC40	4.1e-09	0.294505	0.399	0.326	0.000116486
									BUB3	1.73e-12	0.293405	0.276	0.207	4.91e-08
									ROCK1	3.5e-08	0.293109	0.437	0.366	0.000996142
									HLA-DPB1	1.29e-07	0.292849	0.249	0.193	0.00367684
									GOLGB1	1.04e-06	0.29258	0.355	0.295	0.0295619
									VDAC1	8.86e-08	0.292159	0.294	0.233	0.00251916
									RBM26	8.78e-10	0.291759	0.247	0.184	2.5e-05
									JAK1	7.2e-18	0.29121	0.74	0.649	2.05e-13
									CIR1	1.24e-11	0.289837	0.553	0.467	3.53e-07
									ZFP91	4.12e-08	0.289174	0.322	0.257	0.0011708
									RAB18	2.48e-07	0.289067	0.245	0.191	0.00706116
									STK17B	2.95e-14	0.288419	0.706	0.636	8.38e-10
									RNF7	1.39e-08	0.287123	0.361	0.291	0.000393874
									KPNA4	5.31e-09	0.286318	0.271	0.209	0.000151043
									ELF1	4.55e-09	0.286259	0.583	0.529	0.000129245
									ERH	1.97e-08	0.286079	0.351	0.283	0.000560689
									TAX1BP1	5.41e-14	0.285927	0.581	0.487	1.54e-09
									S1PR1	6.72e-07	0.284932	0.157	0.116	0.0191101
									ARL5A	8.2e-07	0.284647	0.18	0.136	0.0233292
									ATG13	7.25e-07	0.28358	0.219	0.168	0.0206159
									SEPTIN7	1.48e-19	0.280871	0.775	0.691	4.21e-15
									XRN1	5.33e-07	0.278612	0.343	0.282	0.0151598
									NUP58	2.11e-07	0.277169	0.281	0.223	0.00599434
									ATP5PB	8.87e-07	0.275777	0.288	0.231	0.0252209
									ATP6V0E1	2.33e-07	0.275128	0.204	0.156	0.00662709
									SNRPB	1e-13	0.273691	0.571	0.477	2.85e-09
									RIOK3	2.59e-12	0.273044	0.495	0.406	7.38e-08
									HECTD1	1.78e-09	0.272258	0.289	0.223	5.05e-05
									USP16	2.67e-12	0.271793	0.476	0.388	7.6e-08
									RAP1B	1.55e-10	0.271176	0.571	0.491	4.41e-06
									BLOC1S2	1.05e-07	0.271153	0.287	0.228	0.00298866
									COPA	9.08e-12	0.270912	0.371	0.29	2.58e-07
									GABARAPL1	1.91e-10	0.269011	0.487	0.405	5.43e-06
									ACBD3	1.13e-09	0.268518	0.302	0.236	3.2e-05
									SUMO2	3.03e-12	0.267052	0.592	0.503	8.62e-08
									DDX3Y	2.46e-16	0.26688	0.343	0.258	7e-12
									FAM133B	4.72e-11	0.266862	0.64	0.561	1.34e-06
									BUD23	1.52e-08	0.266715	0.354	0.286	0.000432926
									PPIG	4.64e-07	0.266254	0.357	0.295	0.0132019
									LAMP1	1.32e-07	0.264831	0.274	0.216	0.00376742
									UBE2L3	5.75e-09	0.264006	0.413	0.34	0.000163518
									UBE2D2	9.78e-12	0.260911	0.57	0.484	2.78e-07
									ARPP19	1.17e-06	0.26054	0.277	0.222	0.0332657
									SEC61G	2.67e-08	0.259548	0.532	0.461	0.000760443
									CCNDBP1	1.57e-06	0.259338	0.2	0.153	0.0447653
									TMF1	2.18e-10	0.259119	0.38	0.304	6.19e-06
									SNHG8	2.93e-09	0.256647	0.656	0.61	8.34e-05
									SNRK	5.17e-07	0.25542	0.364	0.302	0.0146937
									YPEL5	5.16e-13	0.255191	0.749	0.684	1.47e-08
									DYNC1LI2	3.35e-08	0.253845	0.24	0.184	0.000952877
									RCN2	4.85e-09	0.253745	0.238	0.183	0.000137928
									ITGAE	9.03e-08	0.25274	0.223	0.173	0.00256799
									ARID4A	3.04e-08	0.252316	0.315	0.251	0.000863065
									RAB5A	3.31e-07	0.251442	0.302	0.244	0.00941322
									GPBP1L1	1.7e-07	0.250284	0.248	0.193	0.00483904
									LGALS1	8.77e-07	-0.269233	0.26	0.26	0.0249393
									RSRP1	2.41e-12	-0.271244	0.597	0.608	6.86e-08
									MZT2B	1.01e-13	-0.273219	0.593	0.623	2.88e-09
									EIF3K	4.68e-15	-0.279098	0.615	0.659	1.33e-10
									FXYD5	5.43e-11	-0.281495	0.462	0.487	1.54e-06
									ARL6IP4	3.28e-10	-0.284823	0.45	0.492	9.33e-06
									TLE5	3.1e-16	-0.286564	0.648	0.709	8.83e-12
									ERP29	1.01e-07	-0.293551	0.372	0.406	0.00285817
									GMFG	8.18e-10	-0.295733	0.427	0.458	2.33e-05
									CYCS	7.25e-07	-0.300149	0.393	0.43	0.0206254
									ZC3HAV1	4.05e-09	-0.303218	0.414	0.445	0.000115116
									CORO1A	3.28e-08	-0.306275	0.367	0.429	0.000931928
									HMGB2	8.68e-09	-0.307912	0.398	0.443	0.000246724
									EIF4B	6.13e-10	-0.308172	0.456	0.503	1.74e-05
									MIF	9.69e-19	-0.308704	0.595	0.639	2.75e-14
									ATP5F1E	1.05e-31	-0.309521	0.799	0.811	2.98e-27
									EMP3	1.04e-08	-0.315208	0.421	0.478	0.000296592
									HIST1H3D	1.89e-08	-0.315964	0.431	0.481	0.000536787
									LDHB	1.98e-11	-0.31841	0.338	0.362	5.63e-07
									NDUFB8	5.15e-08	-0.325936	0.315	0.357	0.00146551
									NFKBIA	2.86e-20	-0.327392	0.813	0.823	8.13e-16
									RSL1D1	6.29e-09	-0.329046	0.327	0.369	0.000178971
									EMB	1.61e-09	-0.344616	0.325	0.357	4.57e-05
									ANP32B	4.34e-13	-0.347752	0.407	0.456	1.24e-08
									IER5	3.62e-10	-0.348047	0.442	0.49	1.03e-05
									SAT1	2.18e-11	-0.349079	0.55	0.593	6.2e-07
									MYL12A	7.54e-16	-0.351592	0.51	0.546	2.15e-11
									EVL	3.7e-07	-0.35748	0.299	0.341	0.0105297
									HNRNPDL	1.51e-22	-0.367826	0.622	0.692	4.29e-18
									ACTB	1.66e-36	-0.37656	0.839	0.854	4.72e-32
									MT-CO1	6.2e-37	-0.377015	0.998	0.999	1.76e-32
									BTG2	4.96e-14	-0.38031	0.582	0.596	1.41e-09
									UQCR11	5.51e-15	-0.381384	0.421	0.472	1.57e-10
									TMSB10	2.23e-45	-0.383163	0.917	0.921	6.34e-41
									UBE2V1	3.04e-10	-0.388648	0.29	0.338	8.64e-06
									DRAP1	3.35e-09	-0.389222	0.281	0.344	9.52e-05
									DYNLL2	2.65e-09	-0.391779	0.283	0.322	7.52e-05
									KRTCAP2	2.39e-08	-0.396824	0.246	0.298	0.00067944
									TOB1	2.17e-07	-0.39752	0.239	0.278	0.00617156
									SSNA1	5.5e-07	-0.403283	0.193	0.225	0.0156406
									NDUFB10	3.72e-07	-0.407213	0.207	0.247	0.0105715
									REX1BD	1.56e-07	-0.40802	0.207	0.26	0.00442309
									SNRPD2	5.33e-20	-0.409396	0.452	0.518	1.51e-15
									CD99	5.04e-21	-0.411377	0.539	0.613	1.43e-16
									FBL	1.56e-08	-0.412371	0.243	0.284	0.000443266
									ATP5F1D	9.28e-13	-0.412698	0.339	0.4	2.64e-08
									CDC37	9.52e-08	-0.413691	0.229	0.273	0.00270818
									NDUFB9	8.11e-10	-0.414628	0.276	0.335	2.31e-05
									EVI2B	2.22e-07	-0.418106	0.204	0.236	0.00631069
									VPS28	1.71e-06	-0.419487	0.18	0.213	0.0486748
									FLNA	1.62e-13	-0.421358	0.451	0.483	4.62e-09
									HIST2H2AC	5.25e-16	-0.425264	0.449	0.515	1.49e-11
									CD37	2.69e-20	-0.425718	0.487	0.562	7.64e-16
									SYNE1	7.82e-09	-0.428484	0.454	0.461	0.000222497
									TBC1D10C	8.15e-07	-0.431154	0.15	0.197	0.0231767
									BRD7	1.6e-11	-0.435156	0.317	0.369	4.54e-07
									TMEM258	9.54e-11	-0.435424	0.244	0.289	2.71e-06
									MICOS10	1.33e-06	-0.435459	0.172	0.215	0.0379436
									ITGB2	7.9e-09	-0.438683	0.32	0.378	0.00022478
									VAMP2	9.89e-18	-0.439303	0.445	0.521	2.81e-13
									EDF1	2.03e-25	-0.440069	0.474	0.534	5.77e-21
									TSPO	6.06e-07	-0.440752	0.163	0.213	0.0172401
									GTF3A	2e-16	-0.441223	0.368	0.431	5.69e-12
									TMEM219	8.85e-08	-0.447251	0.16	0.212	0.00251649
									LCP1	2.54e-21	-0.448146	0.487	0.547	7.22e-17
									ST13	4.54e-11	-0.448275	0.245	0.292	1.29e-06
									PSME1	2.86e-17	-0.450349	0.389	0.46	8.13e-13
									PLAC8	3.13e-11	-0.4625	0.27	0.329	8.9e-07
									NDUFB7	7.08e-12	-0.465388	0.253	0.31	2.01e-07
									BST2	8.25e-07	-0.465441	0.161	0.199	0.0234636
									SERF2	1.11e-32	-0.470289	0.613	0.697	3.15e-28
									GNAI2	2.31e-11	-0.4704	0.273	0.326	6.58e-07
									PFN1	2.76e-34	-0.471682	0.66	0.717	7.85e-30
									FIS1	2.18e-11	-0.477332	0.22	0.283	6.21e-07
									ENO1	8.17e-08	-0.481562	0.186	0.228	0.00232233
									SNHG15	6.08e-13	-0.4835	0.302	0.359	1.73e-08
									LSP1	6.41e-11	-0.488041	0.245	0.304	1.82e-06
									IL10RA	7.3e-09	-0.491836	0.181	0.232	0.000207627
									S100A10	2.65e-21	-0.494878	0.416	0.494	7.53e-17
									ZNF622	1.77e-07	-0.498911	0.176	0.206	0.00502443
									TSTD1	5.18e-09	-0.504077	0.16	0.206	0.000147353
									CUTA	1.39e-11	-0.504347	0.218	0.271	3.96e-07
									NDUFA11	1.01e-08	-0.505698	0.164	0.213	0.000286058
									PDCD5	1.95e-07	-0.515547	0.125	0.167	0.00555908
									HIST1H2AC	7.29e-07	-0.518602	0.12	0.161	0.020718
									PPA1	1.4e-10	-0.519508	0.172	0.208	3.99e-06
									SH3BGRL3	9.87e-50	-0.521445	0.715	0.763	2.81e-45
									FAM174C	1.18e-06	-0.524167	0.112	0.147	0.0336095
									RIPOR2	1.32e-11	-0.528197	0.167	0.234	3.76e-07
									STX16	6.94e-08	-0.528547	0.173	0.208	0.00197453
									HCLS1	6.22e-08	-0.528805	0.171	0.215	0.00176886
									NEDD8	3.84e-11	-0.531266	0.186	0.242	1.09e-06
									MRPS21	8.98e-10	-0.53225	0.166	0.206	2.55e-05
									SNRPN	1.02e-07	-0.532835	0.134	0.17	0.00291411
									FYB1	8.89e-11	-0.535831	0.221	0.28	2.53e-06
									VPS13C	8.91e-09	-0.540569	0.195	0.235	0.000253288
									XPO1	1.29e-06	-0.540633	0.15	0.189	0.0366902
									LY6E	1.27e-19	-0.541469	0.332	0.423	3.62e-15
									CYTOR	1.79e-07	-0.543042	0.166	0.208	0.00509637
									PGLS	2.92e-07	-0.543108	0.115	0.155	0.00831028
									MCRIP1	3.37e-07	-0.543258	0.119	0.152	0.00957167
									AC103591.3	1.66e-09	-0.543332	0.263	0.294	4.71e-05
									DAD1	1.09e-06	-0.544153	0.107	0.135	0.0309959
									CCDC85B	2.95e-18	-0.553334	0.293	0.357	8.4e-14
									ETS1	1.13e-31	-0.557721	0.471	0.584	3.22e-27
									CFL1	9.44e-39	-0.557739	0.595	0.686	2.68e-34
									ILF3-DT	2.49e-08	-0.560106	0.159	0.207	0.000706929
									GSTK1	4.35e-14	-0.560933	0.234	0.306	1.24e-09
									PSMD4	3.6e-07	-0.561036	0.111	0.135	0.0102416
									HLA-F	2.17e-14	-0.562704	0.246	0.319	6.18e-10
									SELENOW	1.18e-13	-0.567368	0.208	0.27	3.36e-09
									HOPX	9.81e-11	-0.568293	0.188	0.228	2.79e-06
									POLR2L	4.93e-19	-0.572907	0.277	0.362	1.4e-14
									PSME2	5.49e-09	-0.586155	0.144	0.191	0.000155984
									AL662844.4	2.69e-08	-0.587533	0.117	0.165	0.000766101
									BCL2	8.14e-07	-0.592705	0.099	0.139	0.0231591
									PKM	4.71e-08	-0.596066	0.086	0.128	0.00133986
									SYTL1	8.41e-07	-0.59649	0.091	0.129	0.0239204
									IFITM2	7.41e-21	-0.598156	0.316	0.408	2.11e-16
									CAPNS1	2.21e-07	-0.610153	0.102	0.133	0.00627137
									ELP5	1.15e-07	-0.611008	0.088	0.128	0.00327564
									ATM	7.38e-17	-0.612392	0.276	0.356	2.1e-12
									HCST	2.04e-49	-0.612664	0.61	0.684	5.8e-45
									POLD4	3.27e-07	-0.614647	0.082	0.122	0.00928701
									ITGB1	2.09e-17	-0.617214	0.271	0.324	5.96e-13
									RBCK1	1.59e-07	-0.617526	0.102	0.135	0.00450846
									CLIC1	2.59e-24	-0.61837	0.306	0.411	7.35e-20
									HELB	1.61e-08	-0.62214	0.111	0.154	0.000456438
									NABP1	6.73e-07	-0.622509	0.105	0.141	0.0191322
									PDAP1	2.04e-09	-0.622742	0.132	0.18	5.81e-05
									SHFL	1.72e-06	-0.623439	0.102	0.136	0.0489693
									CST7	5.06e-27	-0.625261	0.398	0.466	1.44e-22
									LIME1	4.19e-21	-0.627631	0.277	0.363	1.19e-16
									SHISA5	3.4e-07	-0.638193	0.086	0.115	0.00967264
									NAA10	1.27e-06	-0.640693	0.07	0.104	0.0360962
									PPP1CA	7.31e-12	-0.640742	0.127	0.185	2.08e-07
									CYBA	5.45e-43	-0.640912	0.539	0.597	1.55e-38
									CARD16	1.05e-06	-0.643813	0.084	0.109	0.029954
									H1FX	8.39e-22	-0.649955	0.368	0.447	2.38e-17
									MYBL1	1.13e-10	-0.650712	0.123	0.176	3.22e-06
									ATMIN	3.23e-07	-0.652025	0.089	0.11	0.00918019
									CHCHD10	2.24e-09	-0.654916	0.117	0.157	6.37e-05
									SSBP3	1.37e-07	-0.655763	0.092	0.129	0.0039043
									COQ7	7.04e-08	-0.661615	0.09	0.131	0.00200105
									TMEM256	7.86e-08	-0.662979	0.085	0.117	0.00223483
									ARHGAP30	7.18e-08	-0.663681	0.105	0.14	0.00204031
									AC091271.1	6.24e-12	-0.669921	0.112	0.171	1.77e-07
									METTL26	2.33e-10	-0.670673	0.119	0.165	6.63e-06
									ARPC5	1.09e-08	-0.673618	0.107	0.141	0.000310099
									NCR3	2.05e-10	-0.677279	0.116	0.162	5.82e-06
									PCED1B-AS1	1.41e-42	-0.680308	0.412	0.514	4e-38
									PATL2	5.05e-07	-0.681073	0.071	0.108	0.01436
									TRBC2	2.46e-21	-0.687529	0.274	0.354	6.99e-17
									NDUFA3	1.06e-14	-0.700753	0.142	0.209	3.01e-10
									STUB1	2.13e-15	-0.705788	0.139	0.21	6.06e-11
									TUBB2A	1.23e-08	-0.705855	0.066	0.107	0.000349088
									APRT	1.25e-36	-0.709313	0.33	0.436	3.55e-32
									CSTB	1.07e-08	-0.709772	0.098	0.141	0.00030379
									LINC01871	5.56e-10	-0.71019	0.081	0.111	1.58e-05
									C12orf57	1.86e-46	-0.716641	0.502	0.601	5.28e-42
									MICOS13	4.58e-15	-0.718102	0.132	0.197	1.3e-10
									GPSM3	3.82e-26	-0.718371	0.226	0.326	1.09e-21
									TRAPPC6A	1.11e-10	-0.723729	0.095	0.145	3.15e-06
									SH3BGRL	1.56e-14	-0.724151	0.14	0.204	4.43e-10
									RNASET2	2.42e-16	-0.738065	0.144	0.217	6.88e-12
									PRDM1	1.18e-17	-0.743882	0.177	0.25	3.34e-13
									FBXW5	1.62e-07	-0.744054	0.077	0.113	0.00460194
									TRIM22	1.96e-14	-0.74636	0.155	0.216	5.56e-10
									CKLF	2.44e-10	-0.750091	0.085	0.129	6.95e-06
									TRAF3IP3	2.48e-10	-0.753184	0.107	0.155	7.05e-06
									PSMB9	1.32e-15	-0.755787	0.139	0.203	3.76e-11
									IFITM1	8.81e-17	-0.758378	0.148	0.22	2.5e-12
									S100A4	5.54e-75	-0.76526	0.653	0.73	1.58e-70
									RAC2	5.26e-15	-0.777086	0.142	0.209	1.5e-10
									MACF1	8.6e-24	-0.787005	0.317	0.403	2.44e-19
									TLN1	8.16e-22	-0.789476	0.194	0.278	2.32e-17
									AC245407.2	1.9e-08	-0.791298	0.073	0.109	0.000540762
									AL360012.1	4.41e-11	-0.8071	0.135	0.192	1.26e-06
									CCL3L1	3.07e-07	-0.813364	0.099	0.125	0.00873714
									BIN2	2e-32	-0.831909	0.205	0.323	5.7e-28
									TRBC1	3.49e-27	-0.847494	0.211	0.286	9.91e-23
									CAPN2	3.85e-17	-0.856632	0.112	0.176	1.09e-12
									OAZ1	9.26e-43	-0.857153	0.29	0.404	2.63e-38
									NFKBIZ	1.39e-24	-0.857602	0.213	0.298	3.94e-20
									FIBP	2.75e-10	-0.858242	0.066	0.104	7.82e-06
									RCSD1	3.75e-12	-0.864083	0.084	0.128	1.07e-07
									ANAPC16	3.6e-35	-0.885134	0.184	0.308	1.02e-30
									ANXA6	9.06e-12	-0.919898	0.06	0.106	2.58e-07
									AC253572.2	1.37e-18	-0.927236	0.267	0.306	3.9e-14
									UCP2	4.23e-11	-0.934275	0.066	0.108	1.2e-06
									POLR3GL	8.47e-14	-0.938387	0.072	0.123	2.41e-09
									CCDC107	1.85e-13	-0.95503	0.062	0.112	5.25e-09
									XIST	8.71e-26	-0.965446	0.193	0.289	2.48e-21
									AL355075.4	1.56e-11	-0.978209	0.083	0.131	4.43e-07
									AC239799.2	2.96e-15	-0.984135	0.076	0.133	8.43e-11
									HIST1H2AK	5.45e-18	-0.992764	0.096	0.158	1.55e-13
									CCND3	5.39e-26	-0.999215	0.126	0.21	1.53e-21
									Z93241.1	2.07e-18	-1.02773	0.124	0.187	5.89e-14
									ARPC1B	1.31e-37	-1.04701	0.157	0.274	3.72e-33
									PRDX2	1.24e-23	-1.04799	0.094	0.173	3.52e-19
									CD52	2.44e-89	-1.0545	0.461	0.604	6.95e-85
									LINC00861	3.81e-15	-1.06218	0.062	0.113	1.08e-10
									HIST1H2AG	4.18e-14	-1.07005	0.073	0.126	1.19e-09
									MT2A	4.2e-57	-1.08869	0.418	0.517	1.19e-52
