# Supplementary material for: Teplizumab induces persistent changes in the antigen-specific repertoire in individuals at risk for type 1 diabetes
Source: J Clin Invest. 2024 Aug 13;134(18):e177492. doi: 10.1172/JCI177492 (PMC11405034; doi:10.1172/JCI177492)
Supplement: Supplemental table 2 [file jci-134-177492-s267.xlsx]

## Sheet: scRNAseq_CD8
DEGs between Responders and Non responders in the teplizumab group (avg_log2FC > |0.2| and p value adjusted<0.05)									DEGs between Responders and Non responders in the teplizumab group (avg_log2FC > |0.2| and p value adjusted<0.05)
CD8									CD8
3months									18months
Responder vs. Non responder									Responder vs Non responder
Genes	p_val	avg_log2FC	pct.1	pct.2	p_val_adj				Genes	p_val	avg_log2FC	pct.1	pct.2	p_val_adj
AC104316.1	6.95e-29	-2.44553	0.026	0.108	1.98e-24				ABCA1	2.89e-13	-1.00743	0.068	0.133	8.21e-09
AL157938.2	9.24e-36	-2.37255	0.036	0.14	2.63e-31				ABCG1	2.64e-22	-1.06442	0.1	0.202	7.5e-18
AC023424.3	6.31e-41	-2.23893	0.039	0.16	1.79e-36				ABHD17A	4.3e-10	0.457115	0.378	0.34	1.22e-05
AC010894.3	7.39e-36	-2.07123	0.043	0.157	2.1e-31				AC007952.4	5.72e-13	0.732542	0.292	0.244	1.63e-08
AC131568.1	1.03e-22	-1.80058	0.034	0.114	2.92e-18				AC010894.3	3.18e-08	-0.532442	0.086	0.137	0.000905678
TG	1.69e-21	-1.65997	0.028	0.1	4.8e-17				AC011476.3	5.43e-19	-1.17625	0.083	0.169	1.55e-14
USP3-AS1	5.61e-34	-1.62713	0.071	0.197	1.6e-29				AC022217.3	8.9e-17	-1.32582	0.074	0.146	2.53e-12
SCMH1	1.52e-17	-1.62688	0.037	0.106	4.33e-13				AC023424.3	1.34e-16	-1.21402	0.075	0.152	3.81e-12
GZMB	2.45e-57	-1.56312	0.167	0.377	6.96e-53				AC074032.1	1.94e-07	-0.578425	0.089	0.139	0.00550787
AC073167.1	1.19e-20	-1.5583	0.042	0.122	3.4e-16				AC091271.1	3.16e-07	0.914468	0.133	0.093	0.00897432
CCL3	4.41e-16	-1.46634	0.161	0.237	1.25e-11				AC104316.1	7.9e-08	-0.807826	0.056	0.1	0.00224508
GZMH	2.45e-51	-1.44695	0.183	0.372	6.96e-47				AC253572.2	5.33e-24	1.05408	0.302	0.235	1.52e-19
SH3D19	4.17e-21	-1.44596	0.061	0.15	1.19e-16				ACAP1	1.45e-09	0.532602	0.224	0.205	4.13e-05
MT2A	3.97e-58	-1.44003	0.305	0.514	1.13e-53				ACIN1	5.78e-14	0.618092	0.368	0.296	1.64e-09
SMYD3	6.3e-15	-1.35405	0.074	0.146	1.79e-10				ADK	1.65e-06	-0.461632	0.123	0.175	0.0468813
AC011476.3	9.94e-20	-1.32337	0.061	0.148	2.83e-15				AGO2	1.21e-25	-0.557503	0.257	0.401	3.45e-21
FGFBP2	1.41e-49	-1.31404	0.225	0.419	4e-45				AHR	3.57e-08	0.771697	0.172	0.131	0.00101552
WWOX	1.15e-12	-1.3031	0.07	0.136	3.28e-08				AKAP9	6.89e-18	0.645851	0.469	0.396	1.96e-13
SPIDR	3.51e-24	-1.26217	0.084	0.193	9.97e-20				AL021155.5	6.41e-18	1.0241	0.241	0.155	1.82e-13
FTO	1.85e-18	-1.25441	0.052	0.131	5.27e-14				AL031772.1	1.58e-13	-1.21299	0.044	0.1	4.5e-09
BTBD11	3.98e-18	-1.23391	0.073	0.16	1.13e-13				AL109955.1	2.98e-07	-0.568206	0.075	0.121	0.00846483
FAM43A	8.55e-11	-1.2323	0.051	0.106	2.43e-06				AL157938.2	5.63e-17	-1.14308	0.077	0.155	1.6e-12
AKT3	2.1e-27	-1.21834	0.104	0.228	5.98e-23				AL360012.1	2.37e-10	0.834318	0.152	0.121	6.74e-06
LINC01619	1.6e-51	-1.21715	0.191	0.398	4.55e-47				AL499604.1	8.87e-09	0.502774	0.256	0.246	0.000252322
FAF1	3.26e-28	-1.21392	0.12	0.25	9.26e-24				AMBRA1	4.94e-08	-0.25418	0.148	0.205	0.00140542
AC074032.1	2.52e-15	-1.20477	0.064	0.139	7.16e-11				AMD1	1.2e-29	0.559693	0.617	0.571	3.4e-25
MARCH3	3.69e-17	-1.19308	0.061	0.141	1.05e-12				ANKH	1.58e-08	-0.579281	0.083	0.135	0.000450571
AC022217.3	6.46e-17	-1.1848	0.05	0.125	1.84e-12				ANKRD12	3e-14	0.310706	0.738	0.72	8.52e-10
TLE1	3.97e-18	-1.16185	0.086	0.179	1.13e-13				ANXA1	2.51e-08	0.543112	0.309	0.249	0.000714275
MNAT1	1.03e-23	-1.1569	0.082	0.19	2.92e-19				ANXA5	1.41e-06	-0.480573	0.078	0.122	0.0400576
ZFYVE28	6.09e-40	-1.14027	0.105	0.263	1.73e-35				APOL6	1.9e-09	0.565554	0.33	0.264	5.4e-05
RASA1	1.49e-16	-1.12803	0.059	0.136	4.25e-12				APPL2	1.34e-06	-0.533012	0.155	0.212	0.0380784
RASSF3	1.03e-18	-1.10291	0.101	0.198	2.94e-14				AQP3	1.38e-11	-1.15456	0.057	0.11	3.92e-07
KLRD1	9.7e-28	-1.10087	0.176	0.307	2.76e-23				ARGLU1	4.37e-18	0.404304	0.603	0.585	1.24e-13
RASA3	1.06e-27	-1.10009	0.244	0.378	3.01e-23				ARHGDIB	2.33e-09	-0.204287	0.596	0.682	6.63e-05
APPL2	3.12e-21	-1.0734	0.103	0.211	8.88e-17				ARHGEF7	2.65e-08	-0.30457	0.253	0.33	0.000753479
ITFG1	2.43e-21	-1.07327	0.101	0.207	6.9e-17				ARID4A	9.04e-07	0.429144	0.34	0.292	0.0257188
TEX14	7.47e-31	-1.06628	0.072	0.192	2.13e-26				ARID5B	1.03e-10	0.713796	0.24	0.17	2.94e-06
S1PR5	2.72e-12	-1.06566	0.064	0.13	7.73e-08				ARPC5L	1.94e-09	-0.233516	0.589	0.677	5.5e-05
NSMCE2	8.05e-18	-1.06466	0.101	0.194	2.29e-13				ATF4	1.18e-12	0.511888	0.392	0.339	3.35e-08
TOR1A	7.39e-09	-1.0606	0.055	0.104	0.000210221				ATG2A	3.26e-26	0.727836	0.544	0.461	9.26e-22
SLC16A3	1.36e-14	-1.05164	0.054	0.123	3.87e-10				ATM	1.33e-10	0.619325	0.313	0.244	3.79e-06
SAMD3	6.96e-15	-1.0499	0.096	0.18	1.98e-10				ATP2B1	4.42e-08	0.438074	0.334	0.307	0.00125664
VWA8	9.8e-09	-1.0475	0.054	0.103	0.000278584				ATP2B4	1.3e-07	0.87475	0.114	0.078	0.00368504
ATP8A1	1.54e-29	-1.04416	0.252	0.384	4.39e-25				ATP5MC3	6.3e-07	-0.334259	0.267	0.337	0.0179252
CBFA2T2	1.62e-15	-1.03596	0.056	0.127	4.61e-11				ATP5MG	8.97e-12	-0.240457	0.663	0.754	2.55e-07
SOS1	2.48e-15	-1.03503	0.088	0.171	7.05e-11				ATP5MPL	9e-07	-0.25931	0.476	0.551	0.0256014
PDE8A	9.88e-14	-1.02839	0.063	0.134	2.81e-09				ATP8A1	1.43e-14	-0.616064	0.311	0.38	4.07e-10
ABCA1	7.36e-13	-1.01239	0.065	0.134	2.09e-08				B2M	5.18e-24	-0.283019	0.956	0.981	1.47e-19
RHOC	2.9e-11	-1.00699	0.082	0.142	8.25e-07				BACH2	1.84e-07	-0.214018	0.217	0.281	0.00523192
TRGC2	3.07e-10	-1.00356	0.058	0.114	8.72e-06				BAZ2A	5.23e-09	0.626818	0.262	0.209	0.000148616
GALNT11	2.46e-23	-1.00036	0.142	0.264	6.99e-19				BCOR	9.38e-07	-0.453141	0.097	0.145	0.0266641
SPON2	2.11e-13	-0.990566	0.128	0.209	5.99e-09				BDP1	4.45e-13	0.715574	0.329	0.277	1.26e-08
LATS2	5.33e-11	-0.988137	0.051	0.107	1.52e-06				BOD1L1	5.75e-11	0.474386	0.436	0.414	1.64e-06
PLEKHF1	6.33e-11	-0.98617	0.055	0.113	1.8e-06				BPTF	3.56e-12	0.56635	0.372	0.318	1.01e-07
PAN3	2.85e-31	-0.98028	0.184	0.34	8.11e-27				BRD4	2.25e-07	0.216208	0.312	0.333	0.00639967
NEK7	2.53e-20	-0.968765	0.084	0.182	7.19e-16				BTBD11	3.14e-33	-1.87338	0.104	0.218	8.93e-29
DPYD	7.69e-16	-0.960777	0.106	0.198	2.19e-11				BTBD9	2.53e-20	-0.875005	0.21	0.323	7.18e-16
MAP3K12	1.65e-09	-0.950456	0.072	0.129	4.69e-05				BTF3	3.59e-19	-0.20783	0.752	0.857	1.02e-14
RNF34	2.45e-09	-0.94859	0.057	0.111	6.98e-05				C12orf75	3.71e-12	-0.384345	0.34	0.442	1.05e-07
MCTP2	1.32e-18	-0.947319	0.129	0.234	3.74e-14				CAMK1D	1.93e-24	-0.999245	0.267	0.383	5.49e-20
DSTN	1.07e-24	-0.939223	0.305	0.414	3.04e-20				CBLB	6.3e-11	0.394115	0.359	0.361	1.79e-06
RFTN1	1.31e-23	-0.936688	0.152	0.281	3.73e-19				CBX4	7.83e-12	0.553441	0.349	0.3	2.23e-07
PRMT2	1.27e-18	-0.93255	0.131	0.232	3.61e-14				CCDC186	1.27e-06	0.465061	0.286	0.255	0.0360022
PPP2R2B	1.4e-11	-0.931308	0.074	0.141	3.99e-07				CCL3	4.19e-07	0.600883	0.266	0.208	0.0119281
MAP2K4	6.86e-22	-0.925114	0.106	0.217	1.95e-17				CCND2	1.47e-10	-0.428623	0.192	0.273	4.17e-06
NCALD	5.09e-08	-0.924456	0.074	0.123	0.00144708				CCNH	1.43e-08	-0.243249	0.394	0.48	0.000405525
PDE3B	2.17e-19	-0.922056	0.239	0.348	6.18e-15				CCNL2	9.61e-08	0.552552	0.217	0.186	0.00273189
TBC1D22A	1.69e-12	-0.919597	0.094	0.169	4.81e-08				CCNY	6.93e-11	-0.525718	0.267	0.35	1.97e-06
P2RY8	6.52e-29	-0.91909	0.326	0.455	1.85e-24				CD3D	5.07e-28	-0.723607	0.279	0.429	1.44e-23
ASB3	1.09e-13	-0.918598	0.105	0.186	3.11e-09				CD3E	2.76e-18	-0.481765	0.314	0.439	7.86e-14
AC092821.3	4.04e-13	-0.911847	0.132	0.205	1.15e-08				CD3G	2.22e-13	-0.39528	0.198	0.289	6.32e-09
NOL4L	6.12e-13	-0.903114	0.055	0.119	1.74e-08				CD48	5.38e-11	-0.287413	0.483	0.582	1.53e-06
TYROBP	1.04e-26	-0.892973	0.195	0.342	2.94e-22				CD58	5.51e-08	-0.587013	0.114	0.171	0.00156599
RPA3	1.14e-07	-0.882231	0.065	0.113	0.00323093				CD6	6.32e-20	-0.47716	0.279	0.408	1.8e-15
SIDT1	1.01e-12	-0.880697	0.07	0.139	2.87e-08				CD82	1.68e-09	-0.744938	0.079	0.135	4.78e-05
RPS6KA3	3.65e-21	-0.878846	0.134	0.25	1.04e-16				CD96	1.97e-07	-0.30725	0.233	0.303	0.00559609
PRKCI	5.05e-09	-0.876777	0.072	0.126	0.00014351				CDC42	1.36e-11	0.256194	0.708	0.697	3.85e-07
KDM6A	3.26e-32	-0.876108	0.221	0.387	9.27e-28				CDC42SE2	2.68e-09	-0.366015	0.717	0.755	7.61e-05
TMEM181	6.1e-11	-0.875639	0.077	0.142	1.73e-06				CDC5L	1.03e-06	0.440141	0.305	0.266	0.0292634
AC068587.4	4.37e-15	-0.87325	0.112	0.201	1.24e-10				CDK17	1.14e-06	-0.373155	0.414	0.48	0.0324984
ADAM10	1.74e-14	-0.868219	0.115	0.204	4.94e-10				CDKN2D	4.6e-12	0.492822	0.388	0.297	1.31e-07
PLCB1	1.77e-14	-0.866139	0.082	0.161	5.05e-10				CDV3	1.15e-12	0.24683	0.615	0.629	3.28e-08
MAPK8	4.54e-18	-0.862849	0.212	0.322	1.29e-13				CEBPB	1.2e-06	0.390312	0.321	0.291	0.034103
BTBD10	2.09e-10	-0.8619	0.078	0.142	5.94e-06				CENPN	6.55e-10	-1.06818	0.06	0.106	1.86e-05
PPIL3	3.88e-07	-0.860746	0.057	0.101	0.0110254				CEP95	7.63e-07	0.573164	0.257	0.217	0.0216983
FBXL17	4.84e-08	-0.85815	0.071	0.124	0.00137649				CERK	1.5e-10	-0.470251	0.115	0.182	4.27e-06
HERC3	1.09e-07	-0.85769	0.06	0.107	0.00308699				CHD2	6.06e-12	0.37094	0.697	0.641	1.72e-07
PAM	1.5e-10	-0.856931	0.06	0.119	4.28e-06				CHD4	1.41e-09	0.513703	0.417	0.384	4.02e-05
CLIP4	1.43e-09	-0.856724	0.06	0.115	4.08e-05				CHD8	9.64e-09	0.501099	0.314	0.281	0.000274027
LRIG1	1.27e-15	-0.856248	0.099	0.188	3.61e-11				CHKA	2.33e-11	-0.934935	0.08	0.142	6.62e-07
CCL3L1	4.37e-09	-0.853442	0.087	0.148	0.000124171				CHST11	4.53e-17	-0.854797	0.202	0.293	1.29e-12
SFMBT1	6.43e-18	-0.853032	0.056	0.133	1.83e-13				CITED2	4.65e-07	0.526084	0.273	0.217	0.0132229
UBE2F	3.78e-10	-0.851728	0.084	0.147	1.07e-05				CLASP1	5.52e-11	-0.409097	0.251	0.34	1.57e-06
NMRK1	1.37e-08	-0.850715	0.093	0.147	0.000388997				CLEC2B	1.27e-07	0.242757	0.579	0.564	0.00359955
DIS3L2	1.43e-10	-0.849499	0.081	0.146	4.07e-06				CLTB	9.7e-08	-0.435773	0.21	0.281	0.00275883
RAP1A	2.8e-18	-0.845183	0.169	0.277	7.96e-14				CMC2	4.26e-18	-0.585046	0.293	0.41	1.21e-13
NSMAF	4.21e-10	-0.840796	0.097	0.16	1.2e-05				CMIP	1.51e-10	-0.457534	0.333	0.425	4.29e-06
SLC20A2	4.61e-08	-0.837049	0.056	0.104	0.00131193				COG5	2.28e-08	-0.221678	0.192	0.254	0.0006476
KLHL20	1.06e-10	-0.835214	0.095	0.164	3.01e-06				COMMD1	4.31e-13	-0.933128	0.099	0.172	1.23e-08
FAM169A	2.06e-09	-0.831534	0.066	0.123	5.86e-05				COMMD6	4.11e-10	-0.271742	0.569	0.66	1.17e-05
ADIPOR2	2.1e-15	-0.828555	0.068	0.143	5.98e-11				COP1	2.71e-09	-0.518229	0.202	0.277	7.72e-05
CDKAL1	5.58e-25	-0.82408	0.155	0.289	1.59e-20				COX7B	1.35e-08	-0.280048	0.422	0.509	0.00038295
PTPRJ	4.2e-22	-0.822199	0.21	0.339	1.2e-17				COX7C	5.7e-11	-0.233483	0.666	0.752	1.62e-06
ZNF652	2.7e-11	-0.81847	0.106	0.179	7.68e-07				CPEB2	3.89e-07	-0.564131	0.079	0.126	0.0110506
CAMK1D	3.93e-25	-0.817304	0.205	0.348	1.12e-20				CREBRF	1.11e-09	0.447454	0.41	0.341	3.15e-05
WDPCP	5.15e-10	-0.812424	0.056	0.111	1.47e-05				CREM	1.25e-38	-0.832811	0.328	0.501	3.55e-34
FTX	2.33e-12	-0.812191	0.109	0.186	6.62e-08				CRIP1	2.9e-08	-0.436699	0.364	0.44	0.000823813
MTMR1	2.83e-08	-0.810826	0.056	0.104	0.00080573				CROCC	5.46e-11	-1.084	0.057	0.111	1.55e-06
BTBD9	9.83e-36	-0.810756	0.153	0.315	2.8e-31				CRYBG1	2.32e-07	-0.222934	0.218	0.282	0.0065906
RALGAPA2	3.08e-11	-0.81037	0.083	0.151	8.77e-07				CSRNP1	7.07e-12	0.56937	0.294	0.259	2.01e-07
PRKCE	5.05e-15	-0.809429	0.086	0.168	1.44e-10				CTDP1	1.48e-08	-0.532204	0.169	0.238	0.000419672
KLRB1	4.98e-74	-0.808092	0.351	0.629	1.42e-69				CTNNB1	1.3e-08	0.329104	0.268	0.273	0.000370875
SYTL3	1.04e-28	-0.805582	0.303	0.459	2.95e-24				CWC25	7.07e-07	0.457966	0.291	0.258	0.0201043
TRDC	8.34e-08	-0.804866	0.083	0.136	0.00237156				CXCR3	2.09e-10	-0.925689	0.08	0.138	5.95e-06
AC114760.2	1.42e-06	-0.802197	0.073	0.119	0.0404788				CYCS	1.93e-08	0.292279	0.394	0.393	0.000547483
UBE2R2	5.77e-12	-0.801084	0.099	0.175	1.64e-07				DDIT3	6.6e-20	0.805423	0.338	0.231	1.88e-15
NCOA5	1.83e-08	-0.796131	0.056	0.106	0.00051994				DDX24	1.55e-15	0.365577	0.771	0.765	4.4e-11
MOB2	1.93e-07	-0.795292	0.08	0.131	0.00549095				DDX27	1.68e-06	0.312503	0.239	0.236	0.0478385
UBR3	2.44e-09	-0.792445	0.063	0.118	6.93e-05				DGKD	3.85e-08	0.505101	0.274	0.225	0.00109385
CXorf38	6.1e-09	-0.789537	0.079	0.138	0.000173469				DHX38	3.87e-08	0.707756	0.18	0.14	0.00110119
TMEM161B	1.67e-08	-0.78948	0.069	0.123	0.000474393				DIP2A	4.25e-08	-0.581052	0.114	0.173	0.00120858
TCF12	9.53e-25	-0.788915	0.131	0.257	2.71e-20				DNAJB1	9.26e-07	0.216406	0.41	0.417	0.0263217
PITPNC1	7.77e-22	-0.788848	0.267	0.39	2.21e-17				DNAJC2	1.18e-06	0.264352	0.393	0.396	0.0335506
ARL14EP	1.12e-11	-0.787284	0.078	0.146	3.19e-07				DNM2	4.13e-13	-0.519857	0.279	0.381	1.18e-08
TNRC6C	1.97e-23	-0.785183	0.129	0.251	5.6e-19				DSTN	1.96e-12	-0.593801	0.361	0.45	5.58e-08
FBXL20	1.86e-13	-0.785097	0.093	0.172	5.28e-09				DYNC1H1	7.82e-13	0.547998	0.543	0.53	2.22e-08
N4BP3	3.79e-09	-0.782415	0.096	0.151	0.000107751				ECPAS	7.93e-07	-0.37994	0.131	0.185	0.0225584
CHST11	2.24e-26	-0.781106	0.153	0.291	6.38e-22				EEF1B2	1.79e-19	-0.266962	0.832	0.906	5.1e-15
ZHX2	3.63e-19	-0.780944	0.114	0.218	1.03e-14				EEF1G	2.23e-15	-0.236433	0.805	0.878	6.34e-11
CD63	1.16e-15	-0.777976	0.22	0.323	3.29e-11				EHD4	1.13e-07	-0.209973	0.123	0.168	0.00320473
NLRC3	3.32e-11	-0.777692	0.06	0.119	9.44e-07				EIF2S3	2.31e-10	-0.515108	0.213	0.294	6.58e-06
OLA1	4.67e-14	-0.776588	0.134	0.223	1.33e-09				EIF3A	2.25e-11	0.542554	0.441	0.373	6.4e-07
GAB2	1.83e-19	-0.776045	0.078	0.168	5.19e-15				EIF4G2	1.76e-12	0.32623	0.648	0.628	5e-08
B3GLCT	6.52e-11	-0.7756	0.065	0.127	1.85e-06				EIF5B	1.13e-08	0.37398	0.336	0.329	0.000321751
MGAT4A	2.84e-24	-0.775435	0.252	0.391	8.07e-20				ELL2	4.21e-11	-0.523865	0.282	0.364	1.2e-06
ATP6V0E1	7.96e-13	-0.77495	0.123	0.206	2.26e-08				EP300	1.84e-09	0.403462	0.333	0.328	5.24e-05
AVL9	3.58e-07	-0.774167	0.069	0.117	0.0101871				EPHA4	8.66e-09	-0.373702	0.172	0.241	0.000246294
KLRF1	1.79e-13	-0.774046	0.085	0.16	5.09e-09				ERH	7.07e-09	-0.304028	0.307	0.39	0.000201156
MLLT3	3.89e-14	-0.773915	0.109	0.196	1.11e-09				ERN1	7.12e-11	-0.573392	0.238	0.319	2.02e-06
CA5B	3.14e-07	-0.773013	0.075	0.125	0.00891677				ESYT2	9.39e-07	-0.354245	0.238	0.305	0.0266937
SFMBT2	1.92e-11	-0.771872	0.093	0.165	5.45e-07				ETS1	5.52e-13	0.428941	0.514	0.433	1.57e-08
CMIP	3.08e-33	-0.766446	0.234	0.408	8.76e-29				EXOC4	5.05e-10	-0.858495	0.107	0.169	1.44e-05
PACS1	9.85e-09	-0.766335	0.156	0.218	0.00028002				FAM102A	1.45e-13	-0.616885	0.183	0.275	4.12e-09
GRAMD1B	6.02e-08	-0.764417	0.089	0.144	0.00171308				FAM107B	3.62e-09	0.311762	0.476	0.459	0.000103069
RNF111	6.42e-15	-0.764244	0.104	0.191	1.83e-10				FAM133B	5.83e-13	0.333448	0.639	0.64	1.66e-08
RIC8A	6.51e-11	-0.763671	0.064	0.123	1.85e-06				FAM43A	1.64e-07	-0.81426	0.086	0.133	0.00465837
ZFAND3	7.29e-32	-0.761887	0.177	0.335	2.07e-27				FGFR1	1.1e-09	-0.750871	0.064	0.116	3.14e-05
SYTL2	1.18e-16	-0.759392	0.101	0.192	3.35e-12				FLT3LG	1.55e-06	-0.462065	0.12	0.172	0.0439744
CBLB	2.11e-16	-0.755505	0.286	0.389	6e-12				FMNL1	7.35e-09	0.276997	0.471	0.484	0.000208937
FAM3C	2.91e-08	-0.753692	0.053	0.1	0.000827764				FNBP4	4.25e-09	0.403502	0.441	0.403	0.000120976
CRY1	1.52e-17	-0.75257	0.154	0.263	4.31e-13				FOXN2	7.59e-07	0.688514	0.156	0.118	0.0215929
CHKA	3.29e-08	-0.750443	0.074	0.128	0.00093483				FOXO1	1.39e-16	-0.628069	0.297	0.404	3.96e-12
MTHFD1L	3.98e-09	-0.750302	0.065	0.12	0.000113249				FTX	4.35e-07	-0.472712	0.109	0.162	0.0123685
ARMH3	2.72e-08	-0.750065	0.099	0.156	0.000772995				FUS	1.45e-24	0.454555	0.827	0.784	4.12e-20
FOXK2	1.8e-12	-0.750044	0.118	0.2	5.11e-08				GADD45A	1.18e-13	-0.574286	0.242	0.342	3.37e-09
STX18	2.36e-08	-0.748908	0.061	0.112	0.000671763				GADD45B	1.31e-22	0.559244	0.645	0.641	3.72e-18
DENND4C	2.99e-11	-0.748527	0.126	0.204	8.51e-07				GALM	1.5e-08	-0.699694	0.137	0.184	0.000427043
CRLF3	9.75e-08	-0.745429	0.09	0.146	0.002772				GAS5	6.87e-16	-0.34545	0.534	0.645	1.95e-11
CD96	9.13e-14	-0.743528	0.222	0.306	2.6e-09				GATAD2B	2.38e-12	-0.484693	0.203	0.293	6.75e-08
NCS1	6.14e-08	-0.739212	0.057	0.105	0.00174559				GBP5	2.55e-11	0.931673	0.169	0.125	7.26e-07
RAB11A	5.48e-19	-0.738469	0.185	0.304	1.56e-14				GGNBP2	1.3e-06	0.256734	0.448	0.438	0.0368775
MFSD6	6.1e-07	-0.738186	0.07	0.118	0.0173447				GMDS	3.71e-14	-1.23541	0.061	0.125	1.06e-09
PCED1B	3.25e-11	-0.737158	0.088	0.157	9.23e-07				GNB1	3.2e-09	-0.368482	0.296	0.381	9.1e-05
ERC1	8.58e-07	-0.737035	0.058	0.102	0.0243857				GNPTAB	2.28e-08	0.353938	0.41	0.408	0.000649486
LMBR1	2.81e-20	-0.730612	0.137	0.25	7.98e-16				GOLGA4	8.22e-20	0.628588	0.548	0.483	2.34e-15
ZNF254	9.57e-08	-0.730192	0.075	0.128	0.00272215				GOLGB1	6.38e-16	0.70411	0.395	0.32	1.81e-11
NCOA1	5.29e-16	-0.729825	0.213	0.32	1.5e-11				GPR132	2.06e-14	-0.891701	0.072	0.142	5.86e-10
PRKCA	5.05e-08	-0.728438	0.067	0.118	0.00143575				GRAMD1B	1.6e-16	-1.07588	0.08	0.157	4.55e-12
GRK5	8.46e-15	-0.727963	0.103	0.189	2.41e-10				GRASP	4.87e-07	-0.491984	0.221	0.287	0.0138362
KLF12	1.51e-16	-0.725757	0.161	0.266	4.28e-12				GRK5	1.59e-12	-0.968474	0.126	0.2	4.52e-08
FOXN3	4.25e-21	-0.724498	0.325	0.45	1.21e-16				GYPC	3.23e-09	-0.256512	0.431	0.521	9.2e-05
NBAS	9.46e-11	-0.724284	0.081	0.147	2.69e-06				GZMA	3.08e-07	-0.297138	0.203	0.268	0.00875459
NFATC3	8.13e-11	-0.721133	0.11	0.184	2.31e-06				GZMH	3.8e-14	-0.673061	0.278	0.361	1.08e-09
RNF13	3.22e-08	-0.719551	0.063	0.113	0.000916198				GZMM	2.34e-08	-0.228177	0.582	0.664	0.00066503
SMURF2	3.1e-20	-0.718715	0.136	0.248	8.8e-16				H2AFV	4.52e-10	-0.273885	0.456	0.55	1.28e-05
CYTH3	7.62e-10	-0.718357	0.055	0.107	2.17e-05				H2AFX	2.69e-07	0.593294	0.2	0.158	0.00763771
NBDY	1.35e-08	-0.716602	0.101	0.163	0.000385067				H3F3A	6.73e-17	-0.222838	0.842	0.917	1.91e-12
NPC1	1.61e-17	-0.715577	0.097	0.188	4.57e-13				H3F3B	5.34e-18	0.242176	0.948	0.964	1.52e-13
ZNF675	1.54e-06	-0.714662	0.058	0.101	0.0438585				HCP5	5.4e-07	0.67061	0.11	0.092	0.0153596
CERK	3.74e-15	-0.712618	0.092	0.176	1.06e-10				HEXIM1	3.31e-07	0.550481	0.212	0.175	0.00941205
FYN	5.71e-35	-0.710111	0.521	0.654	1.62e-30				HIF1A	2.27e-11	0.452881	0.45	0.395	6.44e-07
BMT2	5.15e-07	-0.709822	0.059	0.104	0.0146473				HINT1	7.91e-20	-0.318972	0.703	0.811	2.25e-15
STIM1	4.57e-07	-0.708564	0.098	0.15	0.0129837				HIPK1	1.03e-08	0.420504	0.399	0.354	0.000293942
CLASP1	6.2e-34	-0.707635	0.192	0.36	1.76e-29				HIST1H1E	6.53e-14	0.637513	0.459	0.397	1.86e-09
CNOT6L	1.63e-31	-0.70644	0.469	0.605	4.64e-27				HIST1H4C	2.82e-07	0.328622	0.613	0.603	0.00800789
STK39	7.93e-17	-0.70296	0.086	0.172	2.25e-12				HLA-A	3.56e-23	-0.3052	0.92	0.954	1.01e-18
CCDC91	3.5e-10	-0.701511	0.119	0.192	9.96e-06				HMGB2	2.91e-13	0.574229	0.435	0.365	8.28e-09
PHF5A	2.48e-09	-0.698858	0.125	0.192	7.06e-05				HNRNPA2B1	3.29e-13	0.370693	0.682	0.661	9.35e-09
NT5C3A	4.74e-10	-0.697723	0.135	0.208	1.35e-05				HNRNPA3	3e-07	0.207273	0.505	0.509	0.0085237
TSPOAP1-AS1	1.32e-09	-0.695013	0.086	0.149	3.75e-05				HNRNPK	5.19e-07	0.205985	0.572	0.565	0.0147504
ITGAE	5.71e-11	-0.694228	0.149	0.23	1.62e-06				HNRNPL	2.16e-08	0.361654	0.447	0.412	0.000615341
GATAD2B	1.39e-23	-0.692082	0.164	0.294	3.96e-19				HP1BP3	7.92e-09	0.367831	0.415	0.378	0.000225138
CHST12	2.58e-10	-0.691699	0.083	0.147	7.34e-06				IER3	7.54e-07	0.78537	0.155	0.112	0.0214298
AGPS	8.65e-07	-0.691282	0.088	0.139	0.0245938				IFIT2	3.14e-08	1.38234	0.115	0.086	0.000891589
WDR37	3.24e-13	-0.690582	0.118	0.203	9.21e-09				IFITM1	1.62e-09	-0.514877	0.115	0.178	4.6e-05
TTC39C	3.8e-14	-0.687832	0.219	0.315	1.08e-09				IFITM2	1.9e-09	-0.31225	0.272	0.355	5.41e-05
ZBTB20	1.82e-11	-0.687777	0.136	0.218	5.18e-07				IFNG	6.11e-13	0.922396	0.204	0.13	1.74e-08
STAT4	4.58e-28	-0.685978	0.298	0.462	1.3e-23				IK	7.15e-07	0.374431	0.358	0.332	0.0203294
TMEM131	2.94e-08	-0.684098	0.088	0.146	0.000836202				IKZF1	1.55e-07	-0.275443	0.37	0.449	0.00440174
ERN1	1.83e-13	-0.680681	0.198	0.295	5.22e-09				IL21R	1.16e-18	-0.576751	0.154	0.257	3.3e-14
RUNX1	2.57e-11	-0.680291	0.172	0.257	7.31e-07				IL7R	2.62e-07	-0.348908	0.232	0.302	0.00745192
BST2	2.61e-07	-0.678387	0.12	0.172	0.00741367				ILF2	3.19e-07	0.412254	0.284	0.244	0.00907365
PARL	9.32e-11	-0.677853	0.124	0.201	2.65e-06				ILF3	8.01e-09	0.453339	0.415	0.374	0.000227747
PPP1R13B	1.22e-09	-0.677378	0.056	0.106	3.48e-05				IQGAP1	6.26e-09	0.419334	0.421	0.358	0.000177896
DIP2A	8.44e-10	-0.67665	0.105	0.174	2.4e-05				ISG20	2.52e-08	-0.472307	0.196	0.267	0.000715591
IFITM2	2.02e-15	-0.673779	0.24	0.349	5.76e-11				ITGA4	4.27e-10	0.578705	0.278	0.228	1.22e-05
SMAD4	1.65e-10	-0.673621	0.088	0.154	4.69e-06				JMJD6	9.05e-08	-0.237342	0.327	0.405	0.00257394
CASTOR3	1.83e-11	-0.672962	0.05	0.104	5.2e-07				JUN	1.32e-12	0.483384	0.832	0.838	3.76e-08
UBAC2	1.94e-09	-0.672119	0.135	0.206	5.52e-05				KAT6B	1.3e-06	0.363857	0.44	0.396	0.0368556
ESYT2	2.06e-14	-0.671339	0.186	0.289	5.87e-10				KDM3A	1.37e-06	0.564945	0.243	0.196	0.0389968
COMMD1	2.57e-09	-0.671168	0.102	0.167	7.32e-05				KDM6A	4.5e-25	-0.906984	0.278	0.39	1.28e-20
IFNGR1	4.94e-17	-0.670711	0.21	0.327	1.41e-12				KDM7A	1.03e-11	-0.366681	0.226	0.316	2.94e-07
COP1	8.79e-22	-0.670339	0.166	0.291	2.5e-17				KIAA1109	5.92e-09	0.5602	0.309	0.27	0.000168221
TC2N	3.62e-11	-0.669459	0.154	0.237	1.03e-06				KIF20B	3.3e-09	0.543449	0.231	0.211	9.39e-05
WDFY2	2.57e-09	-0.66941	0.089	0.151	7.3e-05				KLHDC4	5.07e-09	-0.233511	0.174	0.238	0.000144105
KDM7A	1.88e-12	-0.664539	0.191	0.283	5.36e-08				KLRB1	1.98e-11	-0.348147	0.524	0.616	5.62e-07
PPP3CA	7.81e-13	-0.664338	0.179	0.274	2.22e-08				KMT2A	1.32e-20	0.774583	0.416	0.314	3.75e-16
CLASP2	3.52e-14	-0.664315	0.126	0.216	1e-09				KMT2E	1.74e-09	0.264005	0.773	0.737	4.95e-05
ZMAT2	9.33e-07	-0.664107	0.108	0.158	0.0265252				KMT2E-AS1	8.37e-16	0.832345	0.254	0.182	2.38e-11
SND1	3.19e-09	-0.66268	0.117	0.186	9.07e-05				KTN1	2.28e-08	0.366358	0.334	0.327	0.000647485
C1orf21	1.26e-09	-0.662631	0.114	0.184	3.59e-05				LDHA	2.27e-66	-0.869177	0.527	0.724	6.46e-62
CUL1	3.19e-10	-0.660853	0.105	0.175	9.07e-06				LEPROTL1	2.75e-15	-0.371436	0.579	0.679	7.83e-11
MGAT5	1.68e-11	-0.659375	0.071	0.136	4.77e-07				LINC00910	3.26e-18	-1.07123	0.094	0.182	9.28e-14
ALG5	2.26e-08	-0.657879	0.12	0.183	0.000642914				LINC01619	2.69e-10	-0.289194	0.288	0.376	7.64e-06
DYM	6.74e-11	-0.656695	0.105	0.178	1.92e-06				LMBR1	2.55e-10	-0.540082	0.171	0.249	7.26e-06
ZNF708	8.07e-09	-0.65549	0.1	0.163	0.000229368				LRCH1	4.66e-09	-0.832283	0.064	0.115	0.000132587
OSBPL8	4.51e-20	-0.654467	0.3	0.431	1.28e-15				LRIG1	8.53e-11	-0.542647	0.125	0.195	2.43e-06
SNX9	1.35e-11	-0.653057	0.189	0.276	3.83e-07				LSM14B	1.56e-09	-0.473865	0.091	0.148	4.42e-05
PSMD13	4.24e-10	-0.651269	0.141	0.216	1.2e-05				LTB	1.44e-12	-0.590038	0.214	0.305	4.1e-08
PLEKHO1	5.42e-16	-0.648008	0.214	0.327	1.54e-11				LYZ	6.83e-26	2.07225	0.1	0.028	1.94e-21
NKG7	5.91e-32	-0.647674	0.711	0.833	1.68e-27				MACO1	2.34e-08	-0.369117	0.288	0.367	0.000664839
RAB3GAP1	1.06e-08	-0.646763	0.122	0.188	0.000300274				MAFF	1.82e-10	-0.383502	0.24	0.324	5.18e-06
CUX1	7.18e-13	-0.642681	0.13	0.217	2.04e-08				MAGOH	2e-08	-0.348064	0.338	0.42	0.000568725
CCND3	9.04e-07	-0.641477	0.109	0.164	0.025705				MALAT1	1.35e-06	0.256598	1	1	0.0383117
ZNF148	2.04e-13	-0.640862	0.15	0.242	5.81e-09				MAP2K4	3.51e-07	-0.232748	0.152	0.202	0.00999052
NR2C2	1.03e-06	-0.639926	0.078	0.127	0.0292758				MAPK8	7.05e-07	-0.359455	0.263	0.333	0.0200413
WDR7	6.11e-07	-0.636818	0.062	0.107	0.0173852				MAPK8IP3	3.7e-08	0.477773	0.103	0.117	0.00105125
NF1	9.74e-11	-0.636751	0.091	0.159	2.77e-06				MARCH3	2.15e-11	-0.775234	0.091	0.158	6.12e-07
CLTA	1.39e-15	-0.636134	0.191	0.299	3.96e-11				MARCH6	1.53e-06	-0.35083	0.311	0.378	0.043373
ADK	3.82e-12	-0.634714	0.103	0.18	1.09e-07				MBNL1	1.07e-08	0.307536	0.671	0.679	0.00030373
RMC1	1.55e-07	-0.631114	0.074	0.125	0.00439909				MBP	5.37e-07	-0.279542	0.333	0.408	0.0152622
UBE2W	8.42e-08	-0.630225	0.057	0.102	0.0023944				MBTPS1	3.96e-07	0.501581	0.225	0.201	0.0112749
PELI2	1.05e-11	-0.628831	0.098	0.171	2.99e-07				MCL1	4.82e-16	0.459294	0.585	0.542	1.37e-11
MAPK1	1.15e-12	-0.628755	0.174	0.268	3.28e-08				MCUB	1.43e-06	-0.411021	0.242	0.307	0.0406495
ABHD2	5.04e-07	-0.627025	0.06	0.104	0.0143216				MDM4	1.97e-08	0.494745	0.356	0.3	0.000560295
ARHGEF3	3.83e-10	-0.626437	0.088	0.154	1.09e-05				METRNL	1.81e-10	-0.442076	0.334	0.422	5.16e-06
VAV3	1.84e-16	-0.621448	0.174	0.283	5.24e-12				MICU2	1.42e-09	-0.496323	0.191	0.267	4.04e-05
DTNBP1	1.91e-07	-0.621123	0.06	0.105	0.0054399				MLLT6	3.07e-07	0.418614	0.234	0.228	0.00872214
APBA2	4.87e-07	-0.618973	0.065	0.112	0.0138566				MPP6	2.42e-09	-0.799437	0.067	0.119	6.87e-05
ACACA	1.11e-07	-0.616934	0.08	0.133	0.0031651				MRPL10	1.94e-07	0.536331	0.227	0.186	0.00552074
GALM	4.12e-07	-0.616799	0.127	0.187	0.0117083				MRPL54	5.13e-08	-0.338201	0.351	0.432	0.0014575
MBNL2	5.08e-12	-0.615691	0.101	0.176	1.45e-07				MRTFA	4.15e-07	-0.608739	0.126	0.181	0.0118086
RAB4A	1.16e-09	-0.614456	0.153	0.229	3.3e-05				MT-ATP6	1.36e-06	0.317107	0.997	0.999	0.038668
SNX14	1.92e-08	-0.611515	0.085	0.143	0.000547341				MT-ATP8	1.45e-09	0.419141	0.592	0.549	4.11e-05
TNRC6B	4.91e-21	-0.610663	0.356	0.492	1.4e-16				MT-CO2	3.48e-23	0.346555	0.998	0.999	9.88e-19
CD247	9.98e-42	-0.609372	0.485	0.679	2.84e-37				MT-CO3	1.39e-10	0.33066	0.999	1	3.94e-06
SIPA1L1	8.5e-10	-0.608543	0.188	0.27	2.42e-05				MT-ND3	7.55e-17	0.330895	0.997	0.999	2.15e-12
MDFIC	9.75e-07	-0.605709	0.081	0.13	0.0277172				MT-ND4L	3.41e-25	0.565632	0.789	0.755	9.7e-21
COG5	1.54e-19	-0.605281	0.144	0.255	4.38e-15				MT-ND5	9.34e-12	0.319436	0.954	0.957	2.66e-07
MLLT10	4.73e-07	-0.60463	0.096	0.15	0.0134563				MT2A	9.94e-33	-0.718944	0.331	0.497	2.83e-28
TOX	1.62e-08	-0.602864	0.076	0.132	0.000461806				MTHFD1L	8.4e-16	-1.11288	0.058	0.126	2.39e-11
UBE2M	6.46e-07	-0.602672	0.12	0.175	0.0183598				MTRNR2L8	2.51e-09	0.48971	0.278	0.275	7.14e-05
ABLIM1	9.2e-12	-0.602541	0.196	0.289	2.62e-07				MXD4	1.63e-12	-0.385771	0.43	0.533	4.64e-08
SNRPD2	4.96e-24	-0.601631	0.367	0.518	1.41e-19				MZT2A	2.05e-07	-0.444279	0.238	0.299	0.00583105
OTULINL	1.97e-09	-0.600184	0.163	0.239	5.61e-05				MZT2B	1.06e-08	-0.243023	0.549	0.633	0.000300426
ZFX	1.01e-09	-0.598563	0.155	0.233	2.88e-05				N4BP3	1.91e-21	-1.03679	0.105	0.205	5.44e-17
RABEP1	2.98e-14	-0.596863	0.131	0.222	8.48e-10				NABP1	6.41e-08	0.468754	0.1	0.109	0.00182223
SORL1	1.1e-12	-0.595357	0.21	0.307	3.13e-08				NBDY	9.85e-10	-0.675607	0.116	0.182	2.8e-05
ZRSR2	5.9e-07	-0.593416	0.099	0.153	0.0167883				NBL1	2.54e-18	-1.26108	0.068	0.144	7.22e-14
TNKS	1.65e-14	-0.59164	0.151	0.248	4.7e-10				NCF1	1.57e-06	-0.678396	0.066	0.107	0.0447143
MBP	1.95e-14	-0.591604	0.282	0.392	5.55e-10				NCS1	1.57e-11	-0.757305	0.094	0.162	4.46e-07
FAM222B	3.8e-07	-0.591243	0.103	0.159	0.0107967				NDUFA4	1.26e-09	-0.244844	0.607	0.693	3.57e-05
PITPNA	2.06e-07	-0.590148	0.064	0.107	0.00584915				NDUFC2	6.56e-10	-0.382056	0.361	0.448	1.87e-05
PIAS1	1.56e-15	-0.589414	0.216	0.328	4.45e-11				NEAT1	2.49e-34	0.59257	0.765	0.705	7.07e-30
DNAJC1	4.49e-17	-0.587578	0.25	0.371	1.28e-12				NECAP1	1.48e-10	0.564584	0.321	0.257	4.2e-06
FAM172A	8.9e-22	-0.584994	0.227	0.364	2.53e-17				NEU1	2.59e-11	0.776938	0.229	0.162	7.36e-07
HMGN3	5.16e-09	-0.584183	0.192	0.263	0.000146798				NFKB1	5.35e-17	-0.486311	0.551	0.638	1.52e-12
ITGAV	2.45e-07	-0.583001	0.075	0.124	0.00697411				NME2	1.25e-10	-0.263432	0.416	0.512	3.56e-06
BACH2	6.06e-23	-0.582374	0.168	0.296	1.72e-18				NMRK1	3.56e-08	-0.730993	0.099	0.155	0.00101183
UBE2E3	1.31e-08	-0.582087	0.188	0.255	0.000372342				NOCT	1.51e-11	-0.741235	0.12	0.192	4.3e-07
RB1	8.26e-07	-0.581891	0.099	0.153	0.023478				NOL7	1.77e-07	-0.274401	0.39	0.469	0.00502973
LLGL2	1.43e-07	-0.580544	0.086	0.139	0.00407939				NPIPB5	1.31e-07	1.08725	0.112	0.078	0.00372288
BTRC	1.46e-07	-0.578574	0.062	0.108	0.00415841				NSA2	2.28e-11	-0.332309	0.441	0.542	6.49e-07
PCNX1	3.98e-13	-0.578573	0.175	0.272	1.13e-08				NUFIP2	4.64e-07	0.341531	0.452	0.435	0.0132071
VPS13B	5.27e-12	-0.578532	0.16	0.249	1.5e-07				NUS1	1.19e-07	-0.542632	0.109	0.164	0.00337293
LINC00623	7.41e-07	-0.576185	0.124	0.183	0.0210667				NXT1	8.13e-10	-0.532857	0.225	0.3	2.31e-05
POLR2I	2.27e-08	-0.575325	0.188	0.257	0.000644192				OASL	1.27e-07	-0.467957	0.139	0.2	0.00360183
MICU2	5.2e-10	-0.575049	0.174	0.256	1.48e-05				OSBPL8	1.06e-29	-0.714354	0.369	0.518	3.01e-25
MANBA	1.05e-07	-0.574559	0.057	0.102	0.002989				OTULIN	3.42e-29	-0.63073	0.328	0.486	9.72e-25
KDM4C	6.58e-10	-0.574405	0.141	0.218	1.87e-05				OTULINL	5.9e-19	-0.778367	0.178	0.286	1.68e-14
ARHGAP15	2.02e-11	-0.574332	0.218	0.311	5.73e-07				OXNAD1	1.21e-06	-0.522849	0.179	0.238	0.0343552
STAG1	2.35e-16	-0.574216	0.273	0.392	6.69e-12				P2RY8	1.55e-22	-0.732036	0.379	0.497	4.42e-18
PPP6R3	1.52e-12	-0.571471	0.186	0.281	4.33e-08				PABPC4	1.58e-06	0.468839	0.305	0.275	0.0449601
KIN	3.63e-08	-0.570847	0.174	0.243	0.0010309				PAFAH1B1	5.72e-12	-0.250199	0.341	0.439	1.63e-07
MRPL47	1.57e-11	-0.570299	0.226	0.317	4.45e-07				PAXBP1	1.22e-06	0.539169	0.228	0.19	0.034781
ZNRF2	3.21e-10	-0.570079	0.101	0.169	9.12e-06				PAXX	8.91e-08	-0.351967	0.37	0.447	0.00253348
GMCL1	9.13e-07	-0.569231	0.116	0.172	0.0259684				PBX4	2.56e-16	-0.783574	0.124	0.215	7.29e-12
LRBA	4.15e-15	-0.567961	0.217	0.327	1.18e-10				PCBP2	1.71e-12	0.320203	0.6	0.573	4.87e-08
FRS2	7.36e-07	-0.567582	0.113	0.169	0.0209248				PCED1B	1.23e-11	-0.86381	0.103	0.17	3.51e-07
LMBRD1	3.13e-08	-0.567433	0.198	0.271	0.000890439				PCF11	7.13e-07	0.512822	0.257	0.228	0.0202783
CCNY	4.73e-14	-0.565762	0.223	0.327	1.34e-09				PCSK7	2.89e-11	0.656169	0.283	0.23	8.23e-07
ARL15	4.48e-09	-0.56559	0.07	0.123	0.000127517				PDE3B	3e-08	-0.305267	0.287	0.366	0.000852353
JAZF1	6.76e-09	-0.565585	0.083	0.141	0.000192232				PDE4B	8.24e-12	-0.388438	0.31	0.408	2.34e-07
HOPX	1.47e-06	-0.564993	0.19	0.24	0.0418559				PDE8A	3.09e-13	-0.961841	0.085	0.154	8.79e-09
RNF115	1.54e-14	-0.562214	0.264	0.376	4.38e-10				PEBP1	1.59e-06	-0.263427	0.326	0.396	0.0452926
SNX13	7.35e-07	-0.559331	0.103	0.158	0.0208928				PER2	5.18e-09	0.279789	0.102	0.126	0.000147192
SPPL3	5.98e-08	-0.55881	0.13	0.195	0.00169978				PGK1	1.04e-24	-0.654866	0.308	0.449	2.95e-20
C5orf56	6.41e-07	-0.557633	0.115	0.172	0.0182211				PHF3	4.25e-09	0.437566	0.444	0.41	0.000120963
MAGT1	1.55e-06	-0.55601	0.07	0.114	0.0440842				PHIP	2.22e-08	0.55319	0.339	0.273	0.00063021
MRPL3	1.47e-06	-0.554591	0.072	0.118	0.0418207				PIK3R1	2.64e-35	0.554918	0.783	0.696	7.5e-31
PTPN12	1.95e-07	-0.552361	0.093	0.148	0.00553129				PLEK	2.15e-08	0.772991	0.138	0.089	0.000611179
SIMC1	4.02e-07	-0.551989	0.061	0.105	0.0114362				PLEKHA2	1.67e-06	-0.25812	0.445	0.515	0.0473721
MCM9	1.26e-09	-0.551509	0.093	0.156	3.59e-05				PLEKHF1	6.49e-10	-0.873285	0.078	0.135	1.85e-05
GTF2A2	1.38e-07	-0.550712	0.179	0.241	0.00393336				PLP2	6.77e-14	-0.616399	0.17	0.262	1.92e-09
PRKD3	4.11e-09	-0.550243	0.142	0.215	0.000116977				PNISR	7.09e-13	0.233581	0.656	0.675	2.02e-08
RPL36AL	2.03e-59	-0.550017	0.713	0.883	5.76e-55				POLR2J	3.4e-07	-0.484586	0.184	0.247	0.00966032
HIPK2	9.32e-08	-0.549484	0.096	0.153	0.00264961				POMP	1.82e-08	-0.236644	0.524	0.609	0.000517014
XPR1	1.31e-08	-0.548752	0.11	0.174	0.000373134				PPP1R10	4.69e-10	0.323987	0.423	0.427	1.33e-05
NDUFC2	1.41e-16	-0.546182	0.345	0.467	4.01e-12				PPP1R15A	3.24e-14	0.428754	0.576	0.531	9.2e-10
CD53	5.75e-11	-0.545468	0.16	0.244	1.64e-06				PRDX5	2.27e-10	-0.523537	0.226	0.305	6.45e-06
TSEN54	2.07e-09	-0.53965	0.2	0.283	5.89e-05				PREP	9.86e-10	-0.871215	0.071	0.126	2.8e-05
RNGTT	3.93e-10	-0.539621	0.136	0.212	1.12e-05				PRKAA1	1.06e-06	0.597484	0.198	0.162	0.0301485
SRSF9	1.28e-10	-0.539326	0.24	0.33	3.65e-06				PRKCA	8.66e-11	-0.706085	0.078	0.139	2.46e-06
ARFGEF1	2e-13	-0.537698	0.21	0.312	5.69e-09				PRKCE	1.54e-14	-0.841253	0.107	0.189	4.38e-10
ZCCHC17	1.33e-06	-0.536817	0.068	0.11	0.0379496				PRKCI	1.27e-17	-1.22628	0.077	0.151	3.6e-13
NCOA2	9.12e-15	-0.536361	0.18	0.283	2.59e-10				PRKD3	1.36e-06	-0.244483	0.185	0.241	0.0385565
ELMO1	2.28e-08	-0.53339	0.214	0.287	0.000648132				PRMT2	9.41e-09	-0.629606	0.159	0.222	0.000267682
PPP3CC	3.87e-10	-0.532648	0.206	0.293	1.1e-05				PRPF4B	9.44e-13	0.39781	0.604	0.575	2.68e-08
TNIK	1.13e-13	-0.531452	0.171	0.268	3.22e-09				PSMA3-AS1	9.64e-09	0.554425	0.264	0.236	0.000274171
ST3GAL5	3.91e-11	-0.531357	0.167	0.253	1.11e-06				PSMD13	5.34e-11	-0.59666	0.164	0.244	1.52e-06
DCTN3	1.11e-11	-0.530475	0.234	0.33	3.17e-07				PTGER4	4.44e-09	0.515206	0.322	0.276	0.000126154
PTS	4.41e-11	-0.527104	0.214	0.306	1.25e-06				PTGES3	1.73e-06	-0.227509	0.38	0.453	0.0491935
SUCLG2	6.1e-09	-0.526962	0.081	0.138	0.000173595				PTK2B	1.92e-12	-0.4144	0.268	0.365	5.47e-08
MGAT1	1.45e-06	-0.526432	0.126	0.183	0.0411474				RAB18	4.08e-08	-0.350871	0.208	0.279	0.00115939
SDF2L1	5.98e-07	-0.525457	0.182	0.242	0.0169945				RAB22A	6.98e-07	-0.333835	0.254	0.323	0.0198413
PRKCB	1.07e-07	-0.524474	0.161	0.229	0.00304538				RAB2A	1.3e-07	-0.261289	0.579	0.653	0.00369519
METRNL	5.77e-19	-0.524355	0.274	0.406	1.64e-14				RABGEF1	9.2e-10	-0.497493	0.219	0.3	2.62e-05
PTTG1IP	8.26e-07	-0.518857	0.094	0.146	0.0234797				RALGAPA1	2.18e-11	-0.397026	0.34	0.438	6.21e-07
PLXND1	3.8e-08	-0.517689	0.063	0.11	0.00108081				RANBP1	4.13e-09	-0.572177	0.134	0.2	0.000117429
COA1	5.24e-08	-0.517619	0.158	0.225	0.00149118				RANGAP1	1.51e-06	0.224672	0.136	0.157	0.0429748
PCGF5	1.46e-11	-0.515923	0.268	0.365	4.14e-07				RAP1A	9.72e-08	-0.459933	0.221	0.292	0.00276301
FNDC3A	4.74e-07	-0.51446	0.131	0.192	0.0134736				RASA3	5.81e-10	-0.44983	0.338	0.427	1.65e-05
MCUB	4.88e-09	-0.514036	0.237	0.313	0.000138797				RASSF3	8.11e-12	-0.841846	0.137	0.208	2.31e-07
TOP2B	2.23e-08	-0.513223	0.122	0.187	0.00063535				RB1CC1	9.34e-11	0.381895	0.546	0.504	2.66e-06
FNIP1	1.25e-10	-0.51291	0.25	0.341	3.54e-06				RBM25	2.63e-18	0.513754	0.618	0.575	7.47e-14
NUS1	8.32e-07	-0.512909	0.1	0.154	0.0236709				RCOR1	1.04e-10	-0.640398	0.195	0.274	2.95e-06
ZNF506	1.86e-07	-0.512135	0.103	0.16	0.0052939				RELB	2.17e-13	-0.486881	0.357	0.46	6.17e-09
PSMB6	3.02e-11	-0.511827	0.268	0.364	8.6e-07				RELL1	1.19e-06	-0.396165	0.184	0.245	0.0337137
ASAP1	4.8e-07	-0.507516	0.123	0.182	0.0136497				RHOF	4.39e-11	-0.479986	0.223	0.311	1.25e-06
SLCO3A1	3.72e-12	-0.507405	0.208	0.305	1.06e-07				RIC8A	1.7e-07	-0.609253	0.08	0.128	0.00484601
LGALS1	8.06e-08	-0.506496	0.201	0.26	0.00229197				RIF1	1.27e-07	0.443073	0.269	0.253	0.00361827
ARID2	1.22e-09	-0.50373	0.15	0.226	3.46e-05				RIOK3	5.57e-08	0.305614	0.504	0.487	0.00158385
SLC25A26	5.04e-09	-0.502937	0.179	0.257	0.000143259				RNF111	1.12e-08	-0.394794	0.128	0.187	0.000318075
PDE7A	1.35e-08	-0.502528	0.121	0.187	0.000383633				RNF125	1.4e-26	-0.483345	0.548	0.684	3.98e-22
PIP4K2A	2.71e-11	-0.500683	0.213	0.306	7.72e-07				ROCK1	5.53e-07	0.373804	0.459	0.416	0.0157346
NT5C2	8.29e-09	-0.500491	0.117	0.182	0.000235838				RPL10	6.86e-23	-0.229259	0.954	0.965	1.95e-18
RBMS1	4.95e-08	-0.498073	0.149	0.218	0.00140816				RPL13	1.72e-21	-0.216545	0.978	0.984	4.88e-17
S100A6	3.25e-23	-0.496565	0.628	0.749	9.26e-19				RPL14	1.03e-16	-0.224059	0.934	0.964	2.92e-12
FRYL	1.07e-08	-0.49556	0.114	0.178	0.000303078				RPL15	3.03e-19	-0.207256	0.902	0.947	8.61e-15
MYL12B	2.2e-15	-0.492768	0.382	0.493	6.26e-11				RPL18	7.6e-24	-0.24547	0.882	0.943	2.16e-19
LPGAT1	8.75e-08	-0.490258	0.164	0.234	0.00248768				RPL18A	2.73e-17	-0.224529	0.95	0.967	7.75e-13
MAP4K5	1.24e-06	-0.488444	0.158	0.221	0.0351837				RPL22	7.88e-25	-0.272603	0.862	0.929	2.24e-20
RAB6A	8.58e-07	-0.487765	0.112	0.168	0.0244118				RPL24	9.31e-17	-0.206738	0.898	0.945	2.65e-12
TYW1	1.9e-10	-0.48747	0.1	0.166	5.42e-06				RPL29	1.72e-18	-0.207312	0.929	0.956	4.89e-14
FOXJ3	3.82e-09	-0.48736	0.217	0.299	0.00010868				RPL32	9.59e-26	-0.253979	0.949	0.965	2.73e-21
EXOSC6	7.61e-10	-0.486984	0.259	0.347	2.16e-05				RPL36AL	6.24e-27	-0.348254	0.801	0.889	1.78e-22
DIP2B	5.76e-12	-0.486425	0.101	0.172	1.64e-07				RPL41	4.22e-35	-0.303526	0.942	0.959	1.2e-30
MFSD14C	4.5e-11	-0.486189	0.103	0.171	1.28e-06				RPL7	4.29e-19	-0.245924	0.829	0.904	1.22e-14
UBE2K	7.68e-09	-0.486131	0.205	0.284	0.000218445				RPL7A	1.25e-25	-0.247865	0.903	0.946	3.57e-21
PLAC8	5.28e-08	-0.486016	0.213	0.286	0.00150048				RPL9	1.79e-16	-0.213147	0.912	0.948	5.1e-12
FBXO34	7.97e-11	-0.485913	0.192	0.28	2.27e-06				RPLP2	1.11e-26	-0.261234	0.926	0.96	3.14e-22
SIK3	1.4e-14	-0.485747	0.38	0.491	3.99e-10				RPS10	1.49e-24	-0.349275	0.734	0.847	4.23e-20
PRKCQ	5.88e-07	-0.482825	0.11	0.166	0.0167064				RPS13	1.18e-18	-0.232208	0.874	0.932	3.37e-14
MED21	1.69e-06	-0.482384	0.119	0.174	0.0481474				RPS16	1.24e-38	-0.330223	0.902	0.945	3.51e-34
FOXO1	9.12e-12	-0.481617	0.259	0.358	2.59e-07				RPS2	9.23e-27	-0.264515	0.956	0.971	2.62e-22
CHIC2	1.13e-09	-0.480251	0.227	0.313	3.22e-05				RPS23	5.12e-31	-0.284695	0.917	0.964	1.46e-26
EFHD2	3.34e-19	-0.480212	0.411	0.55	9.5e-15				RPS28	2.42e-24	-0.232395	0.91	0.943	6.89e-20
PPP1R16B	6.91e-11	-0.480171	0.352	0.448	1.97e-06				RPS3	1.67e-18	-0.216784	0.927	0.96	4.75e-14
AGPAT3	4.11e-07	-0.478989	0.068	0.114	0.0116783				RPS3A	3.89e-22	-0.227171	0.941	0.967	1.11e-17
PSMD5	5.24e-07	-0.477637	0.104	0.158	0.0149109				RPS7	3.88e-24	-0.239249	0.897	0.94	1.1e-19
RPS10	4.51e-39	-0.472739	0.683	0.841	1.28e-34				RPS8	1.01e-17	-0.226644	0.938	0.964	2.88e-13
DOCK8	1.74e-10	-0.470597	0.141	0.219	4.94e-06				RPSA	1.36e-14	-0.218987	0.879	0.932	3.85e-10
PARP8	3.81e-11	-0.470471	0.331	0.426	1.08e-06				RSRC2	7.15e-14	0.328534	0.679	0.658	2.03e-09
ZNF721	6.75e-07	-0.466764	0.121	0.178	0.0191826				RTF1	4.67e-07	0.231536	0.524	0.521	0.0132938
PLCL2	2.83e-08	-0.46624	0.114	0.176	0.00080442				RUNX1	1.29e-13	-0.710419	0.205	0.294	3.66e-09
NRF1	5.12e-09	-0.464023	0.12	0.187	0.000145713				S100A6	3.44e-17	-0.378176	0.674	0.771	9.79e-13
TRPC4AP	1.88e-07	-0.463464	0.153	0.219	0.00534408				S100A9	1.56e-27	2.41813	0.107	0.035	4.45e-23
FAM13B	2.64e-08	-0.463227	0.134	0.202	0.000749475				S1PR1	1.27e-11	-0.779412	0.119	0.191	3.61e-07
SNRPE	2.68e-07	-0.462322	0.242	0.31	0.00762643				SAFB2	1.43e-06	0.400088	0.306	0.288	0.0405626
GTDC1	1.33e-06	-0.459149	0.121	0.177	0.0377578				SAR1A	3.12e-07	0.320664	0.397	0.379	0.00888197
KLF3	2.82e-13	-0.457143	0.289	0.399	8.03e-09				SARAF	2.47e-11	-0.247713	0.697	0.776	7.04e-07
ARIH1	2.86e-14	-0.456374	0.319	0.434	8.12e-10				SAT1	5.05e-19	0.562826	0.597	0.507	1.44e-14
ITCH	1.27e-16	-0.453658	0.25	0.37	3.62e-12				SDCBP	4.44e-09	0.499033	0.334	0.274	0.000126381
SKI	1.65e-13	-0.453631	0.312	0.424	4.7e-09				SELENOM	7.8e-08	-0.654049	0.086	0.137	0.00221661
ZDHHC17	4.92e-08	-0.45223	0.082	0.133	0.00139961				SELENOS	1.31e-07	-0.303668	0.206	0.273	0.00371844
ARHGAP26	5.63e-12	-0.452101	0.24	0.339	1.6e-07				SEPTIN6	8.6e-07	-0.498867	0.207	0.268	0.024445
FKBP11	7.36e-16	-0.451923	0.388	0.513	2.09e-11				SERP1	6.9e-07	-0.270599	0.417	0.492	0.0196202
FAM49B	2.28e-15	-0.451651	0.364	0.485	6.5e-11				SERPINB9	5.35e-13	-0.392666	0.178	0.262	1.52e-08
SPCS2	6.23e-09	-0.451324	0.211	0.292	0.000177104				SET	1.2e-10	0.259036	0.609	0.609	3.41e-06
ZFAND6	1.95e-12	-0.450894	0.279	0.384	5.56e-08				SF3B1	2.77e-17	0.416568	0.593	0.556	7.87e-13
NDUFB7	7.07e-08	-0.449874	0.22	0.294	0.0020103				SF3B2	1.62e-07	0.339791	0.417	0.394	0.0045975
RELL1	7.98e-07	-0.449566	0.163	0.227	0.022688				SH3BGRL3	4.28e-09	-0.21751	0.673	0.753	0.000121574
COX5B	9.42e-15	-0.447129	0.459	0.576	2.68e-10				SH3D19	2.92e-11	-0.897445	0.091	0.155	8.31e-07
KIF2A	2.89e-07	-0.447109	0.184	0.253	0.00822973				SIK3	1.55e-06	-0.244613	0.422	0.492	0.0439607
PRKCH	9.61e-11	-0.446137	0.429	0.516	2.73e-06				SIMC1	5.54e-07	-0.44454	0.067	0.106	0.0157608
EMC7	8.17e-09	-0.445896	0.248	0.33	0.000232254				SKI	2.15e-28	-0.858558	0.319	0.469	6.1e-24
PPP3R1	3.31e-07	-0.44358	0.164	0.23	0.00940997				SKIL	2.19e-13	-0.333927	0.363	0.471	6.23e-09
GPR132	1.02e-07	-0.441982	0.072	0.116	0.00289789				SLC16A3	3.26e-08	-0.481582	0.088	0.14	0.000926487
SSBP1	4.61e-11	-0.44198	0.295	0.394	1.31e-06				SLC25A26	1.64e-08	-0.421303	0.19	0.262	0.000465618
RABGAP1	8.01e-08	-0.440799	0.092	0.145	0.00227703				SLC35D1	7.08e-07	-0.39268	0.12	0.171	0.0201227
RAB7A	1.1e-08	-0.439758	0.186	0.264	0.000313618				SLC35E1	9.26e-07	-0.278057	0.199	0.262	0.0263178
GNG5	1e-06	-0.439261	0.21	0.276	0.0284575				SLC38A1	4.07e-08	-0.256127	0.562	0.634	0.0011569
PPM1B	4.64e-10	-0.438523	0.182	0.265	1.32e-05				SLC38A2	1.59e-13	0.372664	0.606	0.603	4.53e-09
ATP5MC3	7.06e-07	-0.437837	0.245	0.314	0.020088				SLC7A1	4.74e-09	-0.976718	0.053	0.1	0.000134653
FAR1	1.88e-17	-0.436783	0.218	0.335	5.34e-13				SLIRP	9.26e-10	-0.477997	0.228	0.309	2.63e-05
MON2	9.87e-11	-0.435697	0.165	0.247	2.81e-06				SMAD7	1.98e-11	-0.288132	0.585	0.678	5.64e-07
SLIRP	9.06e-08	-0.434499	0.236	0.311	0.00257707				SMDT1	1.56e-15	-0.506265	0.285	0.396	4.42e-11
NDUFB4	2.56e-07	-0.43425	0.276	0.344	0.0072927				SMG1	2.37e-10	0.474104	0.432	0.383	6.74e-06
USP33	1.88e-09	-0.433182	0.14	0.21	5.35e-05				SMURF1	5.14e-07	-0.301525	0.144	0.199	0.0146121
RASA2	4.67e-09	-0.432861	0.281	0.364	0.000132909				SMURF2	3.32e-07	-0.378388	0.19	0.254	0.00944026
RABGEF1	1.46e-09	-0.432214	0.201	0.284	4.16e-05				SMYD3	4.99e-16	-1.09784	0.099	0.18	1.42e-11
WWP2	6.04e-08	-0.431684	0.115	0.176	0.00171826				SND1	1.86e-07	-0.57884	0.128	0.183	0.00528251
SMAP1	1.38e-07	-0.431211	0.223	0.298	0.0039195				SNHG1	1.91e-11	0.577567	0.298	0.246	5.42e-07
KIF13B	1.1e-07	-0.431032	0.103	0.16	0.00312843				SNHG14	3.21e-07	-0.202209	0.15	0.204	0.00913336
SRP19	1.83e-11	-0.429381	0.314	0.415	5.2e-07				SNRNP200	2.73e-08	0.522489	0.359	0.325	0.000775564
MARCH7	9.29e-10	-0.426944	0.172	0.252	2.64e-05				SNRPD2	3.58e-14	-0.44094	0.396	0.503	1.02e-09
UBE2L3	2.83e-09	-0.42687	0.349	0.432	8.04e-05				SNX9	2.84e-12	-0.662989	0.205	0.294	8.08e-08
SGMS1	6.12e-07	-0.426705	0.09	0.141	0.0174125				SON	1.91e-11	0.24271	0.821	0.816	5.42e-07
SEC11A	2.12e-07	-0.424599	0.216	0.288	0.00601741				SP140	3.12e-07	-0.559356	0.112	0.167	0.00887511
B2M	5.31e-36	-0.424424	0.942	0.968	1.51e-31				SPAG9	5.27e-07	0.460665	0.334	0.294	0.0149913
PTK2B	9.69e-17	-0.423797	0.205	0.317	2.76e-12				SPOCK2	5.68e-29	-0.393569	0.544	0.701	1.62e-24
RAP1B	5.16e-17	-0.421389	0.454	0.576	1.47e-12				SPTAN1	3.58e-10	0.475377	0.376	0.328	1.02e-05
RPS19BP1	4.81e-09	-0.42076	0.281	0.366	0.000136715				SPTBN1	3.79e-08	0.639248	0.262	0.212	0.00107669
ZBTB44	6.47e-07	-0.419752	0.101	0.153	0.0184118				SREK1	1.02e-13	0.683635	0.37	0.311	2.91e-09
CD7	1.03e-10	-0.419424	0.354	0.455	2.94e-06				SRP14	1.9e-17	-0.251642	0.748	0.846	5.41e-13
RNF7	3.18e-08	-0.419311	0.308	0.371	0.000903223				SRRM2	1.89e-12	0.290148	0.809	0.806	5.36e-08
TRRAP	3.81e-08	-0.419012	0.097	0.154	0.0010829				SRSF10	4.31e-12	0.214543	0.706	0.72	1.23e-07
PUM2	1.48e-09	-0.418418	0.206	0.29	4.21e-05				SRSF11	4.89e-19	0.429967	0.715	0.656	1.39e-14
SLA2	7.01e-13	-0.416586	0.167	0.26	1.99e-08				SS18	4.27e-07	-0.473987	0.169	0.231	0.0121376
YAF2	5.37e-12	-0.414109	0.28	0.383	1.53e-07				ST3GAL5	3.47e-20	-0.686915	0.191	0.309	9.87e-16
ABL1	3.85e-13	-0.413879	0.124	0.204	1.09e-08				STAG1	5.26e-08	-0.3692	0.311	0.389	0.00149679
RALGAPA1	2.32e-09	-0.41303	0.321	0.411	6.61e-05				STK24	1.41e-09	-0.427483	0.202	0.281	4.01e-05
AMBRA1	2.82e-16	-0.411546	0.12	0.208	8.02e-12				STK4	4.39e-09	0.25911	0.611	0.601	0.000124756
ARHGEF7	7.8e-17	-0.409861	0.183	0.29	2.22e-12				SUB1	8.79e-11	-0.213396	0.704	0.786	2.5e-06
MKLN1	3.75e-13	-0.409473	0.171	0.261	1.07e-08				SUPT5H	4e-07	0.367168	0.334	0.329	0.0113793
AGO2	3.31e-17	-0.408843	0.226	0.341	9.42e-13				SUPV3L1	1.68e-08	0.584922	0.245	0.212	0.000477638
ZBTB16	1.24e-11	-0.40811	0.132	0.21	3.53e-07				SYF2	1.17e-11	0.232487	0.614	0.616	3.33e-07
MTF2	1.09e-08	-0.405132	0.18	0.255	0.000311041				SYNE1	2.29e-20	0.691064	0.496	0.416	6.5e-16
ITK	5.44e-07	-0.404081	0.147	0.209	0.0154729				TBC1D5	2.11e-07	-0.732772	0.06	0.104	0.0059864
NFATC2	5.45e-10	-0.403477	0.178	0.257	1.55e-05				TBCD	5.5e-07	-0.449309	0.097	0.145	0.0156356
PSMD12	6.47e-07	-0.400678	0.213	0.284	0.0183996				TC2N	1.24e-09	-0.402544	0.18	0.255	3.53e-05
CTSW	7.57e-10	-0.399581	0.528	0.62	2.15e-05				TCF25	3.73e-17	0.32497	0.748	0.743	1.06e-12
CDC42SE2	1.43e-13	-0.399006	0.685	0.728	4.07e-09				TEX14	3.88e-37	-1.72593	0.09	0.217	1.1e-32
SOS2	4.91e-08	-0.398056	0.244	0.323	0.0013957				TFDP1	7.56e-08	-0.516704	0.094	0.147	0.00214926
GZMA	9.84e-07	-0.395939	0.217	0.287	0.0279707				TG	5.67e-12	-1.03849	0.05	0.104	1.61e-07
RAB10	3.1e-07	-0.394759	0.106	0.161	0.00880937				TIPARP	4.55e-08	0.475842	0.342	0.303	0.0012928
AP3B1	2.97e-11	-0.393658	0.203	0.294	8.44e-07				TM9SF3	3.21e-10	-0.309575	0.347	0.44	9.13e-06
RNF38	6.99e-10	-0.391003	0.235	0.324	1.99e-05				TMEM120B	1.16e-11	-0.647289	0.142	0.22	3.31e-07
PTBP2	1.02e-08	-0.390434	0.191	0.268	0.00028947				TMEM123	3.58e-10	-0.427114	0.242	0.327	1.02e-05
HECTD4	9.14e-08	-0.389768	0.14	0.205	0.00260014				TMEM259	1.34e-08	0.556478	0.266	0.231	0.000380138
EPB41L4A-AS1	1.05e-13	-0.389385	0.428	0.541	2.98e-09				TMEM50A	1.22e-09	-0.373417	0.376	0.464	3.46e-05
SEC24B	4.93e-07	-0.388839	0.123	0.179	0.0140111				TMSB10	1.65e-17	-0.295431	0.887	0.943	4.7e-13
SMURF1	1.17e-11	-0.388518	0.11	0.182	3.32e-07				TNF	5.87e-07	0.782913	0.152	0.12	0.016701
RIN3	1.09e-07	-0.38677	0.168	0.237	0.00309839				TNFRSF25	5.24e-14	-0.530595	0.149	0.237	1.49e-09
COX7B	4.18e-10	-0.385792	0.407	0.502	1.19e-05				TNRC6C	3.2e-08	-0.22858	0.183	0.242	0.000910493
COX6B1	8.14e-11	-0.384018	0.329	0.43	2.31e-06				TOMM5	1.19e-08	-0.316327	0.375	0.46	0.000337476
LUC7L2	4.32e-14	-0.383153	0.264	0.375	1.23e-09				TOR1A	1.37e-08	-0.844197	0.074	0.124	0.00038882
ANKRD44	2.58e-08	-0.381746	0.154	0.224	0.000733072				TPR	2.16e-14	0.635673	0.384	0.326	6.15e-10
EIF3G	1.7e-07	-0.381096	0.413	0.484	0.00484649				TRA2B	6.91e-29	0.402096	0.78	0.784	1.97e-24
TBL1XR1	7.06e-13	-0.380932	0.199	0.294	2.01e-08				TRAF3	3.67e-14	-0.612971	0.235	0.336	1.04e-09
ECPAS	3.41e-10	-0.379896	0.112	0.178	9.69e-06				TRAPPC10	9.33e-07	-0.251896	0.488	0.563	0.0265446
ERH	1.62e-08	-0.379507	0.278	0.363	0.00046042				TRBC2	3.5e-08	-0.491031	0.237	0.307	0.000996361
ABCG1	1.88e-08	-0.378966	0.117	0.181	0.000535615				TRGC2	1.93e-13	-1.20085	0.053	0.113	5.49e-09
TBL1X	8.93e-12	-0.378897	0.136	0.21	2.54e-07				TRIM28	1.54e-06	0.702167	0.148	0.11	0.0437162
CCNH	7.06e-11	-0.37779	0.365	0.466	2.01e-06				TRMT10C	1.84e-07	-0.256609	0.207	0.271	0.00521863
TRAPPC10	1.02e-18	-0.376915	0.402	0.54	2.91e-14				TRMT112	4.06e-14	-0.498001	0.297	0.404	1.15e-09
FBXO11	3.44e-10	-0.376597	0.211	0.298	9.79e-06				TSPYL2	5.65e-32	0.731316	0.656	0.567	1.61e-27
YARS	4.68e-11	-0.376207	0.199	0.287	1.33e-06				TTC7A	2.12e-08	-0.491002	0.141	0.206	0.000602256
C9orf16	2e-09	-0.375391	0.425	0.513	5.7e-05				TUBA4A	4.14e-08	-0.222931	0.411	0.494	0.00117741
HCST	7.21e-16	-0.375206	0.552	0.675	2.05e-11				TUBB4B	2.37e-16	0.558276	0.425	0.385	6.75e-12
TENT2	1.05e-09	-0.374069	0.199	0.282	2.99e-05				TUT4	1.93e-08	0.27418	0.485	0.483	0.000549289
UQCRH	3.02e-11	-0.372694	0.466	0.565	8.58e-07				TXLNG	3.73e-19	-0.710682	0.151	0.258	1.06e-14
GNB1	9.56e-07	-0.372618	0.261	0.333	0.0271754				UAP1	7.49e-14	-0.785162	0.159	0.242	2.13e-09
TMEM59	6.79e-08	-0.365077	0.297	0.38	0.0019322				UBE2L3	2.41e-08	-0.319959	0.369	0.452	0.000684677
RAB2A	1.56e-16	-0.364057	0.53	0.653	4.43e-12				UBE2S	3.4e-08	0.287781	0.346	0.345	0.000967915
SYNJ1	1.29e-06	-0.361223	0.071	0.112	0.0365863				UQCRB	4.62e-12	-0.254675	0.718	0.8	1.31e-07
GLG1	5.81e-08	-0.36043	0.137	0.2	0.00165302				UQCRH	1e-07	-0.225912	0.469	0.551	0.00285616
YIPF4	5.96e-07	-0.360385	0.098	0.148	0.0169474				USP3	6.01e-07	-0.200565	0.414	0.49	0.0170809
EPHA4	1.76e-12	-0.359159	0.137	0.216	5.01e-08				USP3-AS1	3.45e-13	-0.822361	0.122	0.201	9.8e-09
ATP6V1G1	5.96e-15	-0.358745	0.512	0.633	1.69e-10				USP42	1.24e-08	0.580319	0.203	0.193	0.000351266
GZMM	8.74e-10	-0.355937	0.56	0.647	2.48e-05				USP9X	7.54e-11	-0.490158	0.308	0.394	2.14e-06
CIAO1	1.37e-07	-0.355479	0.109	0.164	0.00388875				VAMP2	3.05e-08	0.327939	0.461	0.431	0.000867832
KPNA1	1.07e-07	-0.354407	0.124	0.184	0.0030303				VDAC1	4.78e-16	-0.686875	0.241	0.341	1.36e-11
LEPROTL1	2.43e-18	-0.353502	0.513	0.648	6.9e-14				VIM	3.91e-12	-0.328259	0.614	0.708	1.11e-07
FAM168B	9.54e-09	-0.352847	0.119	0.182	0.000271406				WBP11	1.93e-07	0.268862	0.363	0.36	0.00548257
ZEB1	2.64e-09	-0.352672	0.224	0.309	7.52e-05				WDR74	6.25e-09	0.547271	0.272	0.25	0.000177678
HIPK3	1.02e-06	-0.351068	0.089	0.136	0.0289911				WWOX	1.25e-17	-1.34319	0.08	0.158	3.54e-13
CNOT4	7.51e-12	-0.350569	0.207	0.299	2.14e-07				XCL2	2.23e-14	1.0393	0.216	0.136	6.34e-10
RSRC1	3.02e-07	-0.349408	0.106	0.159	0.00859102				YAF2	5.76e-07	-0.259134	0.351	0.426	0.0163697
CYTIP	1.02e-09	-0.347441	0.31	0.404	2.91e-05				YIPF5	1.36e-06	-0.443812	0.213	0.273	0.0387275
ABCC1	2.64e-07	-0.346777	0.11	0.163	0.00750188				YTHDC1	3.35e-12	0.315507	0.631	0.605	9.53e-08
SNX1	9.14e-07	-0.345829	0.082	0.127	0.025995				ZAP70	2.88e-07	0.639687	0.21	0.173	0.00820104
RNF4	6.83e-09	-0.345678	0.206	0.286	0.000194353				ZBTB10	2.4e-10	0.667154	0.237	0.189	6.83e-06
TXLNG	2.46e-07	-0.344295	0.181	0.248	0.00700308				ZC3H18	6.02e-10	0.536929	0.285	0.267	1.71e-05
SARNP	5.69e-07	-0.344166	0.265	0.34	0.0161793				ZDHHC7	8.33e-08	-0.388269	0.184	0.251	0.00236985
TSG101	8.74e-10	-0.342462	0.147	0.217	2.49e-05				ZEB1	3.18e-13	-0.523291	0.217	0.313	9.04e-09
SNU13	1.78e-12	-0.341965	0.476	0.584	5.06e-08				ZEB2	1.22e-07	0.311365	0.642	0.592	0.00347875
TFDP2	2.31e-10	-0.341145	0.253	0.345	6.57e-06				ZFAND3	3.15e-09	-0.334776	0.247	0.327	8.95e-05
CCND2	8.79e-07	-0.33937	0.175	0.24	0.0249857				ZFAND5	7.1e-08	0.333608	0.336	0.335	0.00201814
WIPF1	2.69e-08	-0.339005	0.364	0.45	0.000765527				ZFAND6	5.47e-08	-0.372651	0.342	0.416	0.00155477
UBE2D2	1.02e-10	-0.338852	0.478	0.579	2.91e-06				ZFP91	7.19e-10	0.423433	0.34	0.306	2.05e-05
SH3KBP1	3.04e-07	-0.338607	0.236	0.31	0.00865454				ZFPM1	2.79e-09	-0.429801	0.128	0.19	7.93e-05
LITAF	2.76e-13	-0.338396	0.535	0.647	7.85e-09				ZFYVE28	1.97e-10	-0.327543	0.194	0.271	5.61e-06
RANBP9	1.23e-06	-0.337679	0.185	0.251	0.0350514				ZHX2	4.92e-07	-0.400964	0.13	0.184	0.0139811
MOB4	2.14e-07	-0.336943	0.202	0.273	0.00609803				ZNF207	1.17e-06	0.329513	0.376	0.354	0.0333969
PPIB	9.28e-11	-0.335465	0.479	0.581	2.64e-06				ZNF326	8.12e-07	0.370781	0.332	0.311	0.0230938
RC3H1	1.56e-14	-0.33426	0.231	0.334	4.43e-10				ZNF431	5.59e-07	0.314551	0.148	0.157	0.0158956
ZBED4	3.46e-10	-0.334154	0.087	0.144	9.84e-06				ZNF644	2.62e-07	0.342049	0.554	0.504	0.00745288
CELF2	3.11e-08	-0.332277	0.37	0.455	0.000885186				ZNF655	1.13e-07	0.571684	0.209	0.171	0.00322096
STK4	1.42e-10	-0.332274	0.492	0.587	4.03e-06
PICALM	4.25e-10	-0.331963	0.211	0.296	1.21e-05
RYBP	1.25e-07	-0.331792	0.198	0.268	0.00356174
TLK1	3.75e-07	-0.331471	0.22	0.293	0.0106547
KPNA6	1.4e-07	-0.33067	0.141	0.203	0.00397356
RAPGEF2	6.09e-08	-0.32828	0.115	0.172	0.00173216
SNRPA1	1.23e-07	-0.327586	0.371	0.453	0.00348519
RAC1	4.74e-07	-0.327218	0.341	0.42	0.0134754
TNPO3	4.41e-09	-0.325948	0.103	0.159	0.000125428
ATP11B	4.82e-12	-0.325424	0.234	0.332	1.37e-07
INPP5D	1.37e-11	-0.325332	0.216	0.308	3.9e-07
IP6K1	3.37e-09	-0.325224	0.224	0.307	9.58e-05
GYPC	2.28e-09	-0.324075	0.401	0.496	6.48e-05
EXOC2	1.39e-07	-0.322136	0.075	0.12	0.00396124
ATP9B	4.31e-14	-0.318648	0.231	0.335	1.23e-09
ERBIN	1.24e-10	-0.316083	0.22	0.308	3.53e-06
DNM2	8.91e-11	-0.316028	0.264	0.359	2.53e-06
RPL15	3.94e-40	-0.313862	0.856	0.947	1.12e-35
COPA	2e-08	-0.31126	0.282	0.367	0.000567348
ANKRD28	7.12e-18	-0.31075	0.146	0.237	2.02e-13
GPATCH8	9.84e-15	-0.310541	0.258	0.368	2.8e-10
CDK17	2.87e-09	-0.310424	0.365	0.459	8.17e-05
SNHG14	6.25e-17	-0.3087	0.115	0.202	1.78e-12
XRN1	2.42e-10	-0.308581	0.286	0.38	6.87e-06
C19orf53	9.45e-08	-0.307118	0.373	0.458	0.00268581
ATAD2B	3.86e-08	-0.30667	0.206	0.282	0.00109684
PAFAH1B1	2.75e-11	-0.30536	0.289	0.389	7.83e-07
POMP	1.16e-09	-0.305064	0.508	0.604	3.29e-05
FAU	6.84e-39	-0.304923	0.863	0.942	1.95e-34
SRPK2	7.5e-09	-0.303329	0.219	0.3	0.000213353
PFDN2	1.47e-06	-0.303287	0.371	0.448	0.0416986
ETV6	1.58e-07	-0.302384	0.08	0.125	0.00448667
CD48	8.04e-07	-0.300949	0.469	0.543	0.0228526
BRAF	3.44e-07	-0.300408	0.333	0.413	0.00978815
ITPR2	6.15e-08	-0.298477	0.134	0.194	0.00174852
RNF169	7.07e-07	-0.29701	0.12	0.174	0.0201129
SUMO2	2.26e-12	-0.296057	0.506	0.617	6.43e-08
SF3B6	4.56e-09	-0.295729	0.427	0.521	0.000129695
PSMB1	2.34e-09	-0.29442	0.439	0.535	6.65e-05
GALNT2	2.88e-07	-0.292564	0.117	0.172	0.00818828
STRAP	7.65e-07	-0.292349	0.395	0.473	0.0217559
EPC2	1.92e-07	-0.292327	0.241	0.317	0.00544679
CAPZA1	2.85e-07	-0.292002	0.339	0.419	0.00810055
EEF1G	9.36e-23	-0.288999	0.773	0.878	2.66e-18
OSBPL3	1.3e-08	-0.287922	0.06	0.101	0.000369934
ANKRD17	1.55e-10	-0.287687	0.168	0.244	4.4e-06
NR3C1	1.17e-08	-0.287604	0.406	0.497	0.00033194
SEC61B	7.99e-11	-0.286638	0.478	0.582	2.27e-06
TMEM131L	3.03e-09	-0.286318	0.129	0.193	8.63e-05
RFFL	2.33e-09	-0.285733	0.138	0.205	6.61e-05
BZW1	5.19e-12	-0.284992	0.58	0.685	1.48e-07
HLA-A	1.5e-16	-0.283328	0.895	0.947	4.27e-12
ARNTL	3.73e-10	-0.281527	0.233	0.32	1.06e-05
SMAD3	2.26e-07	-0.280877	0.12	0.175	0.0064268
SPOCK2	1.13e-09	-0.279983	0.5	0.596	3.22e-05
RPS23	2.85e-37	-0.278246	0.884	0.958	8.11e-33
IGF2R	1.12e-06	-0.277974	0.133	0.185	0.0319223
ARHGDIB	5.63e-12	-0.277859	0.559	0.665	1.6e-07
COX6A1	7.09e-07	-0.277448	0.383	0.463	0.0201666
RPL41	1.3e-39	-0.27633	0.916	0.961	3.69e-35
SAP18	1.91e-12	-0.274789	0.565	0.673	5.42e-08
EEF1B2	1.43e-23	-0.274482	0.805	0.9	4.06e-19
CARD11	1.69e-08	-0.272189	0.132	0.199	0.000480641
UBE3A	3.4e-07	-0.269817	0.224	0.295	0.00967629
ACAP2	6.77e-07	-0.267578	0.227	0.298	0.0192371
NCK2	3.59e-07	-0.267171	0.084	0.128	0.0102218
FTH1	7.21e-09	-0.267133	0.92	0.951	0.000205012
RPL7A	9.09e-34	-0.26624	0.873	0.951	2.58e-29
GNL3	1.49e-06	-0.265835	0.129	0.179	0.0422331
RNF216	1.39e-07	-0.265706	0.254	0.329	0.00396032
RPL14	4.54e-30	-0.26417	0.899	0.958	1.29e-25
H3F3A	2.37e-26	-0.260562	0.802	0.912	6.74e-22
EDF1	1.16e-06	-0.260375	0.418	0.497	0.0329108
RPS16	1.72e-25	-0.260227	0.859	0.939	4.91e-21
SNRK	2.02e-07	-0.259101	0.28	0.359	0.00574967
ARPC3	1.19e-12	-0.259023	0.401	0.51	3.38e-08
USP47	1.2e-10	-0.258959	0.303	0.399	3.41e-06
NDUFA4	5.87e-14	-0.25638	0.577	0.691	1.67e-09
UBA52	3.72e-26	-0.255641	0.85	0.938	1.06e-21
CAPN7	6.01e-07	-0.253349	0.133	0.186	0.0170926
RPL18	4.61e-32	-0.252276	0.844	0.938	1.31e-27
CNBP	1.35e-07	-0.248962	0.304	0.382	0.00385012
BRWD1	4.39e-07	-0.248596	0.257	0.33	0.0124893
BIRC6	8.1e-14	-0.24718	0.317	0.429	2.3e-09
DNAJC8	2.88e-07	-0.245619	0.316	0.393	0.00818989
LUZP1	3.76e-11	-0.245301	0.29	0.387	1.07e-06
UQCRB	1.36e-17	-0.245056	0.669	0.788	3.86e-13
KLHL24	2.83e-09	-0.242677	0.261	0.344	8.03e-05
RRBP1	1.89e-07	-0.242017	0.206	0.274	0.00538841
TNRC6A	3.02e-11	-0.241822	0.314	0.412	8.58e-07
HINT1	3.96e-23	-0.240852	0.677	0.809	1.13e-18
ITM2B	1.01e-09	-0.240396	0.517	0.614	2.87e-05
FTL	4.05e-20	-0.23778	0.825	0.915	1.15e-15
RBM8A	7.66e-11	-0.234536	0.565	0.665	2.18e-06
PSME4	4.97e-08	-0.234221	0.367	0.454	0.00141275
SSR4	5.25e-08	-0.23408	0.54	0.627	0.00149287
RPS27A	4.87e-31	-0.233882	0.915	0.961	1.38e-26
RPS3	7.73e-30	-0.233009	0.897	0.962	2.2e-25
SNRPB	5.22e-07	-0.229953	0.491	0.573	0.0148315
UBR5	1.32e-06	-0.22868	0.252	0.323	0.0374796
SEC61G	2.13e-08	-0.228109	0.461	0.551	0.000606069
PPP2R5C	1.42e-08	-0.226385	0.7	0.773	0.000403328
RELCH	9.42e-07	-0.225628	0.07	0.106	0.0267856
RPL24	2.58e-26	-0.223665	0.856	0.945	7.35e-22
BTF3	8.98e-23	-0.22245	0.715	0.841	2.55e-18
RPS3A	6.75e-27	-0.221079	0.911	0.963	1.92e-22
NACA	2.38e-28	-0.219331	0.84	0.941	6.76e-24
RPS7	4.29e-30	-0.218892	0.849	0.942	1.22e-25
RPL29	2.14e-22	-0.218352	0.897	0.958	6.09e-18
SMAD7	2.96e-11	-0.216951	0.521	0.625	8.42e-07
COX7C	3.32e-18	-0.214788	0.601	0.727	9.43e-14
RAF1	5.34e-09	-0.214709	0.186	0.258	0.000151966
RPL10	4.93e-31	-0.21359	0.933	0.97	1.4e-26
USP9X	2.33e-07	-0.213183	0.29	0.369	0.00661414
PKN2	1.62e-06	-0.212253	0.233	0.299	0.0460821
PTEN	1.41e-06	-0.211903	0.175	0.235	0.0400046
STT3B	1.16e-07	-0.211545	0.195	0.261	0.00331003
PI4KA	7.5e-07	-0.208569	0.141	0.194	0.0213306
SF3B5	1.5e-06	-0.207488	0.515	0.593	0.0427289
RPL19	2.15e-27	-0.206321	0.89	0.961	6.12e-23
RPL9	1.75e-22	-0.203648	0.885	0.949	4.97e-18
FAM126B	4.31e-08	-0.203361	0.164	0.226	0.00122634
PBX4	4.67e-10	-0.202328	0.108	0.168	1.33e-05
YES1	2.09e-09	-0.202035	0.169	0.243	5.94e-05
ATP5MG	1.96e-13	-0.200162	0.634	0.74	5.57e-09
BRD4	3.14e-07	0.208901	0.275	0.306	0.00891811
NUP214	9.27e-07	0.212585	0.205	0.235	0.0263741
CXCR4	1.14e-08	0.212662	0.759	0.746	0.000322784
HMGN1	7.65e-07	0.218248	0.537	0.52	0.0217493
CREBBP	2.01e-07	0.229983	0.323	0.353	0.00570721
SLC25A3	1.26e-06	0.233426	0.605	0.593	0.0357472
HIST1H4C	1.48e-06	0.235866	0.568	0.587	0.0420281
RTF1	1.45e-06	0.248489	0.514	0.493	0.0412771
SNHG9	1.21e-10	0.250979	0.61	0.618	3.44e-06
HNRNPK	6.08e-09	0.25161	0.569	0.566	0.000172867
EEF2	1.17e-12	0.256278	0.647	0.643	3.32e-08
KDM5A	9.48e-09	0.256731	0.323	0.355	0.000269588
PRPF40A	9.33e-07	0.258734	0.521	0.496	0.026535
UBC	2.41e-39	0.260574	0.895	0.942	6.84e-35
ZFP36L2	7.57e-10	0.261692	0.812	0.808	2.15e-05
LIMD2	1.18e-09	0.274841	0.601	0.599	3.35e-05
EIF5	9.06e-12	0.280467	0.655	0.666	2.58e-07
FAM133B	1.54e-07	0.281108	0.605	0.62	0.00437775
ZC3H15	5.65e-07	0.284543	0.568	0.537	0.016077
RNF19A	1.32e-07	0.287668	0.539	0.515	0.00375239
ARGLU1	7.45e-09	0.288092	0.617	0.597	0.000211862
HSPA5	2.77e-08	0.289238	0.639	0.604	0.000788278
SNHG8	3.78e-11	0.293104	0.65	0.637	1.07e-06
HNRNPA2B1	5.19e-11	0.295634	0.7	0.693	1.48e-06
PRDM2	2.2e-08	0.300898	0.41	0.427	0.000626444
BIRC2	6.06e-10	0.301723	0.441	0.442	1.72e-05
FNBP4	6.11e-07	0.309982	0.406	0.405	0.0173605
PCBP2	3.52e-09	0.314048	0.571	0.555	0.000100058
SRSF7	3.74e-25	0.316585	0.832	0.848	1.06e-20
GNAS	5.77e-22	0.318309	0.831	0.821	1.64e-17
TRA2B	1.22e-19	0.321356	0.781	0.784	3.46e-15
JOSD1	1.83e-07	0.324971	0.448	0.424	0.00520167
CEP95	4.83e-07	0.328947	0.195	0.214	0.0137205
EIF4B	1.27e-06	0.331868	0.449	0.422	0.035997
N4BP1	2.43e-07	0.332111	0.413	0.396	0.00690285
RSRC2	5.55e-13	0.332203	0.704	0.673	1.58e-08
MT-CYB	1.94e-07	0.332629	0.999	0.998	0.00550746
VIM	1.62e-09	0.334416	0.652	0.598	4.61e-05
RBMX	2.03e-07	0.336597	0.466	0.446	0.00576452
CYLD	1.29e-06	0.340294	0.475	0.443	0.0365705
MT-ND1	5.77e-07	0.344897	0.989	0.998	0.0164163
MT-CO2	4.23e-08	0.347672	0.999	1	0.00120193
MIDN	3.92e-07	0.348323	0.42	0.392	0.0111516
U2SURP	2.21e-07	0.348958	0.498	0.48	0.00628262
CHD7	3.41e-08	0.349345	0.199	0.22	0.000968421
GCN1	8.86e-10	0.359605	0.096	0.12	2.52e-05
SPTAN1	1.25e-06	0.360245	0.361	0.344	0.0356583
TACC1	1.96e-07	0.361521	0.348	0.345	0.0055832
KDM2A	2.57e-08	0.367839	0.507	0.475	0.000731327
ANKRD12	5.79e-08	0.369177	0.715	0.666	0.00164772
GOLGA8B	2.21e-09	0.37232	0.209	0.228	6.27e-05
SETD2	8.84e-08	0.385118	0.479	0.466	0.00251266
METAP2	3.12e-07	0.386359	0.447	0.414	0.00886442
GADD45B	5.2e-19	0.395212	0.689	0.662	1.48e-14
RHOH	6.89e-09	0.401952	0.459	0.385	0.000195886
JMJD1C	1.13e-09	0.405683	0.575	0.564	3.21e-05
JMY	8.78e-07	0.408486	0.327	0.298	0.0249789
MDM4	1.7e-06	0.409661	0.318	0.311	0.0484651
MTCH1	8.15e-08	0.412059	0.362	0.336	0.00231775
ZNFX1	1.74e-07	0.41245	0.142	0.158	0.00494846
NUFIP2	9.89e-09	0.413593	0.447	0.423	0.000281258
NEAT1	2.07e-11	0.415602	0.707	0.667	5.88e-07
SF3B1	1e-12	0.416509	0.591	0.553	2.85e-08
SMG1	3.67e-09	0.416665	0.394	0.399	0.000104419
CALM2	2.65e-19	0.416728	0.625	0.591	7.54e-15
YME1L1	5.19e-13	0.418698	0.58	0.54	1.47e-08
UBE2A	1.99e-07	0.421544	0.372	0.313	0.00565036
PPP1R10	9.38e-08	0.421836	0.446	0.398	0.00266724
PRPF4B	3.04e-10	0.423187	0.613	0.564	8.64e-06
CORO1A	1.64e-09	0.425167	0.39	0.366	4.68e-05
HIVEP2	6.35e-07	0.426906	0.181	0.183	0.0180659
ROCK1	2.31e-09	0.427105	0.425	0.399	6.56e-05
SMCHD1	6.42e-08	0.429636	0.57	0.521	0.00182481
ABCF1	8.97e-07	0.430381	0.411	0.36	0.0255131
SPEN	6.22e-07	0.434926	0.217	0.221	0.0176846
BOD1L1	2.64e-07	0.435022	0.386	0.371	0.00751245
ZNF644	3.27e-10	0.437377	0.523	0.503	9.29e-06
LIME1	2.88e-07	0.442114	0.356	0.298	0.00819448
YTHDC1	2.39e-10	0.442685	0.605	0.569	6.79e-06
PCM1	2.39e-09	0.444557	0.417	0.405	6.79e-05
HLA-DPB1	6.06e-09	0.445728	0.333	0.296	0.00017232
ASXL1	5.11e-08	0.446406	0.397	0.371	0.00145242
UBE2S	1.56e-09	0.44956	0.443	0.377	4.44e-05
SLC38A2	4.39e-16	0.450352	0.644	0.593	1.25e-11
KAT6B	1.83e-07	0.457647	0.425	0.383	0.00519555
SRRM2	4.77e-25	0.458354	0.823	0.802	1.36e-20
APOL6	2.26e-07	0.458451	0.351	0.287	0.00641236
MYH9	4.55e-10	0.460701	0.397	0.396	1.29e-05
AC103591.3	8.86e-07	0.474232	0.328	0.264	0.0251826
LRPPRC	4.63e-07	0.474514	0.181	0.174	0.0131549
CBX4	1.12e-08	0.478335	0.366	0.343	0.00031763
ZFAND5	1.03e-09	0.479942	0.384	0.332	2.93e-05
HIST1H1E	3.34e-08	0.480594	0.406	0.377	0.000950847
PABPC4	5.45e-07	0.481053	0.277	0.264	0.0155061
SPAG9	2.38e-07	0.482414	0.318	0.299	0.00677525
MT-ND5	4.84e-15	0.484104	0.947	0.944	1.38e-10
DDX39B	2.91e-09	0.48647	0.314	0.286	8.27e-05
MTRNR2L12	1.9e-09	0.487689	0.893	0.928	5.41e-05
ZC3HAV1	6.58e-08	0.491387	0.451	0.446	0.00187229
CHD2	4.22e-14	0.494076	0.653	0.62	1.2e-09
CDK12	7.07e-08	0.494766	0.328	0.296	0.00200917
ZNF335	1.05e-06	0.497909	0.162	0.163	0.0297973
CDV3	1.22e-22	0.506149	0.67	0.609	3.46e-18
PER1	4.23e-08	0.507442	0.392	0.348	0.00120217
ADAR	2.42e-09	0.508161	0.373	0.338	6.89e-05
EIF4A3	5.07e-08	0.513026	0.295	0.262	0.00144067
RB1CC1	2.14e-13	0.513132	0.516	0.476	6.08e-09
CYCS	3.35e-14	0.517939	0.488	0.4	9.52e-10
BTG3	2.16e-09	0.521126	0.38	0.312	6.15e-05
ARID5A	1.14e-11	0.521318	0.351	0.339	3.25e-07
ZFC3H1	9.65e-09	0.524561	0.314	0.292	0.000274518
SRSF11	1.52e-16	0.527124	0.687	0.625	4.32e-12
CSRNP1	4.13e-07	0.530032	0.297	0.251	0.0117489
TCF7	1.07e-11	0.534115	0.354	0.313	3.05e-07
CDC37	5.3e-07	0.534588	0.244	0.223	0.0150775
EIF4G2	4.31e-28	0.53673	0.697	0.633	1.22e-23
DNAJB1	9.09e-15	0.539162	0.463	0.4	2.59e-10
GOLGA4	2.11e-12	0.539867	0.509	0.476	6e-08
FUS	8.54e-39	0.541148	0.828	0.818	2.43e-34
FAM160B1	8.19e-07	0.542632	0.227	0.197	0.0232864
MT-ND3	4.79e-30	0.544852	0.999	0.998	1.36e-25
AC007952.4	7.57e-11	0.545719	0.33	0.241	2.15e-06
MIA3	3.26e-08	0.546326	0.311	0.28	0.000926465
HMGB2	2.8e-16	0.546703	0.508	0.429	7.95e-12
POLR2A	5.73e-11	0.54789	0.452	0.396	1.63e-06
SMARCA5	1.06e-09	0.549073	0.387	0.345	3.02e-05
NOP58	1.98e-10	0.551036	0.423	0.349	5.62e-06
MT-ATP8	5.73e-16	0.551414	0.591	0.561	1.63e-11
CDS2	1.26e-06	0.55199	0.177	0.158	0.0357023
TNF	4.7e-07	0.557549	0.196	0.137	0.0133651
TUBB4B	5.65e-16	0.564494	0.521	0.453	1.61e-11
DDIT3	2.62e-09	0.56547	0.335	0.255	7.45e-05
RGCC	3.64e-10	0.569127	0.344	0.283	1.03e-05
UBR4	1.93e-09	0.571264	0.184	0.183	5.48e-05
PSMA3-AS1	1.78e-08	0.582249	0.272	0.239	0.000505913
HAUS3	3.01e-08	0.583271	0.286	0.242	0.000856762
DDX24	1.73e-34	0.588884	0.781	0.729	4.93e-30
ACIN1	5.59e-08	0.594098	0.316	0.277	0.00158986
ELMSAN1	1.7e-06	0.59932	0.201	0.17	0.0483339
IL10RA	3.41e-07	0.602197	0.219	0.179	0.00970796
H2AFX	9.03e-08	0.607853	0.245	0.181	0.00256833
ACAP1	8.14e-09	0.60904	0.257	0.183	0.000231453
VPS13A	2.84e-08	0.610745	0.2	0.183	0.000807083
ODC1	8.67e-22	0.612659	0.518	0.429	2.47e-17
CRTC2	3.11e-07	0.61335	0.105	0.103	0.00884882
RBM5	1.1e-08	0.615224	0.284	0.241	0.000312322
MYCBP2	1.57e-08	0.617214	0.293	0.25	0.000447413
RGS1	5.37e-16	0.620445	0.416	0.31	1.53e-11
AMD1	1.39e-30	0.621427	0.677	0.571	3.94e-26
AKAP9	1.98e-15	0.62235	0.442	0.396	5.64e-11
XPO1	1.71e-06	0.628021	0.157	0.137	0.0487666
RBM25	5.47e-26	0.628066	0.635	0.57	1.55e-21
PHIP	4.5e-09	0.636856	0.309	0.264	0.000127956
AC245014.3	1.43e-07	0.637185	0.216	0.18	0.00406514
ARID5B	6.16e-08	0.638069	0.238	0.173	0.00175169
FMNL1	5.11e-17	0.646378	0.466	0.416	1.45e-12
ZC3H18	3.61e-09	0.653535	0.284	0.242	0.000102563
SREK1	1.57e-13	0.653727	0.386	0.329	4.47e-09
HIF1A	1.47e-18	0.660466	0.474	0.377	4.18e-14
PPP1R15A	1.76e-29	0.664431	0.594	0.474	5.01e-25
NFKB2	1.41e-08	0.671393	0.241	0.18	0.000400746
SNHG16	8.23e-15	0.672584	0.372	0.295	2.34e-10
ILF3	1.25e-14	0.685417	0.428	0.371	3.54e-10
CCNL2	9.27e-09	0.691284	0.216	0.185	0.000263632
MCL1	5.61e-29	0.695321	0.603	0.49	1.6e-24
USP42	2.94e-07	0.696049	0.205	0.175	0.0083647
HSPH1	2.34e-11	0.69667	0.286	0.249	6.64e-07
MARCKSL1	3.42e-08	0.700795	0.226	0.171	0.000971568
FYB1	8.84e-11	0.701425	0.293	0.218	2.51e-06
AL360012.1	7.09e-07	0.7128	0.174	0.131	0.0201725
MT-ND4L	2.53e-34	0.716893	0.802	0.734	7.2e-30
CLIP1	2.19e-07	0.719304	0.184	0.154	0.0062275
ARHGAP45	1.58e-06	0.721983	0.209	0.173	0.0448167
TSPYL2	3.08e-31	0.728016	0.663	0.555	8.76e-27
AHCTF1	4.12e-16	0.728424	0.242	0.234	1.17e-11
TSPYL4	1.39e-06	0.732098	0.164	0.123	0.0396401
ZC3H12A	1.51e-10	0.732903	0.252	0.186	4.3e-06
SAT1	2.26e-36	0.741504	0.638	0.527	6.43e-32
AL499604.1	6e-13	0.75041	0.304	0.222	1.71e-08
CKS2	1.33e-06	0.756741	0.104	0.061	0.0376792
PHF12	2.46e-09	0.757797	0.234	0.183	6.99e-05
NR4A3	1.57e-08	0.758169	0.22	0.168	0.000445061
SMPD4	1.82e-07	0.759478	0.177	0.145	0.00516696
AL021155.5	2.36e-13	0.76202	0.259	0.18	6.73e-09
ATF4	1.63e-22	0.766315	0.432	0.342	4.64e-18
TCOF1	1.12e-06	0.768318	0.145	0.117	0.0318032
JUN	9.37e-66	0.778839	0.884	0.799	2.67e-61
SQLE	4.11e-07	0.779603	0.128	0.08	0.0116798
GOLGB1	6.31e-16	0.783341	0.361	0.288	1.79e-11
NLRC5	3.37e-10	0.789705	0.231	0.19	9.57e-06
DYNC1H1	2.42e-22	0.790279	0.527	0.48	6.87e-18
NOL8	3.34e-07	0.796833	0.117	0.098	0.00950524
ANXA2	5.02e-07	0.798349	0.147	0.098	0.0142855
TMEM259	8.79e-12	0.800903	0.265	0.195	2.5e-07
NUDT4	1.54e-09	0.80677	0.21	0.15	4.37e-05
CHD3	2.95e-13	0.812564	0.259	0.202	8.4e-09
GOLGA8A	6.18e-13	0.81299	0.192	0.166	1.76e-08
PNPLA2	6.75e-09	0.813396	0.168	0.139	0.000191913
IL4R	1.55e-08	0.814711	0.178	0.139	0.000439354
EIF3A	2.55e-22	0.815826	0.451	0.365	7.24e-18
MKNK2	1.84e-13	0.820825	0.27	0.194	5.24e-09
STAT5A	5.39e-16	0.82361	0.237	0.202	1.53e-11
KMT2D	5.65e-07	0.830353	0.137	0.105	0.016065
KPNA2	6.54e-15	0.830548	0.25	0.159	1.86e-10
CHD4	1.22e-16	0.834527	0.399	0.334	3.47e-12
RHOB	7.25e-07	0.853089	0.101	0.058	0.0206086
TFRC	2.74e-10	0.855964	0.196	0.146	7.78e-06
SOCS3	1.22e-08	0.858356	0.158	0.101	0.000346448
PLK3	2.1e-12	0.866127	0.224	0.164	5.98e-08
CSKMT	1.83e-12	0.867894	0.175	0.102	5.2e-08
BDP1	2.62e-14	0.874035	0.342	0.26	7.44e-10
ANKRD36	3.05e-07	0.877348	0.167	0.128	0.00866819
NFATC2IP	7.59e-07	0.878876	0.15	0.118	0.0215825
AC016831.5	4.08e-09	0.883754	0.158	0.119	0.00011589
WDR74	2.09e-20	0.886532	0.344	0.253	5.95e-16
KMT2A	2.2e-23	0.886848	0.407	0.311	6.26e-19
RIF1	4.78e-17	0.888895	0.296	0.244	1.36e-12
BTN3A1	4.02e-08	0.892268	0.111	0.088	0.00114369
MTRNR2L8	7.66e-22	0.89437	0.327	0.257	2.18e-17
NXF1	9.92e-11	0.905658	0.168	0.136	2.82e-06
TPR	1.71e-22	0.915106	0.411	0.311	4.87e-18
CD5	4.18e-10	0.915967	0.168	0.115	1.19e-05
HLA-DMA	7.06e-08	0.923414	0.12	0.072	0.00200633
SYNE1	8.01e-29	0.932086	0.502	0.413	2.28e-24
IER3	7.38e-10	0.944151	0.155	0.092	2.1e-05
TLE3	1.39e-13	0.962202	0.216	0.151	3.96e-09
IL6ST	9.38e-17	0.96726	0.259	0.172	2.67e-12
EMC8	9.41e-07	0.973161	0.102	0.075	0.0267553
LINC00649	4.15e-07	0.978907	0.105	0.062	0.0118107
ANKRD36C	1.32e-11	0.980295	0.198	0.143	3.76e-07
SDR42E2	1.03e-09	0.990315	0.125	0.069	2.94e-05
ZBTB10	6.12e-16	0.99123	0.259	0.174	1.74e-11
DUSP8	3.47e-16	0.991928	0.226	0.135	9.85e-12
HEXIM1	1.61e-16	0.996427	0.26	0.175	4.58e-12
RANBP2	1.11e-30	0.99997	0.512	0.435	3.15e-26
NABP1	2.93e-09	1.01064	0.135	0.09	8.34e-05
MIAT	1.62e-06	1.01239	0.109	0.074	0.0459278
PTGER4	1.14e-27	1.01454	0.384	0.273	3.23e-23
IFNG	1.33e-16	1.02742	0.25	0.153	3.78e-12
KIF20B	1.1e-23	1.03084	0.326	0.233	3.12e-19
NAMPT	5.44e-27	1.03146	0.357	0.246	1.55e-22
BIRC3	1.03e-12	1.04169	0.176	0.123	2.93e-08
SNRNP200	2.34e-26	1.04494	0.382	0.296	6.64e-22
HBB	2.9e-32	1.07648	0.112	0.026	8.25e-28
TIFA	2.59e-09	1.08078	0.103	0.054	7.37e-05
KMT2E-AS1	4.29e-23	1.10042	0.275	0.167	1.22e-18
AC016831.1	2.46e-10	1.10329	0.101	0.072	7e-06
NEU1	5.34e-23	1.11137	0.267	0.156	1.52e-18
CASZ1	3.17e-19	1.17825	0.238	0.152	9.02e-15
AHR	9.56e-17	1.19069	0.206	0.122	2.72e-12
NPIPB5	5.28e-12	1.20111	0.127	0.078	1.5e-07
PTCH2	1.67e-10	1.20825	0.115	0.062	4.76e-06
ATG2A	3.62e-57	1.21088	0.599	0.439	1.03e-52
GBP5	6.58e-18	1.22407	0.212	0.14	1.87e-13
ATF3	1.52e-19	1.24685	0.186	0.094	4.31e-15
HLA-DQB1	9.36e-11	1.28179	0.101	0.051	2.66e-06
SPTBN1	6.87e-32	1.28214	0.312	0.187	1.95e-27
YBX3	5.16e-27	1.30106	0.246	0.134	1.47e-22
SGK1	7.22e-15	1.34719	0.129	0.066	2.05e-10
AC253572.2	1.1e-49	1.4285	0.39	0.215	3.14e-45
CRTAM	2.82e-19	1.57342	0.132	0.061	8.01e-15
LYZ	1.17e-29	2.62024	0.106	0.029	3.31e-25
S100A9	3.41e-36	2.68497	0.119	0.027	9.69e-32

## Sheet: scRNAseq_CD4
DEGs between Responders and Non responders in the teplizumab group (avg_log2FC > |0.2| and p value adjusted<0.05)									DEGs between Responders and Non responders in the teplizumab group (avg_log2FC > |0.2| and p value adjusted<0.05)
CD4									CD4
3months									18months
Responder vs. Non responder									Responder vs. Non responder
Genes	p_val	avg_log2FC	pct.1	pct.2	p_val_adj				Genes	p_val	avg_log2FC	pct.1	pct.2	p_val_adj
ZYX	1.2e-11	0.843717	0.1	0.061	3.42e-07				XIST	0	-11.8954	0	0.3	0
ZSWIM6	2.11e-07	-0.516397	0.089	0.123	0.00600631				RAD51B	2.57E-59	-2.34208	0.03	0.116	7.32E-55
ZPR1	8.88e-08	0.561861	0.105	0.072	0.00252452				AC079793.1	1.69E-105	-2.27882	0.067	0.211	4.81E-101
ZNRF2	1.5e-12	-0.819725	0.094	0.143	4.25e-08				AP001011.1	4.63E-167	-2.15402	0.119	0.335	1.32E-162
ZNHIT1	3.61e-08	0.442153	0.163	0.121	0.001027				AC104365.1	3.81E-67	-1.99472	0.046	0.152	1.08E-62
ZNF655	6.79e-09	0.437814	0.237	0.185	0.000192997				SMYD3	2.61E-85	-1.87406	0.079	0.219	7.42E-81
ZNF644	1.17e-14	0.334392	0.579	0.502	3.32e-10				HIF1A-AS3	5.45E-49	-1.77627	0.043	0.127	1.55E-44
ZNF638	1.07e-15	-0.583055	0.214	0.282	3.05e-11				AL031772.1	2.00E-56	-1.73432	0.056	0.153	5.69E-52
ZNF611	1.1e-12	-0.935987	0.059	0.101	3.13e-08				BATF	7.16E-39	-1.675	0.05	0.121	2.04E-34
ZNF267	1.44e-08	0.376487	0.254	0.204	0.000409597				AL157938.2	3.61E-54	-1.67492	0.061	0.156	1.03E-49
ZNF148	2.29e-22	-0.644988	0.233	0.319	6.52e-18				IMMP2L	1.11E-49	-1.66366	0.062	0.154	3.14E-45
ZNF101	1.11e-06	-0.392072	0.193	0.232	0.0315035				PLPP1	3.68E-48	-1.63675	0.057	0.146	1.05E-43
ZFC3H1	4.22e-08	0.292255	0.323	0.268	0.00120073				RORA-AS1	4.65E-63	-1.59683	0.089	0.204	1.32E-58
ZFAND3	3.34e-28	-0.849277	0.175	0.269	9.49e-24				AP000787.1	3.59E-40	-1.57535	0.067	0.149	1.02E-35
ZFAND2A	1.74e-06	0.297399	0.262	0.217	0.0494366				AC023424.3	3.60E-44	-1.53289	0.068	0.153	1.02E-39
ZER1	1.39e-11	-0.656406	0.096	0.143	3.96e-07				ANKUB1	4.01E-34	-1.53252	0.052	0.119	1.14E-29
ZEB2	2.41e-28	1.31204	0.135	0.068	6.86e-24				AC010609.1	7.65E-52	-1.52673	0.077	0.175	2.18E-47
ZEB1	1.62e-51	-0.695141	0.475	0.6	4.61e-47				PIK3IP1-AS1	1.28E-43	-1.48015	0.066	0.153	3.64E-39
ZDHHC20	2.48e-09	-0.438592	0.264	0.315	7.06e-05				LINC00486	3.29E-32	-1.47548	0.049	0.113	9.36E-28
ZDHHC17	8.14e-07	-0.499054	0.125	0.161	0.0231477				TEX14	7.28E-26	-1.46378	0.066	0.126	2.07E-21
ZCCHC7	8.76e-08	-0.452399	0.181	0.223	0.0024921				DLEU1	5.69E-30	-1.45363	0.058	0.12	1.62E-25
ZCCHC17	6.44e-10	-0.628911	0.079	0.119	1.83e-05				EXOC6B	1.23E-39	-1.44175	0.064	0.146	3.51E-35
ZC3H8	4.47e-07	-0.311012	0.168	0.21	0.0127249				TBC1D5	5.05E-28	-1.44129	0.048	0.108	1.44E-23
ZC3H6	5.95e-10	-0.522001	0.143	0.192	1.69e-05				USP3-AS1	5.84E-90	-1.43159	0.153	0.312	1.66E-85
ZBTB43	2.99e-08	0.472856	0.152	0.111	0.00085031				SUMF1	7.90E-25	-1.41935	0.047	0.102	2.25E-20
ZBTB20	7.06e-33	-0.933146	0.248	0.348	2.01e-28				BTBD11	1.12E-61	-1.41732	0.153	0.268	3.17E-57
Z93241.1	5.81e-09	0.698134	0.117	0.081	0.000165168				KDM6A	4.36E-102	-1.37287	0.215	0.38	1.24E-97
YWHAB	2.43e-09	0.271829	0.504	0.442	6.92e-05				AC007216.4	1.76E-35	-1.36581	0.065	0.142	5.02E-31
YTHDC1	3.41e-13	0.278186	0.665	0.594	9.7e-09				AC010894.3	1.10E-32	-1.35659	0.052	0.122	3.12E-28
YAF2	4.43e-10	-0.376267	0.275	0.331	1.26e-05				WWOX	4.67E-34	-1.35596	0.089	0.162	1.33E-29
XRN1	3.13e-12	-0.420002	0.326	0.386	8.91e-08				DENND6A-AS1	1.46E-33	-1.33121	0.062	0.137	4.14E-29
XRCC5	1.27e-20	-0.520227	0.317	0.4	3.62e-16				LINC00910	2.09E-36	-1.3298	0.072	0.153	5.93E-32
XPO6	3.15e-10	-0.457249	0.209	0.259	8.96e-06				FILIP1L	1.69E-38	-1.32561	0.073	0.156	4.81E-34
XPO4	4.85e-08	-0.287171	0.289	0.339	0.00137973				ABCA1	9.14E-33	-1.32302	0.062	0.136	2.60E-28
XBP1	2.22e-08	0.343502	0.259	0.21	0.000631716				PCED1B	7.30E-40	-1.30557	0.089	0.176	2.07E-35
WWP2	5.33e-13	-0.766647	0.088	0.137	1.52e-08				AP003086.1	3.56E-26	-1.29673	0.06	0.118	1.01E-21
WWOX	9.82e-16	-1.14805	0.086	0.141	2.79e-11				WDPCP	7.34E-31	-1.25456	0.069	0.142	2.09E-26
WIPF1	4.77e-08	-0.374286	0.295	0.338	0.00135606				ATP8A1	5.30E-74	-1.24114	0.229	0.359	1.51E-69
WDPCP	2.72e-15	-1.11164	0.072	0.122	7.72e-11				PRKCA	1.95E-84	-1.21105	0.227	0.381	5.54E-80
WBP11	1.71e-08	0.260441	0.395	0.331	0.000487641				MARCH3	2.53E-38	-1.21029	0.099	0.188	7.18E-34
WASHC5	2.19e-07	-0.609166	0.085	0.118	0.00623053				AC073167.1	1.31E-44	-1.19436	0.1	0.202	3.71E-40
VWA8	1.69e-10	-0.775375	0.068	0.108	4.81e-06				DPYD	9.98E-61	-1.19308	0.193	0.312	2.84E-56
VPS13D	6.57e-20	-0.818739	0.137	0.209	1.87e-15				TRAPPC9	1.36E-25	-1.1832	0.068	0.131	3.86E-21
VPS13B	6.06e-26	-0.921166	0.154	0.239	1.72e-21				ARL15	7.47E-22	-1.18307	0.051	0.106	2.12E-17
VIM	1.63e-23	0.254746	0.778	0.698	4.63e-19				DOCK10	1.12E-73	-1.17243	0.216	0.356	3.18E-69
VEZF1	1.39e-06	0.47915	0.157	0.121	0.0395575				BTBD9	1.22E-64	-1.16714	0.201	0.34	3.47E-60
VEGFB	4.87e-09	0.593336	0.107	0.072	0.000138574				FAAH2	1.67E-26	-1.16215	0.079	0.146	4.75E-22
VCPIP1	4.48e-08	0.529526	0.128	0.091	0.00127394				FTX	1.18E-56	-1.15357	0.165	0.283	3.36E-52
VAPB	4.09e-07	-0.495127	0.121	0.158	0.0116329				INPP4B	9.31E-21	-1.148	0.065	0.117	2.65E-16
VAPA	9.71e-09	0.202378	0.544	0.475	0.000276158				CYSTM1	2.17E-23	-1.14161	0.062	0.12	6.16E-19
VAMP2	6.23e-22	0.332184	0.702	0.608	1.77e-17				RAB11A	5.65E-87	-1.14145	0.279	0.435	1.61E-82
USP42	1.48e-11	0.585964	0.199	0.145	4.2e-07				AC068282.1	2.38E-64	-1.1269	0.186	0.328	6.75E-60
USP34	1.04e-08	-0.371231	0.4	0.435	0.000296905				EXOC4	1.99E-36	-1.10467	0.124	0.208	5.66E-32
USP25	1.34e-12	-0.676274	0.119	0.171	3.81e-08				TAF4B	2.89E-29	-1.09896	0.073	0.146	8.21E-25
USP24	8.52e-07	-0.345876	0.177	0.217	0.0242298				ARHGAP15	1.46E-99	-1.09008	0.36	0.487	4.14E-95
UQCR11	4.56e-15	0.318137	0.544	0.468	1.3e-10				SH3D19	3.74E-37	-1.08428	0.112	0.204	1.06E-32
UPP1	4.85e-08	-0.493103	0.222	0.267	0.00137966				LEF1-AS1	4.63E-17	-1.0418	0.057	0.103	1.32E-12
UMAD1	4.6e-11	-0.730172	0.082	0.125	1.31e-06				PKIA	1.59E-18	-1.02699	0.065	0.116	4.53E-14
ULK1	8.06e-07	0.474647	0.108	0.077	0.0229064				AC074032.1	4.14E-25	-1.02571	0.083	0.151	1.18E-20
UFC1	3.04e-08	0.205723	0.447	0.38	0.000865227				ANK3	7.64E-36	-1.01464	0.166	0.255	2.17E-31
UBXN2A	8.97e-07	0.308539	0.21	0.167	0.0254962				BCAS3	7.10E-17	-1.01207	0.065	0.114	2.02E-12
UBR5	8.32e-14	-0.442025	0.248	0.313	2.37e-09				TMEM131L	2.26E-53	-1.0012	0.211	0.334	6.43E-49
UBR2	1.78e-07	-0.446664	0.137	0.177	0.00507059				RPTOR	8.97E-22	-0.993766	0.075	0.137	2.55E-17
UBR1	2.23e-12	-0.635372	0.168	0.222	6.34e-08				SUPT3H	6.26E-17	-0.983218	0.062	0.111	1.78E-12
UBE2R2	6.15e-09	-0.551975	0.147	0.192	0.000174882				UBE2E2	6.43E-27	-0.981213	0.11	0.183	1.83E-22
UBE2G2	2.02e-07	0.363923	0.215	0.17	0.00574195				BABAM2	1.85E-15	-0.977233	0.066	0.112	5.25E-11
UBE2E2	5.06e-12	-0.674815	0.126	0.177	1.44e-07				FTO	3.03E-16	-0.975709	0.065	0.113	8.62E-12
UBE2E1	3.79e-09	-0.524194	0.15	0.194	0.000107763				PATJ	3.19E-23	-0.968517	0.097	0.16	9.08E-19
UBE2D2	4.77e-15	-0.284367	0.661	0.692	1.36e-10				TSHZ2	3.30E-20	-0.96686	0.096	0.159	9.37E-16
UBE2B	1.51e-18	-0.304271	0.626	0.681	4.29e-14				SLC7A5	9.85E-21	-0.965877	0.091	0.155	2.80E-16
UBE2A	2.37e-25	0.687203	0.305	0.212	6.75e-21				RAPGEF6	3.47E-78	-0.958074	0.315	0.487	9.86E-74
UBB	1.2e-19	0.342346	0.762	0.681	3.42e-15				AKAP7	1.13E-14	-0.954532	0.058	0.102	3.20E-10
UBAC2	1.88e-33	-0.82229	0.227	0.332	5.33e-29				CAMK1D	1.46E-44	-0.944176	0.212	0.322	4.15E-40
UBAC1	2.23e-08	0.562564	0.108	0.073	0.000634805				COG5	2.74E-37	-0.931797	0.152	0.251	7.80E-33
TYW1	2.36e-10	-0.58098	0.131	0.179	6.71e-06				SBNO2	2.87E-18	-0.925216	0.077	0.128	8.17E-14
TWISTNB	2.08e-11	0.332263	0.337	0.268	5.92e-07				AC005037.1	2.26E-16	-0.919393	0.079	0.13	6.43E-12
TTF2	4.17e-09	0.541655	0.11	0.073	0.000118515				ZBTB20	2.62E-50	-0.904477	0.259	0.371	7.44E-46
TTC33	1.35e-13	-0.856169	0.078	0.127	3.84e-09				CCND3	1.03E-59	-0.90012	0.262	0.413	2.93E-55
TTC17	9.32e-13	-0.549275	0.211	0.271	2.65e-08				PIM1	6.70E-25	-0.899063	0.12	0.189	1.90E-20
TTC14	3.36e-10	0.418155	0.266	0.208	9.54e-06				HELB	2.09E-31	-0.894872	0.139	0.23	5.93E-27
TSPYL2	3.37e-22	0.475684	0.569	0.473	9.58e-18				DLEU2	1.34E-18	-0.89165	0.097	0.158	3.81E-14
TSHZ2	1.07e-09	-0.766003	0.102	0.144	3.04e-05				ABCG1	2.81E-25	-0.891358	0.127	0.203	7.99E-21
TRRAP	2.39e-13	-0.762167	0.113	0.165	6.79e-09				NELL2	1.33E-50	-0.887416	0.334	0.39	3.78E-46
TRPC4AP	2.76e-09	-0.463679	0.183	0.231	7.85e-05				AC022217.3	8.58E-13	-0.879672	0.073	0.114	2.44E-08
TRIP12	1.7e-08	-0.403394	0.234	0.279	0.000484278				RASA1	7.54E-15	-0.87347	0.075	0.119	2.14E-10
TRIM59	1.77e-08	0.54225	0.112	0.077	0.000502767				SCAPER	3.52E-21	-0.87173	0.119	0.186	1.00E-16
TRBC1	1.18e-10	0.501583	0.346	0.288	3.35e-06				ATF6	1.14E-25	-0.852844	0.11	0.188	3.24E-21
TRAPPC9	1.04e-12	-0.955198	0.058	0.101	2.94e-08				GRK5	6.18E-31	-0.84777	0.18	0.274	1.76E-26
TRAPPC6A	1.45e-18	0.664192	0.164	0.1	4.12e-14				THADA	2.24E-16	-0.841779	0.07	0.123	6.38E-12
TRAPPC4	1.68e-06	0.352023	0.183	0.143	0.0478183				EEFSEC	1.08E-11	-0.840098	0.062	0.102	3.06E-07
TRAPPC13	4.95e-09	-0.746753	0.067	0.103	0.000140788				SLC23A2	6.65E-17	-0.83671	0.09	0.146	1.89E-12
TRAPPC11	1.24e-14	-0.911205	0.065	0.113	3.51e-10				ADK	6.42E-31	-0.82047	0.184	0.278	1.82E-26
TRAF4	4.28e-15	0.744402	0.137	0.085	1.22e-10				FAF1	1.94E-25	-0.814243	0.133	0.215	5.51E-21
TRAF3IP3	1.32e-07	0.387463	0.249	0.201	0.00376684				TGFBR2	2.52E-83	-0.813542	0.469	0.623	7.17E-79
TRAF3	5.24e-08	-0.259162	0.253	0.304	0.00149081				NR3C2	9.25E-16	-0.813224	0.084	0.134	2.63E-11
TRA2B	1.48e-09	0.227029	0.819	0.781	4.2e-05				TRAPPC13	2.63E-12	-0.812604	0.068	0.107	7.49E-08
TRA2A	1.74e-06	0.214076	0.519	0.478	0.0493802				ITK	4.20E-53	-0.811907	0.261	0.404	1.19E-48
TPR	8.93e-14	0.409481	0.394	0.321	2.54e-09				SERINC5	5.13E-48	-0.808615	0.289	0.403	1.46E-43
TPM3	1.72e-26	0.424528	0.628	0.531	4.89e-22				ELMO1	7.70E-40	-0.8076	0.241	0.338	2.19E-35
TOX4	2.88e-14	0.471959	0.267	0.197	8.19e-10				RCAN3AS	9.83E-13	-0.806358	0.07	0.112	2.79E-08
TOR1AIP1	6.35e-09	0.386294	0.248	0.198	0.000180711				MAP2K4	3.03E-26	-0.806331	0.128	0.213	8.63E-22
TOPORS	6.88e-11	0.431323	0.244	0.185	1.96e-06				PLCL1	1.39E-21	-0.805616	0.152	0.222	3.96E-17
TNRC6C	1.2e-22	-0.750171	0.181	0.265	3.4e-18				SNX9	1.27E-64	-0.790832	0.413	0.545	3.62E-60
TNRC6B	8.04e-30	-0.582621	0.49	0.567	2.29e-25				TMEM267	5.12E-12	-0.790452	0.067	0.107	1.46E-07
TNRC6A	1.01e-25	-0.481614	0.379	0.48	2.86e-21				IFNGR2	1.21E-13	-0.788863	0.081	0.125	3.45E-09
TNKS	6.56e-12	-0.480471	0.18	0.24	1.87e-07				ATP9B	3.06E-40	-0.786074	0.262	0.369	8.71E-36
TNFAIP8	5.99e-26	-0.644221	0.305	0.395	1.7e-21				ELK3	2.59E-17	-0.779332	0.112	0.168	7.37E-13
TMX4	1.58e-06	0.348274	0.188	0.149	0.0448764				STK38	2.77E-26	-0.777467	0.165	0.243	7.87E-22
TMSB10	1.59e-23	0.263345	0.982	0.98	4.53e-19				CDKAL1	4.08E-38	-0.776918	0.202	0.32	1.16E-33
TMOD3	2.04e-07	-0.449357	0.138	0.178	0.00579512				COMMD10	3.70E-09	-0.775762	0.067	0.101	0.000105081
TMEM259	2.48e-08	0.454619	0.24	0.192	0.000704052				PDE3B	5.30E-58	-0.77395	0.478	0.58	1.51E-53
TMEM183A	1.23e-09	0.342536	0.246	0.189	3.49e-05				FAM120B	3.61E-14	-0.771973	0.085	0.136	1.03E-09
TMEM170A	1.09e-08	0.562838	0.141	0.102	0.000309698				ABCA5	7.34E-12	-0.77195	0.076	0.116	2.09E-07
TMEM160	2.94e-10	0.457899	0.175	0.126	8.36e-06				KLHL6	9.76E-12	-0.767091	0.071	0.109	2.77E-07
TMEM131L	1.74e-19	-0.613298	0.223	0.3	4.94e-15				SEPTIN6	6.12E-54	-0.766016	0.343	0.446	1.74E-49
TMEM131	6.87e-13	-0.816006	0.106	0.157	1.95e-08				ABCC1	4.88E-26	-0.762332	0.164	0.249	1.39E-21
TMEM123	1.83e-13	-0.357449	0.478	0.529	5.22e-09				TRRAP	1.50E-16	-0.761823	0.107	0.161	4.28E-12
TLK1	1.34e-16	-0.475487	0.329	0.4	3.82e-12				LRRC8B	4.43E-17	-0.752495	0.109	0.166	1.26E-12
THUMPD1	5.36e-08	0.269514	0.318	0.262	0.00152292				RIC1	4.60E-20	-0.751192	0.13	0.199	1.31E-15
THAP12	3.17e-07	0.408059	0.201	0.159	0.00901447				SUCLG2	1.48E-19	-0.747245	0.13	0.188	4.20E-15
THADA	9.61e-12	-0.862844	0.071	0.114	2.73e-07				VPS13B	2.86E-24	-0.745172	0.17	0.249	8.14E-20
TGFBR2	2.06e-90	-1.07328	0.421	0.585	5.87e-86				TXK	9.00E-18	-0.739741	0.131	0.196	2.56E-13
TFAM	1.23e-08	0.240791	0.375	0.313	0.000349618				LINC00513	8.64E-31	-0.7384	0.212	0.317	2.46E-26
TEX14	9.23e-11	-0.610412	0.075	0.117	2.62e-06				TGIF2	2.76E-13	-0.738159	0.096	0.138	7.83E-09
TET3	6.64e-08	-0.631241	0.072	0.106	0.00188952				SIPA1L1	1.49E-19	-0.735896	0.16	0.222	4.25E-15
TESPA1	1.94e-12	-0.564425	0.212	0.269	5.51e-08				DIPK1A	1.27E-15	-0.731625	0.103	0.158	3.63E-11
TERF2IP	8.36e-15	0.328626	0.533	0.449	2.38e-10				CLASP1	4.25E-22	-0.729993	0.159	0.236	1.21E-17
TCP11L2	1.58e-06	-0.379438	0.247	0.283	0.0450463				MBD5	3.06E-15	-0.729477	0.117	0.158	8.69E-11
TCF12	5.94e-29	-0.864781	0.181	0.277	1.69e-24				FAM172A	3.62E-32	-0.727902	0.259	0.341	1.03E-27
TC2N	3.09e-18	-0.6739	0.21	0.283	8.78e-14				ZEB1	3.52E-59	-0.725971	0.521	0.637	1.00E-54
TBL1XR1	2.43e-08	-0.406611	0.237	0.282	0.000691969				IGF1R	6.49E-13	-0.723435	0.091	0.132	1.84E-08
TBL1X	1.47e-28	-0.696997	0.207	0.31	4.18e-24				TMEM173	2.08E-10	-0.723043	0.078	0.112	5.92E-06
TBCB	7.12e-13	0.659528	0.135	0.087	2.02e-08				DTNBP1	1.25E-13	-0.720396	0.093	0.144	3.57E-09
TBC1D15	5.92e-25	-0.544846	0.364	0.451	1.68e-20				SHLD2	4.41E-10	-0.719578	0.08	0.116	1.25E-05
TAX1BP1	8.86e-09	0.222351	0.544	0.48	0.000251962				FBXL17	8.35E-15	-0.715788	0.105	0.159	2.37E-10
TAPBP	3.05e-11	0.341339	0.442	0.369	8.66e-07				ARHGAP26	4.73E-13	-0.714549	0.096	0.146	1.35E-08
TAP1	3.13e-08	0.467588	0.134	0.096	0.000889221				PLCG2	1.10E-90	-0.71124	0.669	0.728	3.14E-86
TAF4B	3.1e-08	-0.685485	0.103	0.14	0.000880985				AP005899.1	1.19E-10	-0.711134	0.062	0.1	3.39E-06
TAF10	7.76e-11	0.354245	0.326	0.262	2.21e-06				MRPS27	9.56E-10	-0.711083	0.065	0.102	2.72E-05
TAB2	9.45e-09	-0.354011	0.278	0.325	0.000268645				LRBA	6.83E-30	-0.710891	0.229	0.316	1.94E-25
SZRD1	1.31e-09	0.446684	0.207	0.157	3.71e-05				PRKCQ	3.80E-17	-0.71066	0.138	0.196	1.08E-12
SYNRG	3.49e-11	-0.490633	0.161	0.215	9.94e-07				HOOK2	3.77E-12	-0.710221	0.092	0.138	1.07E-07
SYNE1	1.57e-09	0.79792	0.203	0.156	4.46e-05				SND1	1.11E-10	-0.710043	0.082	0.123	3.16E-06
SURF4	7.53e-14	0.627483	0.26	0.197	2.14e-09				CRY1	1.98E-22	-0.708052	0.17	0.247	5.64E-18
SURF2	8.86e-07	0.327934	0.176	0.136	0.0251864				PVT1	6.75E-13	-0.70393	0.092	0.14	1.92E-08
SUMO1	2.16e-11	0.276144	0.505	0.434	6.14e-07				PRMT2	1.06E-56	-0.695386	0.36	0.516	3.03E-52
SUCO	1.08e-08	0.289885	0.308	0.25	0.000307222				RAP1A	2.74E-32	-0.694289	0.237	0.346	7.79E-28
SUCLG2	1.45e-07	-0.51209	0.138	0.177	0.00412736				FHIT	6.31E-22	-0.689198	0.2	0.254	1.79E-17
SUCLA2	1.81e-11	-0.662168	0.117	0.165	5.14e-07				CLASP2	8.14E-19	-0.689077	0.139	0.21	2.31E-14
STXBP5	1.35e-10	-0.734373	0.084	0.126	3.83e-06				FURIN	7.00E-11	-0.685792	0.09	0.12	1.99E-06
STK38	7.29e-25	-0.877008	0.154	0.239	2.07e-20				RBL2	9.68E-23	-0.682717	0.191	0.272	2.75E-18
STIM1	6.4e-08	-0.610455	0.116	0.154	0.00182131				STXBP5	1.02E-10	-0.682377	0.085	0.126	2.91E-06
STARD7	5.53e-15	0.62304	0.232	0.167	1.57e-10				CMSS1	1.33E-17	-0.681351	0.14	0.208	3.79E-13
STAG1	1.75e-20	-0.535396	0.309	0.396	4.97e-16				KPNA1	4.07E-16	-0.681089	0.126	0.187	1.16E-11
ST3GAL5	1.42e-07	-0.422072	0.139	0.18	0.00405207				LEF1	5.07E-37	-0.680696	0.342	0.434	1.44E-32
SSR4	3.03e-10	0.222992	0.64	0.579	8.61e-06				TTC7A	1.86E-16	-0.680516	0.141	0.203	5.28E-12
SSH2	9.4e-17	-0.399543	0.467	0.532	2.67e-12				ANKRD44	2.93E-28	-0.680504	0.246	0.327	8.32E-24
SSB	5.77e-08	0.2399	0.38	0.321	0.00163975				ZNF682	5.26E-10	-0.680437	0.081	0.116	1.50E-05
SRSF5	3.82e-78	0.440905	0.935	0.856	1.09e-73				SKAP1	1.65E-27	-0.680287	0.261	0.331	4.70E-23
SRSF3	1.01e-07	0.206919	0.782	0.741	0.00287321				LARS2	4.00E-09	-0.680255	0.068	0.103	0.000113859
SRRT	2.27e-07	0.501828	0.174	0.134	0.00644518				HERC4	1.00E-09	-0.677012	0.079	0.118	2.85E-05
SRRM2	2.1e-34	0.341118	0.847	0.768	5.96e-30				EIF2AK3	2.66E-12	-0.676161	0.104	0.151	7.57E-08
SRRM1	1.09e-22	0.261328	0.835	0.78	3.09e-18				FAM117B	4.55E-19	-0.674438	0.171	0.239	1.29E-14
SRPK2	2.83e-19	-0.690177	0.165	0.24	8.04e-15				ITFG1	1.68E-20	-0.671038	0.147	0.223	4.78E-16
SRM	7.1e-12	0.667889	0.119	0.075	2.02e-07				CHST11	2.95E-10	-0.670694	0.105	0.147	8.39E-06
SRGN	4.77e-26	0.338128	0.749	0.655	1.36e-21				TMEM156	3.80E-09	-0.669213	0.08	0.117	0.000108118
SREK1IP1	3.34e-09	0.297204	0.411	0.348	9.5e-05				AC245407.2	9.02E-10	-0.666549	0.072	0.111	2.57E-05
SREK1	4.45e-26	0.554791	0.416	0.309	1.27e-21				PRKCB	4.88E-15	-0.666055	0.162	0.215	1.39E-10
SREBF2	5.76e-07	-0.371089	0.122	0.16	0.0163782				XPO7	2.55E-10	-0.664903	0.074	0.115	7.24E-06
SPTBN1	1.34e-28	0.748554	0.33	0.228	3.8e-24				AC079781.5	1.93E-14	-0.664753	0.085	0.138	5.49E-10
SPTAN1	5.98e-13	0.406642	0.331	0.262	1.7e-08				DOCK9	4.02E-10	-0.663761	0.094	0.128	1.14E-05
SPPL3	3.05e-09	-0.564862	0.157	0.202	8.67e-05				GIMAP7	3.70E-35	-0.662135	0.297	0.409	1.05E-30
SPAG9	1.72e-11	0.340834	0.269	0.206	4.9e-07				SFMBT1	1.51E-11	-0.662076	0.106	0.151	4.31E-07
SOS2	3.59e-10	-0.452953	0.251	0.302	1.02e-05				RNASET2	5.24E-30	-0.661713	0.233	0.338	1.49E-25
SOS1	2.48e-21	-0.979155	0.114	0.184	7.04e-17				ASB3	1.97E-18	-0.661277	0.159	0.227	5.61E-14
SOD2	2.57e-08	-0.301597	0.372	0.414	0.000732163				DNHD1	2.44E-10	-0.660357	0.08	0.122	6.93E-06
SNX9	1.45e-54	-0.788838	0.38	0.521	4.12e-50				TTC33	9.47E-10	-0.660144	0.087	0.125	2.69E-05
SNRPB	7.12e-10	0.202264	0.607	0.539	2.02e-05				ZBTB4	6.09E-10	-0.659834	0.072	0.112	1.73E-05
SNHG32	6.34e-10	-0.246039	0.554	0.601	1.8e-05				DIP2B	1.62E-11	-0.657133	0.109	0.152	4.62E-07
SNHG16	4.62e-12	0.30807	0.454	0.384	1.31e-07				TMEM181	1.61E-10	-0.656221	0.08	0.12	4.57E-06
SNHG14	1.36e-12	-0.44801	0.247	0.308	3.87e-08				CREB1	1.14E-14	-0.655462	0.14	0.198	3.24E-10
SNED1	1.92e-28	-1.68585	0.046	0.113	5.45e-24				NCK2	6.72E-25	-0.655265	0.203	0.293	1.91E-20
SMYD3	4.53e-14	-0.915135	0.104	0.157	1.29e-09				ICA1L	4.19E-12	-0.654202	0.107	0.145	1.19E-07
SMURF2	1.32e-18	-0.784889	0.126	0.193	3.75e-14				NT5C2	2.55E-14	-0.652572	0.128	0.178	7.26E-10
SMURF1	2.35e-09	-0.60696	0.112	0.154	6.67e-05				MCM9	7.73E-12	-0.651657	0.111	0.159	2.20E-07
SMC3	2.46e-09	0.314647	0.38	0.319	7.01e-05				TYW1	3.61E-14	-0.651366	0.125	0.182	1.03E-09
SMARCC1	2.73e-08	-0.382899	0.255	0.298	0.000775332				SMURF1	1.43E-14	-0.649526	0.111	0.17	4.07E-10
SMARCA5	3.52e-13	0.407948	0.398	0.327	1e-08				RAB33A	1.69E-11	-0.648683	0.098	0.144	4.80E-07
SMAP2	4.9e-33	-0.52132	0.489	0.587	1.39e-28				ESYT2	1.11E-27	-0.647967	0.248	0.341	3.16E-23
SMAD4	8.2e-10	-0.464931	0.166	0.216	2.33e-05				SCYL2	1.04E-08	-0.647443	0.074	0.11	0.00029624
SLTM	1.09e-08	0.282443	0.425	0.365	0.000309913				INPP4A	4.82E-08	-0.640544	0.077	0.111	0.00136971
SLIRP	3.08e-11	-0.384836	0.294	0.351	8.75e-07				DYM	2.50E-13	-0.640464	0.134	0.187	7.10E-09
SLC9A8	1.33e-08	-0.429331	0.14	0.185	0.000376933				KLHL5	4.17E-13	-0.639566	0.129	0.182	1.19E-08
SLC5A6	4.23e-17	0.945158	0.11	0.061	1.2e-12				MFSD6	3.72E-10	-0.639535	0.091	0.132	1.06E-05
SLC3A2	1.03e-15	0.397833	0.422	0.337	2.94e-11				PPA2	3.78E-10	-0.639224	0.092	0.133	1.08E-05
SLC39A10	1.21e-09	0.565516	0.16	0.115	3.44e-05				MICU2	4.67E-16	-0.636839	0.157	0.219	1.33E-11
SLC30A9	7.53e-12	-0.6781	0.101	0.15	2.14e-07				PDCL	3.69E-09	-0.636119	0.082	0.107	0.000104903
SLC25A45	2.08e-08	0.552359	0.1	0.067	0.00059208				PARG	3.19E-08	-0.635584	0.071	0.106	0.000907274
SLC25A39	2.54e-18	0.870249	0.117	0.064	7.23e-14				GPR132	1.66E-11	-0.634729	0.094	0.139	4.71E-07
SLC25A12	2.27e-19	-1.10057	0.059	0.116	6.46e-15				PPP3R1	1.51E-20	-0.633696	0.195	0.263	4.30E-16
SLC23A2	6.04e-07	-0.442854	0.098	0.133	0.0171865				HERC3	6.93E-09	-0.630265	0.09	0.125	0.000197011
SLC20A2	4.36e-22	-1.1131	0.081	0.147	1.24e-17				NCOA5	5.21E-11	-0.628976	0.092	0.137	1.48E-06
SLC16A1	2.56e-07	0.623431	0.105	0.074	0.00727704				RABGAP1L	8.48E-20	-0.627931	0.224	0.299	2.41E-15
SKI	1.48e-16	-0.486724	0.254	0.331	4.2e-12				COP1	3.32E-20	-0.62783	0.193	0.27	9.45E-16
SKAP1	1.94e-19	-0.773818	0.252	0.323	5.51e-15				RETREG1	4.96E-11	-0.625959	0.105	0.147	1.41E-06
SIPA1L1	2.52e-19	-0.633799	0.169	0.248	7.16e-15				ERCC1	1.26E-08	-0.624875	0.076	0.112	0.00035757
SIGIRR	7.07e-13	0.528557	0.223	0.161	2.01e-08				MAML2	2.85E-32	-0.624704	0.332	0.433	8.09E-28
SIDT1	3.84e-10	-0.680009	0.067	0.107	1.09e-05				MRPS18C	8.12E-10	-0.623297	0.092	0.131	2.31E-05
SH3D19	5.75e-34	-1.13977	0.11	0.206	1.64e-29				COA1	1.96E-21	-0.620967	0.197	0.275	5.59E-17
SH3BGRL3	8.62e-32	0.454973	0.661	0.559	2.45e-27				SLC12A6	5.67E-09	-0.618851	0.096	0.13	0.000161212
SH2D1A	1.75e-06	0.444813	0.175	0.139	0.0497936				DENND4A	1.34E-33	-0.618433	0.325	0.429	3.80E-29
SGK1	3.18e-15	0.568833	0.175	0.115	9.04e-11				FAM222B	3.63E-13	-0.615616	0.149	0.194	1.03E-08
SFXN1	5.1e-08	-0.32535	0.339	0.385	0.00144906				MED14	4.94E-15	-0.613808	0.141	0.201	1.40E-10
SFT2D2	1.5e-10	0.493262	0.202	0.15	4.25e-06				UBAC2	1.64E-23	-0.612928	0.233	0.319	4.67E-19
SFMBT2	1.01e-24	-0.857866	0.156	0.241	2.88e-20				SETD7	7.48E-07	-0.611785	0.076	0.106	0.0212584
SFMBT1	1.25e-25	-1.05933	0.082	0.156	3.55e-21				APPL2	9.52E-13	-0.61129	0.137	0.19	2.71E-08
SF3B1	1.46e-27	0.411432	0.645	0.546	4.16e-23				FO393401.1	3.58E-07	-0.61049	0.073	0.102	0.0101766
SET	2.97e-34	0.446214	0.677	0.569	8.44e-30				AMBRA1	3.71E-16	-0.610383	0.141	0.207	1.05E-11
SERPINB9	1.12e-11	-0.573423	0.12	0.171	3.18e-07				DOCK8	3.48E-18	-0.610174	0.177	0.249	9.89E-14
SERINC3	1.89e-13	0.484451	0.222	0.159	5.37e-09				RALGAPA2	1.24E-10	-0.609576	0.1	0.144	3.53E-06
SEPTIN7	6.04e-12	0.241496	0.705	0.641	1.72e-07				SNX1	1.35E-10	-0.608725	0.11	0.151	3.84E-06
SENP6	1.6e-06	-0.352967	0.225	0.266	0.0455897				FAM169A	1.52E-11	-0.608133	0.087	0.134	4.32E-07
SELENOT	2.56e-11	0.291439	0.463	0.391	7.29e-07				SKI	5.12E-22	-0.608045	0.231	0.319	1.46E-17
SEC24B	9.02e-13	-0.619599	0.123	0.178	2.57e-08				RNF111	2.62E-15	-0.60638	0.153	0.21	7.44E-11
SEC22A	5.93e-13	-0.980838	0.06	0.103	1.69e-08				CLIP4	1.81E-10	-0.605766	0.103	0.149	5.16E-06
SDE2	1.73e-08	0.459425	0.153	0.112	0.000490684				LINS1	7.14E-08	-0.605617	0.075	0.104	0.00202932
SCML1	1.89e-21	-0.728274	0.194	0.274	5.39e-17				FKBP5	2.27E-16	-0.604731	0.155	0.222	6.47E-12
SCMH1	1.92e-16	-1.14488	0.059	0.109	5.46e-12				IQCB1	4.85E-15	-0.604029	0.162	0.223	1.38E-10
SCAPER	4.24e-10	-0.753233	0.11	0.154	1.2e-05				CMTM7	2.00E-09	-0.603076	0.089	0.128	5.70E-05
SCAND1	3.15e-07	0.237797	0.424	0.368	0.00894317				STAG1	6.60E-29	-0.602073	0.302	0.395	1.88E-24
SCAF8	7.89e-07	-0.321957	0.26	0.302	0.0224251				IFITM2	3.25E-16	-0.601903	0.156	0.225	9.25E-12
SBNO2	1.4e-07	-0.57752	0.08	0.114	0.00396687				RPRD1A	1.53E-08	-0.600567	0.09	0.124	0.000436459
SARAF	4.37e-39	-0.286311	0.913	0.947	1.24e-34				CD247	4.41E-54	-0.600126	0.564	0.656	1.25E-49
SAR1A	1.63e-15	0.389119	0.374	0.292	4.64e-11				SLC9A8	3.91E-13	-0.599853	0.131	0.184	1.11E-08
SAP30BP	1.33e-06	0.297931	0.328	0.28	0.0379301				XRN1	6.66E-30	-0.598976	0.327	0.419	1.89E-25
SAMHD1	7.31e-17	-0.672252	0.157	0.225	2.08e-12				FRS2	4.15E-12	-0.598912	0.133	0.182	1.18E-07
S1PR1	2.14e-15	-0.517164	0.209	0.276	6.08e-11				RFTN1	3.99E-17	-0.598137	0.154	0.225	1.13E-12
S100A9	3.06e-45	1.01119	0.103	0.031	8.7e-41				ZNF14	1.14E-10	-0.597242	0.121	0.16	3.25E-06
S100A6	8.45e-16	0.286193	0.658	0.579	2.4e-11				PARP4	1.68E-09	-0.597158	0.096	0.136	4.79E-05
RYBP	3.61e-09	-0.395184	0.222	0.273	0.000102641				CXorf38	1.38E-09	-0.596912	0.091	0.131	3.92E-05
RWDD1	3.41e-13	0.256273	0.614	0.535	9.7e-09				MON2	2.89E-17	-0.596337	0.185	0.247	8.22E-13
RTTN	6.53e-08	-0.547259	0.1	0.138	0.00185546				PIK3R5	5.93E-12	-0.592341	0.13	0.181	1.69E-07
RTN3	5.63e-08	0.387215	0.102	0.069	0.00160005				SLC25A26	5.05E-18	-0.59152	0.186	0.253	1.43E-13
RTF1	1.34e-24	0.478122	0.495	0.395	3.8e-20				ZER1	6.94E-09	-0.587943	0.099	0.134	0.000197344
RSRC1	2.47e-07	-0.499605	0.163	0.203	0.00701209				SESN3	3.23E-12	-0.587516	0.188	0.237	9.19E-08
RSBN1L	6.77e-08	-0.425594	0.148	0.191	0.00192442				IKZF3	1.87E-21	-0.587234	0.194	0.279	5.32E-17
RPTOR	2.27e-19	-1.01781	0.075	0.134	6.46e-15				ATP11B	1.87E-24	-0.586639	0.271	0.334	5.31E-20
RPS6KB2	2.14e-07	0.515611	0.103	0.072	0.00607252				ATAD2	4.68E-16	-0.585682	0.198	0.264	1.33E-11
RPS6KA3	3.11e-25	-0.942236	0.157	0.242	8.85e-21				FCHSD2	1.31E-07	-0.585178	0.084	0.119	0.00373008
RPL36AL	4.74e-27	-0.247678	0.927	0.947	1.35e-22				PDCD4	2.35E-90	-0.584777	0.748	0.847	6.67E-86
RNPEPL1	5.74e-12	0.647195	0.15	0.101	1.63e-07				SOS1	2.22E-10	-0.583293	0.123	0.168	6.31E-06
RNMT	1.29e-24	0.344368	0.701	0.619	3.66e-20				PTK2	2.15E-10	-0.582326	0.107	0.153	6.12E-06
RNGTT	1.19e-16	-0.684506	0.147	0.213	3.4e-12				PUM2	5.30E-24	-0.581759	0.251	0.345	1.51E-19
RNF7	2.12e-11	0.249903	0.415	0.34	6.02e-07				DIS3L2	4.01E-09	-0.581736	0.1	0.139	0.000114114
RNF38	1.34e-09	-0.372387	0.273	0.322	3.82e-05				PDK1	7.37E-10	-0.581193	0.115	0.155	2.10E-05
RNF34	4.52e-10	-0.666088	0.108	0.152	1.28e-05				EIF1AX	3.20E-38	-0.579912	0.373	0.492	9.11E-34
RNF220	4.42e-07	0.413598	0.194	0.153	0.0125581				RPS6KA3	1.34E-14	-0.57968	0.178	0.236	3.81E-10
RNF19A	3.29e-13	0.356162	0.462	0.388	9.35e-09				CD96	3.14E-18	-0.57883	0.203	0.257	8.93E-14
RNF169	2.74e-11	-0.611056	0.116	0.165	7.8e-07				FCMR	3.74E-10	-0.575523	0.121	0.165	1.06E-05
RNF130	2.54e-22	-1.36911	0.05	0.109	7.23e-18				RELCH	4.31E-09	-0.574445	0.097	0.139	0.000122544
RNF125	6.11e-17	-0.3261	0.581	0.639	1.74e-12				PELI2	1.74E-07	-0.574033	0.1	0.132	0.00495217
RNF111	1.32e-20	-0.781006	0.142	0.216	3.75e-16				RFX7	2.15E-10	-0.573388	0.12	0.167	6.11E-06
RNF11	2.27e-09	0.407562	0.187	0.138	6.46e-05				AL627171.2	3.11E-46	-0.571206	0.42	0.561	8.84E-42
RIPK1	5.94e-15	-0.705083	0.111	0.168	1.69e-10				PEX14	6.59E-08	-0.570573	0.1	0.136	0.00187266
RIOK3	1.48e-15	0.380648	0.445	0.357	4.2e-11				UBR5	3.77E-22	-0.570344	0.242	0.324	1.07E-17
RIC1	7.92e-16	-0.751138	0.122	0.183	2.25e-11				ZNRF2	8.37E-10	-0.569231	0.104	0.148	2.38E-05
RHOH	1.64e-17	0.265121	0.703	0.628	4.65e-13				RRAS2	5.50E-11	-0.568086	0.126	0.175	1.56E-06
RHOA	4.43e-08	0.257846	0.425	0.363	0.00125927				SREBF2	7.83E-09	-0.566217	0.111	0.151	0.000222634
RHEB	1.32e-09	0.310229	0.287	0.226	3.76e-05				KLHL20	1.85E-09	-0.565967	0.112	0.153	5.27E-05
RGS2	3.89e-15	0.622423	0.228	0.162	1.11e-10				NBDY	6.29E-17	-0.56434	0.2	0.27	1.79E-12
RGS10	1.43e-07	-0.21525	0.532	0.57	0.00407436				PRKCH	3.18E-30	-0.563083	0.388	0.48	9.04E-26
RFX7	2.01e-18	-0.876706	0.107	0.172	5.72e-14				RELB	5.52E-34	-0.560557	0.393	0.487	1.57E-29
RFFL	6.6e-14	-0.666639	0.154	0.214	1.88e-09				MRPS28	2.12E-10	-0.559638	0.091	0.136	6.01E-06
RFC1	4.31e-11	0.343673	0.405	0.337	1.22e-06				CEP68	1.03E-07	-0.559022	0.087	0.117	0.0029226
RETREG1	3.11e-21	-1.09077	0.089	0.156	8.84e-17				SSBP2	7.85E-10	-0.557911	0.133	0.176	2.23E-05
RELB	2.27e-12	-0.311523	0.406	0.466	6.45e-08				DENND4C	5.10E-09	-0.557722	0.108	0.146	0.000145146
RCE1	9.87e-12	0.676466	0.101	0.061	2.81e-07				CTDP1	8.05E-11	-0.557042	0.097	0.144	2.29E-06
RBMS1	6.28e-13	-0.536711	0.233	0.292	1.79e-08				CAMK4	1.89E-35	-0.556724	0.436	0.543	5.38E-31
RBM8A	1.05e-16	0.285718	0.602	0.509	2.98e-12				TMEM263	7.30E-08	-0.556673	0.096	0.131	0.00207568
RBM34	8.7e-07	0.400507	0.146	0.111	0.0247269				HERC1	1.65E-32	-0.556202	0.426	0.521	4.69E-28
RBM33	1.23e-08	0.248062	0.465	0.402	0.000351166				AL691403.1	1.08E-06	-0.556121	0.073	0.102	0.0305963
RBM3	4.27e-31	0.335109	0.836	0.757	1.21e-26				TCF20	2.90E-08	-0.555398	0.098	0.133	0.00082351
RBM25	3.11e-47	0.51684	0.679	0.551	8.83e-43				UMPS	9.11E-07	-0.554484	0.076	0.107	0.0259026
RBM22	1e-11	0.487936	0.227	0.168	2.85e-07				PIAS1	2.56E-24	-0.551016	0.3	0.378	7.27E-20
RBM17	4.69e-08	0.27812	0.386	0.329	0.00133458				GRAP2	4.89E-08	-0.550306	0.108	0.146	0.0013916
RBL2	5.29e-11	-0.565984	0.201	0.254	1.51e-06				LINC01619	4.37E-49	-0.547737	0.313	0.466	1.24E-44
RBL1	3.17e-10	-0.457738	0.157	0.208	9e-06				ZFX	2.83E-14	-0.547425	0.159	0.222	8.04E-10
RBBP7	1.31e-07	0.354673	0.225	0.179	0.00373038				DOP1A	3.06E-07	-0.546502	0.08	0.113	0.00871334
RB1	2.3e-19	-0.823841	0.128	0.198	6.53e-15				PLCL2	3.46E-11	-0.546196	0.136	0.188	9.85E-07
RASSF3	9.04e-17	-0.643367	0.166	0.235	2.57e-12				AGTPBP1	3.68E-16	-0.545446	0.215	0.269	1.05E-11
RASGRP1	3.35e-10	-0.434523	0.248	0.301	9.52e-06				CSGALNACT1	6.93E-09	-0.545438	0.114	0.156	0.000197189
RASA2	5.83e-13	-0.467788	0.363	0.416	1.66e-08				RBMS1	1.23E-18	-0.545299	0.241	0.314	3.50E-14
RARS	1.69e-07	-0.504076	0.11	0.146	0.00479755				RNF34	3.66E-09	-0.543379	0.117	0.155	0.000104094
RAP2C	2.12e-07	0.391829	0.202	0.159	0.00604149				MORN3	1.47E-06	-0.543041	0.079	0.108	0.0416897
RAP1A	2.54e-50	-0.969679	0.2	0.337	7.22e-46				IFI16	1.64E-09	-0.542695	0.118	0.162	4.65E-05
RALGAPA2	5.15e-17	-1.00341	0.089	0.147	1.46e-12				SEC24B	6.60E-12	-0.541884	0.134	0.189	1.88E-07
RALA	4.98e-08	-0.219606	0.323	0.377	0.00141688				PIK3CD	3.16E-11	-0.541426	0.141	0.191	8.99E-07
RABGAP1	1.51e-06	-0.434507	0.132	0.169	0.0430155				POLR3E	8.95E-15	-0.541421	0.169	0.233	2.55E-10
RABEP1	2.68e-15	-0.632241	0.18	0.245	7.63e-11				ECD	2.75E-09	-0.54053	0.12	0.163	7.82E-05
RAB7A	1.15e-08	-0.341233	0.238	0.289	0.000326164				CRYBG1	1.25E-17	-0.538499	0.224	0.294	3.55E-13
RAB5IF	8.64e-24	0.643519	0.315	0.22	2.46e-19				SMDT1	1.78E-59	-0.537616	0.539	0.68	5.05E-55
RAB3GAP1	3.87e-10	-0.475374	0.231	0.281	1.1e-05				USP9X	3.38E-20	-0.53734	0.257	0.34	9.62E-16
RAB33A	2.95e-09	-0.636627	0.1	0.141	8.4e-05				LMBR1	1.26E-19	-0.537073	0.168	0.248	3.57E-15
RAB12	2.96e-07	-0.556165	0.09	0.124	0.00840589				TCF12	1.23E-14	-0.537044	0.177	0.244	3.51E-10
RAB11FIP2	1.38e-06	0.401306	0.161	0.124	0.0393666				SCLT1	1.27E-09	-0.536706	0.139	0.177	3.60E-05
RAB10	1.55e-11	-0.660918	0.104	0.152	4.42e-07				SOS2	3.36E-19	-0.536167	0.249	0.323	9.55E-15
R3HCC1L	3.29e-11	-0.719442	0.102	0.148	9.36e-07				MARCH8	1.41E-06	-0.535542	0.091	0.123	0.0402238
PVT1	1.32e-10	-0.710751	0.098	0.143	3.75e-06				ZDHHC17	3.73E-08	-0.534953	0.116	0.155	0.00106165
PUM2	2.99e-26	-0.646692	0.239	0.335	8.5e-22				RPA3	3.10E-10	-0.533844	0.131	0.177	8.82E-06
PTPRJ	3.89e-08	-0.532929	0.105	0.145	0.00110594				CERS6	7.02E-09	-0.533481	0.133	0.17	0.000199502
PTK2	1.36e-21	-0.813104	0.112	0.184	3.86e-17				NSMCE2	3.87E-09	-0.532441	0.117	0.161	0.000109985
PTBP2	2.39e-13	-0.500486	0.231	0.293	6.8e-09				CCR7	6.42E-43	-0.532242	0.467	0.598	1.82E-38
PTAR1	1.27e-06	0.290288	0.232	0.188	0.0359722				ANKRD13C	8.01E-11	-0.531136	0.139	0.191	2.28E-06
PSME2	1.19e-16	0.644219	0.181	0.118	3.38e-12				RERE	2.10E-08	-0.530939	0.138	0.172	0.00059809
PSME1	3.12e-15	0.393974	0.457	0.378	8.86e-11				NUP88	2.50E-10	-0.530441	0.126	0.172	7.11E-06
PSMD5	1.07e-06	-0.448761	0.142	0.178	0.0305128				PCNX1	1.07E-17	-0.530427	0.216	0.291	3.04E-13
PSMB4	1.68e-08	0.368723	0.199	0.152	0.00047859				ZRSR2	8.05E-10	-0.529386	0.109	0.155	2.29E-05
PRR7	5.93e-09	0.529312	0.112	0.076	0.000168651				CRTC3	3.67E-17	-0.529239	0.231	0.301	1.04E-12
PRMT9	1.01e-10	0.50941	0.198	0.146	2.87e-06				PPP6R3	1.01E-17	-0.528491	0.246	0.312	2.86E-13
PRKX	9.77e-07	-0.315925	0.132	0.171	0.0277729				NSMAF	8.50E-08	-0.528273	0.1	0.136	0.00241725
PRKCQ	9.74e-18	-0.77849	0.154	0.223	2.77e-13				ZNF506	8.71E-15	-0.52808	0.184	0.251	2.48E-10
PRKCI	3.34e-08	-0.763669	0.072	0.105	0.000949178				MBTD1	5.23E-09	-0.527498	0.112	0.153	0.000148658
PRKCH	4.5e-24	-0.461966	0.378	0.47	1.28e-19				TRPM7	1.32E-19	-0.526184	0.255	0.319	3.77E-15
PRKCA	7.98e-33	-0.946122	0.2	0.3	2.27e-28				TESPA1	5.68E-15	-0.525316	0.216	0.272	1.61E-10
PRKAR1A	3.94e-09	0.496259	0.163	0.119	0.000112149				MLLT3	1.51E-14	-0.525216	0.207	0.266	4.29E-10
PRDX5	5.18e-07	0.316455	0.229	0.183	0.0147395				WWP2	4.61E-07	-0.525147	0.102	0.133	0.0131104
PRDX2	1.02e-10	0.49904	0.151	0.104	2.91e-06				FBXO34	6.70E-13	-0.524862	0.186	0.24	1.90E-08
PPWD1	4.69e-10	-0.531465	0.168	0.216	1.33e-05				C5orf56	2.17E-07	-0.52481	0.094	0.13	0.00615658
PPP6R3	7.3e-19	-0.623879	0.225	0.301	2.08e-14				HABP4	6.49E-14	-0.523268	0.182	0.243	1.84E-09
PPP3R1	7.22e-19	-0.806606	0.164	0.234	2.05e-14				RUNX1	2.11E-09	-0.52228	0.147	0.19	6.01E-05
PPP3CB	5.66e-09	-0.691209	0.096	0.134	0.00016083				UTRN	8.40E-20	-0.520946	0.276	0.34	2.39E-15
PPP1R2	1.01e-08	0.233919	0.538	0.474	0.00028861				FOXO1	5.71E-29	-0.520535	0.358	0.465	1.62E-24
PPP1CC	4.03e-12	0.344573	0.366	0.29	1.15e-07				PRPF3	7.12E-07	-0.519818	0.094	0.124	0.0202398
PPM1G	4.59e-07	0.375055	0.222	0.178	0.0130553				ATAD1	9.42E-09	-0.517543	0.115	0.156	0.000267802
PPIB	1.31e-06	0.220689	0.476	0.42	0.0372502				FLNB	2.31E-08	-0.517536	0.129	0.166	0.000656657
PPDPF	1.73e-07	0.229371	0.696	0.65	0.00493243				FBXO38	2.83E-07	-0.517404	0.097	0.129	0.00806073
PPARD	2.45e-29	-1.45529	0.045	0.113	6.97e-25				ZNF708	1.51E-13	-0.517206	0.141	0.202	4.31E-09
PPA2	1e-07	-0.551906	0.095	0.131	0.00285084				RTTN	7.73E-07	-0.516797	0.091	0.119	0.0219831
POU2F1	2.95e-12	-0.584398	0.152	0.208	8.39e-08				EFR3A	6.86E-12	-0.515716	0.143	0.199	1.95E-07
POLR2L	4.28e-23	0.691405	0.26	0.175	1.22e-18				PRKX	1.33E-09	-0.515011	0.128	0.176	3.78E-05
POLR2J3	5.52e-08	0.389844	0.258	0.208	0.00156999				PPM1B	2.01E-18	-0.514649	0.264	0.327	5.73E-14
POLR2A	3.71e-08	0.23237	0.38	0.317	0.00105465				RASA2	2.34E-28	-0.514532	0.372	0.443	6.65E-24
PNRC2	4.45e-10	0.299738	0.411	0.344	1.26e-05				PDE7A	6.64E-10	-0.513576	0.137	0.182	1.89E-05
PNPLA8	4.89e-08	0.259998	0.356	0.299	0.00138972				UBE2E1	2.19E-11	-0.513489	0.14	0.195	6.24E-07
PNPLA2	1.11e-06	0.402106	0.172	0.134	0.0315578				ZHX2	3.39E-12	-0.511891	0.14	0.198	9.63E-08
PNISR	5.12e-34	0.429742	0.776	0.714	1.46e-29				RFFL	1.12E-09	-0.510686	0.154	0.201	3.18E-05
PLEKHO1	2.31e-12	-0.44759	0.222	0.284	6.56e-08				UGCG	4.03E-11	-0.510165	0.161	0.2	1.15E-06
PLEKHJ1	1.62e-11	0.657136	0.106	0.066	4.6e-07				SLC20A2	1.00E-07	-0.508705	0.08	0.115	0.00285401
PLCL2	1.74e-23	-0.858663	0.142	0.223	4.96e-19				PI4KA	1.83E-08	-0.50828	0.123	0.166	0.000521391
PLCL1	1.44e-25	-1.00548	0.16	0.246	4.09e-21				CWF19L1	1.19E-10	-0.507658	0.147	0.197	3.38E-06
PKN1	1.77e-08	0.503692	0.159	0.118	0.000502653				FAR1	3.10E-13	-0.506099	0.209	0.267	8.80E-09
PITPNC1	1.22e-07	-0.286245	0.316	0.362	0.00346482				MAP3K12	1.65E-08	-0.506059	0.096	0.136	0.000468534
PIP5K1A	1.49e-08	-0.707378	0.09	0.127	0.000424691				PITPNC1	7.81E-18	-0.504136	0.28	0.352	2.22E-13
PIK3R5	3.36e-15	-0.707481	0.119	0.178	9.56e-11				PTPRJ	1.93E-07	-0.504008	0.097	0.135	0.00549187
PIK3R1	1.44e-22	0.52197	0.542	0.447	4.09e-18				CCM2	8.16E-12	-0.50209	0.198	0.245	2.32E-07
PIK3IP1	3.75e-23	-0.277891	0.749	0.795	1.07e-18				EPS15	5.13E-12	-0.501427	0.186	0.229	1.46E-07
PIK3CD	1.96e-12	-0.633952	0.152	0.207	5.57e-08				MANBA	1.07E-06	-0.499384	0.081	0.114	0.0305085
PIBF1	7.61e-09	-0.633509	0.111	0.152	0.000216531				PTBP2	9.82E-16	-0.499207	0.237	0.299	2.79E-11
PIAS1	2.82e-10	-0.367215	0.309	0.362	8.02e-06				VPS13D	2.97E-09	-0.498989	0.145	0.188	8.43E-05
PHLDB3	1.03e-06	-0.584342	0.101	0.134	0.0294078				UBA6	1.89E-09	-0.498891	0.124	0.17	5.36E-05
PHKB	4.54e-08	-0.56159	0.093	0.131	0.00129081				TRAF3	2.22E-16	-0.49867	0.247	0.32	6.31E-12
PHIP	1.24e-08	0.363746	0.331	0.278	0.000352821				MRPL1	4.85E-07	-0.49675	0.095	0.131	0.0137945
PHF3	1.35e-12	0.292299	0.57	0.498	3.85e-08				AC097376.3	1.62E-07	-0.494855	0.116	0.153	0.00459305
PHF20	1.15e-07	-0.345273	0.324	0.368	0.00327737				JAK3	3.84E-09	-0.494497	0.127	0.172	0.000109229
PHF1	1.9e-11	0.345036	0.346	0.275	5.39e-07				TIPRL	5.29E-14	-0.493814	0.206	0.27	1.50E-09
PHC3	1.51e-10	-0.395255	0.314	0.366	4.3e-06				RAB3GAP1	2.00E-15	-0.491658	0.222	0.273	5.69E-11
PGRMC2	3.56e-07	0.344444	0.28	0.231	0.0101091				LRRFIP1	4.53E-23	-0.490884	0.397	0.477	1.29E-18
PFKFB3	6.56e-10	-0.486849	0.141	0.19	1.86e-05				JPX	9.64E-21	-0.490309	0.298	0.381	2.74E-16
PFDN2	5.33e-09	0.244076	0.475	0.415	0.000151629				VDAC1	1.64E-13	-0.489798	0.221	0.277	4.66E-09
PEX14	1.3e-08	-0.57741	0.088	0.126	0.000368664				EIF2S3	1.72E-28	-0.489248	0.382	0.481	4.88E-24
PELI2	2.19e-07	-0.505073	0.082	0.115	0.00623082				STAT4	5.19E-17	-0.48911	0.287	0.361	1.48E-12
PDZD8	2.52e-07	0.376548	0.185	0.144	0.00717281				TTC17	6.74E-13	-0.488928	0.217	0.274	1.92E-08
PDRG1	3.94e-08	0.47102	0.138	0.1	0.00112121				RB1	1.89E-10	-0.488378	0.152	0.204	5.39E-06
PDE3B	4.96e-55	-0.864654	0.462	0.578	1.41e-50				ATE1	8.19E-07	-0.488358	0.099	0.132	0.0232907
PDCD5	1.82e-10	0.456666	0.168	0.119	5.18e-06				OSBPL8	8.06E-26	-0.488251	0.399	0.497	2.29E-21
PCSK7	8.11e-15	0.538412	0.273	0.203	2.31e-10				SLC25A16	1.62E-06	-0.48578	0.097	0.13	0.0461415
PCNX1	4.25e-24	-0.791069	0.208	0.292	1.21e-19				SRPK2	1.90E-11	-0.480212	0.201	0.255	5.41E-07
PCED1B	8.61e-43	-1.54095	0.091	0.194	2.45e-38				R3HCC1L	7.72E-07	-0.478691	0.112	0.146	0.0219464
PBX4	2.12e-07	-0.450471	0.117	0.155	0.00604251				TMEM161B	4.83E-07	-0.477258	0.096	0.131	0.0137426
PAXX	9.96e-17	0.451043	0.314	0.236	2.83e-12				RIPK1	2.71E-08	-0.476701	0.126	0.168	0.00077082
PATJ	7.74e-11	-0.669212	0.097	0.142	2.2e-06				DIP2A	3.01E-08	-0.476457	0.107	0.148	0.000855017
PASK	1.82e-08	-0.441868	0.224	0.271	0.000516533				TXLNG	6.65E-11	-0.474652	0.173	0.23	1.89E-06
PARP4	1.2e-14	-0.831215	0.08	0.132	3.41e-10				OSBPL9	1.25E-10	-0.474619	0.158	0.208	3.55E-06
PARP14	2.88e-09	0.594128	0.15	0.109	8.18e-05				RASSF3	1.62E-11	-0.474448	0.195	0.249	4.61E-07
PARN	4.28e-12	-0.7225	0.095	0.144	1.22e-07				SLC30A9	2.40E-07	-0.474366	0.105	0.143	0.0068216
PARL	3.83e-10	-0.458828	0.188	0.239	1.09e-05				RIPOR2	2.49E-11	-0.473417	0.217	0.265	7.08E-07
PAPOLA	9.84e-07	0.225957	0.449	0.394	0.027971				ARID2	1.86E-12	-0.473171	0.214	0.266	5.29E-08
PAN3	1.14e-35	-0.770234	0.24	0.351	3.24e-31				IKZF1	1.33E-41	-0.472506	0.586	0.694	3.77E-37
PAK2	4.91e-07	-0.264875	0.323	0.363	0.0139729				SYTL2	4.54E-07	-0.47248	0.078	0.112	0.0128983
PACS1	2.88e-23	-0.915359	0.222	0.3	8.18e-19				SCAF8	7.57E-15	-0.469745	0.255	0.312	2.15E-10
P4HB	1.51e-08	0.428848	0.193	0.148	0.000429835				TTC37	1.02E-06	-0.46942	0.112	0.144	0.0290772
P2RY8	2.25e-17	-0.612364	0.31	0.383	6.4e-13				RNF38	2.03E-14	-0.468362	0.264	0.325	5.77E-10
OTUD6B-AS1	3.1e-07	0.356182	0.238	0.192	0.00881361				AKAP13	4.04E-28	-0.468045	0.465	0.556	1.15E-23
OTUB1	2.5e-07	0.374049	0.168	0.127	0.00712094				YES1	1.58E-09	-0.468041	0.147	0.194	4.49E-05
OSER1	3.07e-08	0.202073	0.476	0.409	0.000873595				SAMHD1	8.87E-11	-0.466632	0.208	0.265	2.52E-06
OSBPL8	1.28e-20	-0.33999	0.378	0.464	3.63e-16				SS18	8.94E-09	-0.465742	0.127	0.173	0.000254166
ORMDL1	5.07e-07	0.220302	0.414	0.357	0.0144289				ASCC2	1.20E-06	-0.465457	0.108	0.142	0.0340426
OPA1	6.18e-07	-0.428453	0.172	0.21	0.0175803				ITCH	1.22E-11	-0.465369	0.197	0.251	3.48E-07
OAZ1	3.53e-24	0.63907	0.34	0.246	1e-19				ACBD6	1.42E-10	-0.464751	0.199	0.243	4.03E-06
NUP98	5.43e-15	-0.478941	0.274	0.34	1.54e-10				SOCS3	3.34E-14	-0.46224	0.303	0.353	9.51E-10
NUCKS1	1.58e-07	-0.201034	0.559	0.601	0.00448138				PIK3CA	1.29E-23	-0.461981	0.414	0.469	3.67E-19
NT5C2	2.21e-16	-0.764995	0.113	0.174	6.27e-12				ARFGEF2	4.82E-09	-0.461978	0.167	0.213	0.000136927
NSMCE2	1.38e-11	-0.721416	0.119	0.168	3.92e-07				NCOA3	2.32E-10	-0.461467	0.201	0.249	6.61E-06
NRF1	2.46e-11	-0.56682	0.151	0.204	7.01e-07				VPS37B	6.08E-12	-0.461369	0.208	0.263	1.73E-07
NRBP1	1.24e-06	0.38692	0.203	0.163	0.0353031				MBP	3.26E-24	-0.461016	0.395	0.485	9.27E-20
NRBF2	7.28e-07	0.256455	0.287	0.235	0.0206967				ZCCHC7	2.39E-10	-0.460924	0.169	0.221	6.81E-06
NR3C2	1.24e-13	-0.752359	0.079	0.128	3.52e-09				GNB1	2.45E-13	-0.460817	0.23	0.298	6.96E-09
NR2C2	1.79e-17	-0.946611	0.078	0.135	5.09e-13				TAB2	3.82E-16	-0.460531	0.275	0.336	1.09E-11
NPAT	3.92e-07	-0.576409	0.119	0.155	0.011141				MTREX	1.37E-11	-0.459115	0.19	0.247	3.91E-07
NOM1	1.48e-06	0.483065	0.112	0.082	0.0420243				IFNAR1	1.14E-11	-0.458463	0.201	0.255	3.25E-07
NKG7	2.79e-64	1.92442	0.165	0.058	7.93e-60				RPP38	1.10E-06	-0.457568	0.113	0.149	0.0311651
NFKBIZ	1.01e-06	0.266624	0.328	0.278	0.0287816				BACH2	6.36E-41	-0.455367	0.352	0.493	1.81E-36
NFATC3	2.3e-11	-0.653787	0.101	0.149	6.54e-07				GALNT11	9.64E-09	-0.454762	0.127	0.173	0.000274252
NFATC2IP	1.44e-09	0.603884	0.149	0.106	4.1e-05				ARIH1	3.95E-22	-0.454603	0.396	0.48	1.12E-17
NFATC2	1.44e-07	-0.576229	0.076	0.109	0.00410295				MT2A	9.53E-18	-0.454109	0.282	0.366	2.71E-13
NELFCD	1.05e-08	0.502993	0.15	0.109	0.000299513				PBX4	1.94E-07	-0.453577	0.132	0.173	0.00552247
NEK7	4.25e-11	-0.80534	0.075	0.116	1.21e-06				SNHG14	4.30E-16	-0.452679	0.245	0.322	1.22E-11
NECAP1	2.37e-26	0.573267	0.363	0.256	6.75e-22				MARCH6	9.04E-20	-0.452408	0.323	0.407	2.57E-15
NDUFB2	2.86e-12	0.356332	0.349	0.278	8.13e-08				RAB30	1.18E-10	-0.451496	0.196	0.23	3.35E-06
NDUFA3	1.65e-27	0.908016	0.198	0.115	4.69e-23				SIDT1	1.73E-06	-0.450387	0.08	0.112	0.0492375
NDUFA11	2.11e-08	0.401027	0.229	0.181	0.000600626				LSM6	5.60E-08	-0.449843	0.149	0.188	0.00159262
NDUFA1	3.13e-07	0.222565	0.506	0.444	0.00889904				RNF149	1.98E-11	-0.449038	0.219	0.271	5.62E-07
NDFIP1	1.35e-31	-0.4149	0.563	0.655	3.83e-27				CUL1	1.87E-08	-0.445898	0.161	0.202	0.00053125
NCOA2	3.14e-13	-0.515321	0.181	0.243	8.94e-09				SMARCC1	4.35E-13	-0.445464	0.233	0.294	1.24E-08
NCOA1	4.07e-11	-0.647807	0.153	0.203	1.16e-06				HIST1H2AK	3.56E-09	-0.444509	0.103	0.146	0.000101181
NCK2	1.82e-31	-0.785234	0.198	0.304	5.18e-27				ETV6	3.04E-07	-0.444012	0.103	0.141	0.00863869
NCBP3	1.65e-06	0.464568	0.121	0.089	0.0467904				BAZ1A	2.83E-21	-0.443833	0.373	0.463	8.04E-17
NBAS	4.15e-12	-0.850109	0.098	0.146	1.18e-07				AVL9	8.19E-08	-0.443248	0.122	0.162	0.00233001
NARS	1.91e-10	0.465975	0.197	0.144	5.44e-06				ITPR2	7.25E-07	-0.442191	0.139	0.176	0.0206028
NAP1L4	2.75e-07	-0.295975	0.397	0.434	0.00781946				TM9SF3	3.62E-15	-0.441299	0.308	0.373	1.03E-10
NAA10	1.05e-07	0.562611	0.101	0.069	0.00297905				SMC1A	4.95E-07	-0.441184	0.125	0.165	0.0140665
N4BP2	2.34e-13	0.721535	0.119	0.073	6.65e-09				CCZ1	1.15E-06	-0.441076	0.126	0.16	0.0328148
MZT1	3.97e-07	0.363899	0.181	0.139	0.0112967				PAN3	4.00E-13	-0.440542	0.261	0.328	1.14E-08
MYO1G	5.22e-12	0.80173	0.102	0.063	1.49e-07				CAPN7	5.71E-12	-0.440314	0.229	0.283	1.62E-07
MYL6	5.07e-17	0.332302	0.632	0.553	1.44e-12				MEF2A	4.14E-08	-0.439926	0.166	0.207	0.00117676
MYL12B	1.87e-18	-0.285359	0.591	0.656	5.32e-14				TASOR2	9.82E-10	-0.43959	0.19	0.232	2.79E-05
MXD1	1.21e-10	0.535667	0.127	0.085	3.43e-06				GLYR1	4.68E-07	-0.438556	0.131	0.168	0.0133198
MVD	2.01e-07	0.627775	0.132	0.099	0.00571668				TMCC1	1.06E-06	-0.438328	0.107	0.143	0.0302084
MTMR1	9.17e-14	-0.903069	0.072	0.12	2.61e-09				PICALM	1.47E-07	-0.436052	0.161	0.203	0.00417134
MTERF4	1.43e-07	-0.303666	0.272	0.317	0.00406851				MARCH7	1.31E-13	-0.435855	0.252	0.321	3.72E-09
MTDH	1.35e-09	0.221086	0.571	0.498	3.83e-05				TBC1D15	3.21E-20	-0.435261	0.367	0.443	9.12E-16
MT2A	1.02e-24	-0.742415	0.293	0.388	2.89e-20				BTAF1	1.00E-08	-0.435213	0.166	0.211	0.00028431
MT-ND5	1.79e-17	0.302039	0.898	0.877	5.09e-13				RSRC1	1.07E-08	-0.434717	0.165	0.212	0.000305127
MT-CO2	5.27e-37	0.206298	0.996	0.998	1.5e-32				SERPINB9	4.88E-07	-0.433144	0.14	0.18	0.0138659
MRPL54	3.46e-18	0.367915	0.472	0.379	9.83e-14				DGCR2	7.44E-07	-0.432831	0.077	0.11	0.0211702
MRPL3	7.2e-08	-0.493768	0.148	0.188	0.00204735				UBR1	5.54E-09	-0.432421	0.178	0.224	0.000157481
MRPL10	1.06e-11	0.652976	0.129	0.084	3.01e-07				KDM7A	1.55E-10	-0.432351	0.226	0.28	4.40E-06
MPP7	2.29e-08	-0.380886	0.157	0.203	0.000651684				RNGTT	6.06E-08	-0.432152	0.157	0.199	0.00172206
MPP6	7.86e-07	-0.63141	0.074	0.104	0.022361				NUP98	6.65E-15	-0.431917	0.284	0.354	1.89E-10
MPC2	7.68e-12	0.333764	0.364	0.291	2.18e-07				TC2N	2.79E-13	-0.431809	0.233	0.299	7.95E-09
MORN3	1.24e-06	-0.559621	0.08	0.11	0.0354019				FAM168B	2.62E-08	-0.431026	0.165	0.21	0.000744174
MORF4L1	6.28e-12	0.2061	0.764	0.711	1.78e-07				UBALD2	7.56E-22	-0.429291	0.476	0.523	2.15E-17
MON2	5.61e-14	-0.629715	0.186	0.247	1.59e-09				USP3	5.38E-30	-0.428816	0.511	0.602	1.53E-25
MOB1A	3.33e-16	0.400295	0.434	0.346	9.47e-12				SOD2	6.77E-18	-0.428567	0.374	0.441	1.92E-13
MNAT1	7.8e-19	-0.937592	0.094	0.157	2.22e-14				PRKACB	3.21E-08	-0.425885	0.15	0.18	0.000913897
MMS19	3.4e-14	-1.12894	0.056	0.1	9.68e-10				NCOA2	4.78E-09	-0.425185	0.179	0.228	0.000135876
MLLT3	2e-34	-0.998069	0.199	0.305	5.7e-30				GYPC	2.45E-41	-0.424704	0.624	0.719	6.96E-37
MLLT10	2.52e-14	-0.656487	0.121	0.179	7.17e-10				NDUFAF6	2.46E-07	-0.423783	0.13	0.17	0.00699097
MKLN1	1.74e-12	-0.416811	0.222	0.285	4.95e-08				CCNY	4.72E-13	-0.422989	0.282	0.343	1.34E-08
MIS18BP1	1.07e-14	0.766018	0.159	0.105	3.04e-10				PRKCQ-AS1	1.78E-12	-0.422357	0.299	0.36	5.06E-08
MIER1	4.02e-16	0.339596	0.521	0.431	1.14e-11				TNKS	1.67E-09	-0.421859	0.183	0.233	4.76E-05
MIEN1	1.44e-11	0.589673	0.136	0.09	4.1e-07				UBR4	2.23E-08	-0.420513	0.155	0.201	0.000633551
MICOS13	7.06e-07	0.293737	0.221	0.177	0.0200655				SLIRP	1.46E-13	-0.419528	0.279	0.345	4.15E-09
MIA3	8.21e-07	0.281806	0.307	0.258	0.023342				RASGRP1	3.75E-11	-0.419017	0.247	0.303	1.07E-06
MGAT5	2.31e-20	-0.912378	0.086	0.151	6.57e-16				KLF12	5.77E-12	-0.41873	0.289	0.346	1.64E-07
MGAT4A	1.99e-31	-0.506386	0.462	0.558	5.67e-27				PAG1	1.57E-12	-0.416552	0.273	0.332	4.47E-08
MFSD6	9.4e-13	-0.859682	0.086	0.133	2.67e-08				UBE2H	1.68E-08	-0.414587	0.201	0.234	0.000477461
MED9	4.74e-08	0.455545	0.111	0.076	0.0013468				NRF1	4.27E-08	-0.413729	0.163	0.209	0.00121366
MED6	7.11e-13	0.397393	0.316	0.245	2.02e-08				SFMBT2	1.77E-08	-0.411868	0.144	0.19	0.000504182
MED14	6.29e-21	-0.79122	0.127	0.202	1.79e-16				CDC42SE2	3.15E-38	-0.411582	0.794	0.82	8.96E-34
MDM4	6.47e-08	0.337043	0.391	0.339	0.00183858				FBXO11	6.42E-11	-0.410703	0.241	0.301	1.83E-06
MCUB	5.88e-08	-0.296271	0.369	0.412	0.00167344				FOXP1	3.95E-36	-0.410569	0.77	0.793	1.12E-31
MCM9	5.24e-12	-0.698217	0.102	0.151	1.49e-07				ZNF33A	1.67E-06	-0.409849	0.113	0.149	0.0474908
MBTD1	5.58e-07	-0.589133	0.121	0.155	0.0158571				AC092338.3	4.16E-10	-0.408811	0.194	0.247	1.18E-05
MBD4	1.65e-06	0.316903	0.211	0.168	0.0467974				BCL2	6.37E-08	-0.407181	0.189	0.226	0.00181266
MAZ	4.12e-11	0.497447	0.199	0.146	1.17e-06				MTR	5.76E-09	-0.406835	0.215	0.261	0.000163818
2024-03-07	4.89e-11	-0.428574	0.259	0.314	1.39e-06				TNRC6B	8.14E-25	-0.406731	0.494	0.583	2.31E-20
2024-03-03	9.96e-20	-0.891879	0.107	0.175	2.83e-15				ANKRD17	8.52E-10	-0.406344	0.213	0.262	2.42E-05
MAPRE1	7.63e-12	0.373971	0.314	0.245	2.17e-07				MKLN1	2.34E-13	-0.405403	0.229	0.299	6.65E-09
MAPK8	1.96e-12	-0.413937	0.268	0.332	5.58e-08				XPO6	1.66E-10	-0.405091	0.213	0.27	4.72E-06
MAPK14	6.46e-12	-0.75685	0.105	0.154	1.84e-07				SPPL3	2.49E-07	-0.404556	0.17	0.213	0.00708167
MAP3K8	4.61e-21	1.17723	0.11	0.056	1.31e-16				MRPL3	1.11E-06	-0.404479	0.141	0.179	0.0314523
MAP3K1	1.32e-08	-0.618133	0.192	0.234	0.000374638				UPP1	7.30E-09	-0.404411	0.255	0.287	0.000207679
MAP2K4	9.65e-23	-0.866449	0.126	0.202	2.74e-18				TENT2	1.54E-10	-0.404004	0.225	0.278	4.38E-06
MAP1LC3B	1.54e-16	0.465221	0.387	0.306	4.39e-12				ATM	2.95E-19	-0.403998	0.416	0.486	8.39E-15
MAN1C1	4.74e-13	-0.975279	0.058	0.1	1.35e-08				FOXN3	4.23E-15	-0.403795	0.373	0.428	1.20E-10
MAML2	3.04e-17	-0.52597	0.35	0.419	8.66e-13				LRRC8C	9.79E-08	-0.403391	0.176	0.21	0.00278291
MACF1	3.69e-08	0.464089	0.239	0.192	0.00105066				HIST1H3D	6.06E-19	-0.402861	0.419	0.457	1.72E-14
LUC7L2	7.43e-18	-0.538938	0.328	0.393	2.11e-13				GATAD2B	6.49E-10	-0.402765	0.176	0.231	1.84E-05
LTV1	5.05e-10	0.436076	0.201	0.151	1.44e-05				MALT1	5.05E-12	-0.402195	0.281	0.331	1.44E-07
LSM6	1.73e-09	-0.507798	0.142	0.188	4.91e-05				CIB1	2.33E-22	-0.402084	0.658	0.646	6.62E-18
LRRC8D	3.61e-15	-0.800618	0.102	0.159	1.03e-10				WDR20	7.23E-09	-0.401934	0.18	0.212	0.000205489
LRRC8C	1.6e-06	-0.420896	0.168	0.204	0.0454074				XPO4	1.22E-12	-0.401393	0.278	0.341	3.46E-08
LRRC8B	3.92e-19	-0.96381	0.106	0.171	1.11e-14				SCML1	1.02E-11	-0.400944	0.209	0.272	2.90E-07
LRRC75A	1.34e-06	0.261513	0.129	0.095	0.0382216				RABEP1	3.36E-08	-0.398187	0.192	0.239	0.000956101
LRRC59	1.37e-11	0.665671	0.107	0.067	3.89e-07				METTL16	5.77E-10	-0.397628	0.216	0.253	1.64E-05
LRRC58	6.57e-07	0.43808	0.128	0.094	0.0186707				ATAD2B	3.40E-08	-0.396764	0.182	0.226	0.000965994
LRCH3	4.41e-08	-0.500416	0.107	0.146	0.00125306				KDM3B	1.39E-07	-0.395359	0.133	0.175	0.00396293
LRBA	2.57e-23	-0.690384	0.212	0.299	7.3e-19				NAP1L4	6.95E-18	-0.395017	0.402	0.465	1.98E-13
LPIN2	6.99e-23	-0.854499	0.168	0.248	1.99e-18				PCMTD1	2.99E-07	-0.394781	0.158	0.2	0.00851144
LMBR1L	5.74e-07	0.366924	0.207	0.165	0.0163148				PHC3	2.26E-14	-0.394009	0.315	0.389	6.43E-10
LMBR1	3.08e-21	-0.661262	0.17	0.252	8.76e-17				DYNLT1	1.18E-12	-0.392633	0.295	0.359	3.35E-08
LINC01004	1.63e-09	-0.656177	0.084	0.123	4.64e-05				CELF1	1.19E-10	-0.392199	0.244	0.297	3.39E-06
LINC00910	3.73e-09	-0.618572	0.091	0.131	0.00010618				USP47	1.02E-13	-0.391991	0.367	0.419	2.90E-09
LINC00861	8.05e-12	0.560039	0.145	0.097	2.29e-07				ANKRD28	5.47E-08	-0.391386	0.208	0.252	0.00155571
LINC00342	1.08e-08	0.635218	0.135	0.096	0.000307599				GPRIN3	6.23E-08	-0.391023	0.187	0.234	0.00177151
LEPROTL1	4.46e-67	-0.419737	0.83	0.899	1.27e-62				ELL2	1.31E-07	-0.389985	0.222	0.263	0.00371754
LEF1-AS1	2.87e-12	-1.04477	0.069	0.112	8.17e-08				RANBP9	1.74E-06	-0.389918	0.173	0.212	0.0495466
LEF1	4.38e-11	-0.472976	0.347	0.394	1.24e-06				TMOD3	1.31E-06	-0.389863	0.155	0.19	0.0372261
LDLRAD4	4.79e-07	-0.406675	0.099	0.135	0.0136189				BRAF	6.10E-17	-0.388396	0.374	0.418	1.74E-12
LCP1	2.66e-07	0.388819	0.245	0.199	0.00756989				PHACTR2	8.92E-07	-0.387913	0.157	0.199	0.0253667
LAPTM4A	6.03e-12	0.339672	0.32	0.249	1.72e-07				ZNF148	1.28E-12	-0.387068	0.239	0.308	3.65E-08
LAMTOR5	8.48e-10	0.280904	0.377	0.31	2.41e-05				TRMT10C	2.62E-10	-0.385683	0.269	0.323	7.45E-06
KPNA5	1.73e-10	-0.460112	0.172	0.226	4.91e-06				TNRC6C	1.49E-10	-0.383841	0.209	0.268	4.24E-06
KMT2B	1.78e-10	0.604978	0.135	0.092	5.07e-06				ALG13	4.95E-09	-0.38197	0.227	0.276	0.000140774
KMT2A	3.07e-33	0.553238	0.494	0.374	8.73e-29				IFITM1	2.13E-08	-0.380945	0.103	0.14	0.00060677
KLHL6	6.64e-08	-0.58419	0.079	0.113	0.00188731				NUP153	3.60E-07	-0.37986	0.191	0.228	0.010227
KLHL5	5.09e-17	-0.890455	0.124	0.186	1.45e-12				RNF125	7.89E-26	-0.378319	0.56	0.655	2.24E-21
KLHL20	5.05e-07	-0.598835	0.112	0.147	0.0143671				DOCK2	3.16E-07	-0.376686	0.201	0.236	0.00898899
KLHL18	9.3e-08	0.483559	0.149	0.111	0.00264375				ZDHHC20	1.01E-09	-0.376181	0.282	0.334	2.88E-05
KLF3	3.77e-15	-0.384888	0.38	0.45	1.07e-10				PCGF5	2.47E-12	-0.374733	0.336	0.386	7.02E-08
KLF12	6.77e-25	-0.712583	0.272	0.361	1.92e-20				GPATCH8	2.52E-14	-0.372458	0.362	0.408	7.15E-10
KIF2A	2.04e-12	-0.433384	0.306	0.368	5.8e-08				PASK	2.83E-08	-0.372436	0.213	0.265	0.000803638
KIF20B	3.98e-26	0.664612	0.325	0.225	1.13e-21				SPPL2A	4.55E-07	-0.372426	0.14	0.181	0.0129427
KIAA1109	6.55e-09	-0.438985	0.235	0.282	0.000186247				RYBP	2.51E-08	-0.372183	0.226	0.275	0.000712731
KHDRBS1	6.52e-08	0.31631	0.343	0.288	0.00185339				ITPKB	2.40E-13	-0.371659	0.381	0.441	6.82E-09
KDM7A	1.41e-31	-0.847879	0.186	0.287	4.01e-27				GADD45A	4.76E-12	-0.371137	0.324	0.391	1.35E-07
KDM3B	8.66e-15	-0.737346	0.125	0.184	2.46e-10				TAF15	6.16E-07	-0.370751	0.177	0.215	0.0175273
KDM3A	7.58e-07	0.4348	0.203	0.163	0.0215463				LONP2	6.71E-07	-0.370706	0.187	0.225	0.0190844
KAT6B	3.86e-23	0.47992	0.413	0.311	1.1e-18				PRKDC	1.37E-07	-0.368847	0.203	0.248	0.00388822
KAT6A	8.86e-09	-0.296615	0.455	0.486	0.000251948				TNRC6A	1.31E-15	-0.367879	0.406	0.486	3.72E-11
KANSL2	2.99e-07	0.323943	0.272	0.223	0.00850959				RPS4X	3.20E-215	-0.365967	0.994	0.996	9.11E-211
KANSL1	1.54e-17	-0.409786	0.388	0.466	4.38e-13				S1PR1	1.63E-08	-0.364861	0.221	0.27	0.000462893
JAK3	7.75e-09	-0.577958	0.132	0.174	0.000220451				LUC7L2	1.81E-12	-0.363201	0.336	0.4	5.14E-08
ITPR2	1.95e-23	-0.922274	0.118	0.194	5.54e-19				SECISBP2	1.42E-13	-0.362782	0.358	0.422	4.04E-09
ITPKB	1.25e-22	-0.457262	0.372	0.462	3.56e-18				MAN2A1	2.12E-09	-0.361255	0.267	0.308	6.04E-05
ITGA4	2.37e-14	0.496961	0.272	0.204	6.73e-10				SNRPD2	1.87E-28	-0.360538	0.577	0.67	5.33E-24
ITFG1	1.37e-20	-0.939599	0.161	0.235	3.89e-16				OPA1	1.13E-07	-0.358961	0.202	0.234	0.00321053
ITCH	5.4e-10	-0.400976	0.189	0.242	1.53e-05				PPP1R14B	6.91E-07	-0.357818	0.157	0.154	0.0196558
ISG20L2	3.55e-08	0.654168	0.111	0.077	0.00101046				DYRK1A	9.40E-13	-0.357501	0.334	0.4	2.67E-08
IRF9	5.61e-07	0.573694	0.122	0.089	0.0159477				TCP11L2	7.16E-10	-0.354831	0.259	0.311	2.04E-05
IRF2BPL	1.12e-08	0.589468	0.107	0.072	0.000319381				TM9SF2	7.12E-07	-0.354576	0.181	0.224	0.0202472
IQGAP1	2.25e-09	0.339914	0.352	0.294	6.38e-05				LDHA	1.41E-16	-0.354241	0.497	0.543	4.01E-12
IP6K1	1.28e-06	-0.370037	0.27	0.308	0.0363736				CD55	1.29E-11	-0.353549	0.331	0.39	3.66E-07
INPP5D	1.86e-12	-0.67942	0.129	0.184	5.3e-08				TSPAN14	2.71E-07	-0.353406	0.216	0.254	0.00771765
INPP5A	6.68e-08	-0.698639	0.074	0.108	0.00189901				PARL	6.23E-07	-0.352541	0.196	0.232	0.0177196
ING3	1.48e-15	0.507246	0.286	0.212	4.22e-11				ABLIM1	4.10E-14	-0.352088	0.36	0.439	1.17E-09
IMMP2L	3.63e-15	-1.14752	0.059	0.106	1.03e-10				RAB7A	1.09E-09	-0.351628	0.26	0.317	3.11E-05
IL7R	1.15e-26	-0.36081	0.582	0.661	3.28e-22				CPSF6	3.16E-07	-0.351383	0.185	0.229	0.00897666
IL4R	4.32e-07	0.413938	0.201	0.16	0.0122863				ICOS	1.65E-07	-0.350767	0.197	0.245	0.00469412
IL23A	6.29e-09	0.457959	0.11	0.074	0.000179				USP10	1.96E-07	-0.349828	0.232	0.275	0.00556511
IL10RA	5.29e-20	0.651449	0.196	0.124	1.51e-15				MTMR6	1.10E-07	-0.348894	0.205	0.253	0.00313171
IKZF1	1.25e-23	-0.47182	0.597	0.651	3.55e-19				KDM4C	1.92E-07	-0.347518	0.198	0.226	0.00546922
IGF1R	8.13e-09	-0.711545	0.087	0.125	0.000231136				CCDC91	2.35E-09	-0.347397	0.226	0.281	6.69E-05
IFT20	2.06e-13	0.564811	0.146	0.094	5.87e-09				PGK1	2.50E-09	-0.346924	0.305	0.355	7.10E-05
IFNGR2	3.1e-07	-0.788247	0.072	0.102	0.00882468				IL6ST	1.95E-14	-0.344702	0.433	0.477	5.56E-10
IDI1	3.27e-10	0.276396	0.536	0.468	9.29e-06				HNRNPF	2.71E-08	-0.344308	0.239	0.289	0.000771274
IDH3G	6.47e-07	0.479566	0.112	0.08	0.0184036				HIST1H4E	1.14E-07	-0.343783	0.108	0.146	0.00322785
ICA1L	3.25e-12	-0.816382	0.099	0.147	9.25e-08				ANAPC16	1.61E-11	-0.339796	0.302	0.37	4.58E-07
HSPA9	4.79e-12	0.273743	0.53	0.456	1.36e-07				TLK1	1.11E-10	-0.338071	0.332	0.389	3.15E-06
HPCAL1	5.12e-12	-0.611939	0.077	0.121	1.46e-07				STAT3	3.84E-23	-0.338021	0.575	0.649	1.09E-18
HP1BP3	7.84e-09	0.28353	0.396	0.335	0.000223016				NDUFV2	1.61E-14	-0.337827	0.409	0.485	4.57E-10
HOOK2	1.7e-08	-0.618729	0.076	0.111	0.000483544				SENP5	1.34E-06	-0.336309	0.211	0.246	0.0381981
HNRNPA2B1	8.35e-18	0.339358	0.717	0.649	2.37e-13				HIVEP1	3.35E-11	-0.334873	0.35	0.401	9.53E-07
HNRNPA0	2.86e-13	0.248492	0.603	0.523	8.13e-09				ZFAND3	4.13E-09	-0.334084	0.192	0.246	0.000117367
HMGXB4	2.19e-16	0.425012	0.269	0.191	6.24e-12				ARFGEF1	2.07E-07	-0.333764	0.25	0.294	0.00589984
HMGN2	1.73e-13	0.234259	0.754	0.69	4.93e-09				BIRC6	7.01E-09	-0.332822	0.289	0.343	0.000199265
HMGN1	1.71e-38	0.498015	0.634	0.509	4.85e-34				KIAA0355	9.37E-08	-0.332797	0.237	0.273	0.00266372
HMGCS1	2.72e-18	0.947329	0.112	0.061	7.73e-14				ZNF101	9.80E-07	-0.332045	0.207	0.246	0.027868
HMGB2	6.93e-64	0.736808	0.564	0.39	1.97e-59				RPL13A	5.79E-154	-0.331129	0.997	0.995	1.65E-149
HLA-F	1.2e-09	0.487921	0.225	0.175	3.41e-05				STT3B	1.76E-08	-0.328055	0.26	0.297	0.000499892
HLA-DPB1	7.68e-12	0.735094	0.16	0.113	2.18e-07				CUL3	1.30E-12	-0.32586	0.411	0.457	3.69E-08
HLA-C	3.71e-120	0.531277	0.985	0.948	1.05e-115				ARID1B	1.12E-11	-0.325396	0.43	0.47	3.18E-07
HLA-B	4.43e-31	0.23837	0.991	0.981	1.26e-26				SORL1	1.16E-09	-0.325347	0.306	0.35	3.31E-05
HIVEP1	5.56e-07	-0.390666	0.358	0.387	0.0158049				RYK	3.70E-07	-0.320623	0.236	0.275	0.0105099
HIST1H1D	1.82e-12	0.446525	0.339	0.271	5.18e-08				AIF1	1.21E-06	-0.320425	0.224	0.27	0.0343593
HIST1H1C	4.25e-24	0.61499	0.392	0.299	1.21e-19				PRRC2B	1.59E-08	-0.31889	0.31	0.356	0.000452462
HIPK1-AS1	3.73e-19	0.786522	0.125	0.069	1.06e-14				CNOT6L	7.31E-28	-0.318713	0.593	0.689	2.08E-23
HIP1R	7.24e-07	-0.471591	0.132	0.17	0.0205908				RPL31	1.80E-94	-0.31255	0.982	0.988	5.13E-90
HERC4	2.56e-10	-0.721413	0.079	0.12	7.27e-06				TFDP2	5.98E-08	-0.312215	0.241	0.259	0.00170038
HERC3	2.67e-13	-0.886621	0.078	0.126	7.6e-09				NDUFC1	3.96E-09	-0.310509	0.319	0.37	0.000112493
HERC1	1.57e-17	-0.409896	0.421	0.486	4.47e-13				CBLB	9.98E-07	-0.309775	0.259	0.305	0.02837
HCST	1.76e-08	0.201712	0.512	0.45	0.000501289				FAM177A1	9.61E-16	-0.307937	0.517	0.574	2.73E-11
HAUS3	5.27e-15	0.441514	0.365	0.285	1.5e-10				RICTOR	5.26E-18	-0.307844	0.58	0.618	1.50E-13
HADHB	5.6e-09	-0.611098	0.074	0.112	0.000159189				RAP1B	1.59E-20	-0.306887	0.603	0.645	4.52E-16
HABP4	3.75e-19	-0.730875	0.151	0.224	1.07e-14				PCED1B-AS1	1.18E-13	-0.306806	0.593	0.649	3.37E-09
H2AFY	1.61e-06	0.34769	0.254	0.212	0.0458151				TBL1X	5.33E-15	-0.305053	0.216	0.288	1.51E-10
H2AFV	5.31e-12	0.285925	0.475	0.396	1.51e-07				NOSIP	3.34E-10	-0.301749	0.397	0.451	9.51E-06
GZMM	7.51e-41	0.760632	0.388	0.262	2.13e-36				TMEM123	3.42E-16	-0.301726	0.523	0.586	9.71E-12
GUK1	1.78e-42	0.504576	0.676	0.55	5.07e-38				CHIC2	3.11E-07	-0.300184	0.261	0.307	0.00884741
GTF2B	8.4e-08	0.209693	0.451	0.385	0.00238969				SMAP2	2.99E-16	-0.299707	0.541	0.61	8.50E-12
GPR132	1.32e-07	-0.574556	0.098	0.133	0.00376361				MORC3	6.22E-07	-0.29842	0.266	0.307	0.0176981
GNAS	5.4e-19	0.204087	0.924	0.886	1.53e-14				FAM49B	1.61E-06	-0.2961	0.291	0.333	0.0456481
GNAI2	5.75e-10	0.394072	0.282	0.224	1.64e-05				RALA	1.10E-10	-0.295878	0.328	0.395	3.13E-06
GMCL1	4.08e-09	-0.508055	0.14	0.186	0.000115982				RAB1A	6.39E-07	-0.294546	0.252	0.286	0.0181704
GLYR1	2.55e-08	-0.496721	0.121	0.161	0.000725669				YAF2	1.37E-06	-0.294004	0.278	0.318	0.0388681
GLTP	5.81e-16	0.566855	0.18	0.118	1.65e-11				MED13L	4.74E-07	-0.293922	0.328	0.364	0.0134712
GLCCI1	2.24e-09	-0.873676	0.099	0.138	6.37e-05				PPA1	1.29E-08	-0.291766	0.331	0.388	0.000366257
GIT2	3.13e-07	-0.5391	0.114	0.151	0.0088902				RPS17	2.08E-59	-0.290323	0.958	0.969	5.92E-55
GIGYF2	5.62e-09	-0.503925	0.136	0.18	0.000159673				FYN	5.68E-15	-0.288628	0.459	0.54	1.61E-10
GGNBP2	2.7e-07	0.20441	0.497	0.436	0.00767776				BIRC2	5.89E-10	-0.288368	0.484	0.532	1.67E-05
GGA2	2.73e-07	0.587049	0.173	0.134	0.00777356				TNFAIP8	1.28E-08	-0.287671	0.359	0.412	0.000363093
GBP5	6.97e-14	0.910041	0.115	0.07	1.98e-09				CCNH	3.48E-09	-0.284998	0.342	0.402	9.89E-05
GATAD2B	4.68e-24	-0.693451	0.17	0.259	1.33e-19				ARID5A	1.24E-09	-0.284514	0.402	0.452	3.52E-05
GATA3	1.06e-07	0.513636	0.17	0.13	0.00300703				CD6	4.40E-12	-0.283805	0.426	0.492	1.25E-07
G3BP2	2.89e-13	0.291848	0.588	0.528	8.23e-09				MGAT4A	4.89E-15	-0.282656	0.533	0.585	1.39E-10
FTO	3.34e-09	-0.590176	0.072	0.11	9.48e-05				KANSL1	3.42E-09	-0.279046	0.411	0.462	9.72E-05
FOXP1	6.28e-21	-0.325639	0.759	0.8	1.78e-16				TMEM243	1.02E-08	-0.278181	0.377	0.419	0.000290328
FOXO1	1.22e-41	-0.778487	0.328	0.451	3.47e-37				LEPROTL1	7.76E-33	-0.276004	0.854	0.903	2.21E-28
FOXN3	9.16e-14	-0.537124	0.375	0.426	2.61e-09				MYLIP	1.01E-08	-0.274889	0.295	0.355	0.000286988
FOXK2	9.68e-11	-0.650857	0.102	0.146	2.75e-06				SLC2A3	1.12E-08	-0.274303	0.506	0.549	0.000317085
FKBP5	1.11e-39	-1.29032	0.101	0.204	3.17e-35				SVIP	1.84E-07	-0.273363	0.334	0.369	0.00522771
FEM1B	4.13e-07	0.49635	0.126	0.091	0.0117493				BRWD1	1.27E-07	-0.270258	0.35	0.384	0.00361645
FCHSD2	2.51e-09	-0.778565	0.089	0.128	7.14e-05				KAT6A	1.24E-09	-0.267983	0.454	0.495	3.52E-05
FBXO38	1.02e-14	-0.8746	0.089	0.142	2.91e-10				RPL27A	2.71E-151	-0.264112	0.994	0.996	7.71E-147
FBXO34	1.99e-09	-0.486321	0.191	0.239	5.65e-05				CD2	7.14E-07	-0.263125	0.355	0.385	0.0203006
FBXO28	6.54e-07	-0.527925	0.128	0.164	0.018601				PAK2	1.55E-06	-0.262606	0.336	0.375	0.0440983
FBXO11	3.57e-10	-0.448387	0.229	0.282	1.02e-05				KMT2C	2.07E-08	-0.257943	0.416	0.453	0.000588426
FBXL20	1.29e-07	-0.570814	0.126	0.164	0.00365977				CAST	5.97E-08	-0.25627	0.37	0.426	0.0016981
FBXL17	3.49e-13	-0.844425	0.094	0.144	9.93e-09				URI1	1.14E-06	-0.254168	0.348	0.388	0.0324584
FAR1	1.94e-12	-0.506922	0.214	0.272	5.53e-08				SKP1	1.40E-14	-0.252321	0.583	0.656	3.97E-10
FAM76A	1.11e-06	0.4356	0.114	0.082	0.0314415				TMEM258	5.21E-07	-0.251866	0.315	0.367	0.0148252
FAM49B	1.06e-08	-0.302255	0.292	0.344	0.000301338				CYTH1	4.54E-08	-0.247707	0.476	0.509	0.00129228
FAM172A	4.68e-18	-0.518722	0.271	0.348	1.33e-13				CELF2	6.94E-08	-0.243528	0.504	0.538	0.00197342
FAM169A	1.83e-07	-0.543001	0.09	0.125	0.00519878				SFXN1	1.28E-06	-0.239552	0.36	0.409	0.0363929
FAM160B1	6.29e-08	0.454379	0.177	0.135	0.00178907				RPL36	1.68E-107	-0.239525	0.996	0.996	4.77E-103
FAM120B	1.21e-16	-0.884519	0.091	0.149	3.44e-12				UBE2B	8.71E-15	-0.238635	0.64	0.707	2.48E-10
FAM117B	1.21e-10	-0.575956	0.178	0.229	3.44e-06				NFKB1	1.38E-09	-0.238619	0.532	0.543	3.94E-05
FAM107B	6.13e-25	-0.351596	0.655	0.71	1.74e-20				NDUFS5	4.35E-13	-0.237937	0.622	0.682	1.24E-08
FAM102A	5.07e-23	-0.675433	0.251	0.335	1.44e-18				GAS5	5.30E-27	-0.237013	0.889	0.924	1.51E-22
FAF1	7.57e-15	-0.698947	0.137	0.197	2.15e-10				IL7R	3.83E-12	-0.23567	0.657	0.704	1.09E-07
FABP5	3.42e-07	0.538745	0.134	0.1	0.00971196				JMJD1C	7.61E-13	-0.234778	0.59	0.643	2.16E-08
FAAH2	4.72e-29	-1.16329	0.104	0.189	1.34e-24				SMCHD1	2.08E-18	-0.234007	0.676	0.667	5.93E-14
EXOSC7	5.51e-08	-0.600145	0.081	0.116	0.00156765				EVL	8.37E-07	-0.232679	0.39	0.439	0.0238088
EXOC6B	5.71e-18	-1.02971	0.077	0.135	1.62e-13				KRAS	1.23E-06	-0.226998	0.394	0.446	0.0350635
EXOC4	8.12e-08	-0.576016	0.122	0.161	0.00230993				KLF3	4.25E-07	-0.225322	0.444	0.492	0.0120769
EXOC1	2.4e-08	-0.554859	0.107	0.147	0.000683416				EIF3M	1.18E-08	-0.224623	0.502	0.539	0.000335155
EWSR1	2.78e-13	0.4577	0.269	0.203	7.91e-09				SSH2	4.14E-08	-0.220295	0.458	0.512	0.00117852
ETV6	2.78e-27	-1.20189	0.096	0.175	7.91e-23				NSA2	9.88E-11	-0.214659	0.708	0.749	2.81E-06
ETF1	6.65e-16	0.42447	0.389	0.309	1.89e-11				SARAF	5.94E-29	-0.213147	0.93	0.959	1.69E-24
ESYT2	2.31e-24	-0.716203	0.218	0.306	6.56e-20				RASA3	1.14E-08	-0.207111	0.314	0.374	0.000323269
ESCO1	7.69e-15	0.444236	0.324	0.246	2.19e-10				RPL7	2.25E-53	-0.205969	0.982	0.985	6.41E-49
ERGIC3	6.15e-07	0.289358	0.169	0.129	0.0174766				MTRNR2L12	7.31E-15	-0.20392	0.786	0.832	2.08E-10
ERC1	7.03e-07	-0.626916	0.119	0.153	0.0199918				SPOCK2	9.72E-07	-0.200883	0.605	0.635	0.0276442
EPHA4	2.88e-09	-0.668888	0.081	0.119	8.2e-05				CRIP1	6.56E-10	0.200147	0.411	0.345	1.87E-05
EPC1	1.4e-15	0.223864	0.8	0.73	3.98e-11				ARF6	9.50E-07	0.200771	0.359	0.307	0.0270242
EPB41L4A-AS1	7.92e-15	-0.278963	0.65	0.697	2.25e-10				GNAS	4.97E-22	0.20393	0.919	0.893	1.41E-17
ENY2	6.26e-07	0.24391	0.377	0.324	0.0177872				HSP90AB1	3.46E-12	0.205491	0.769	0.755	9.83E-08
EMD	9.48e-09	0.469152	0.15	0.109	0.000269701				ELOB	1.58E-08	0.207461	0.578	0.543	0.000449722
ELOB	8.67e-08	0.222211	0.587	0.538	0.00246605				CCNI	1.81E-15	0.208671	0.809	0.78	5.15E-11
EIF4H	1.08e-11	0.317721	0.421	0.353	3.06e-07				VAMP2	9.20E-08	0.212649	0.643	0.604	0.00261539
EIF4G1	9.16e-08	0.445053	0.134	0.097	0.00260529				MT-ND5	1.10E-15	0.212661	0.895	0.864	3.12E-11
EIF3F	3.01e-20	0.232699	0.789	0.714	8.55e-16				EIF1B	2.24E-11	0.213417	0.657	0.602	6.36E-07
EIF1B	7.4e-14	0.255748	0.667	0.593	2.1e-09				HNRNPA2B1	9.82E-08	0.214361	0.677	0.646	0.00279309
EIF1	6.07e-127	0.362742	0.997	0.998	1.73e-122				CD44	2.74E-11	0.216904	0.781	0.733	7.78E-07
EFHD2	4.5e-15	0.697182	0.158	0.102	1.28e-10				ARGLU1	2.12E-09	0.217473	0.619	0.587	6.02E-05
EEFSEC	1.79e-15	-1.08118	0.059	0.107	5.1e-11				SRSF5	5.52E-19	0.217817	0.889	0.847	1.57E-14
EEF2	7.33e-25	0.240018	0.876	0.833	2.08e-20				H2AFZ	1.61E-09	0.218314	0.526	0.46	4.58E-05
EBP	2.53e-15	0.761625	0.132	0.081	7.18e-11				RBM8A	1.46E-09	0.218841	0.564	0.498	4.16E-05
EBLN3P	6.11e-15	0.497926	0.273	0.201	1.74e-10				HMGN2	3.60E-12	0.219254	0.717	0.67	1.02E-07
DYRK1A	5.77e-07	-0.252398	0.339	0.38	0.0164064				SRSF11	1.54E-12	0.219307	0.724	0.679	4.39E-08
DYM	3.55e-15	-0.788513	0.13	0.189	1.01e-10				RB1CC1	2.20E-07	0.219388	0.538	0.488	0.00625865
DUT	2.33e-08	0.467384	0.128	0.09	0.000662688				UQCRQ	8.20E-08	0.219973	0.358	0.303	0.00233149
DUSP4	1.56e-27	1.11619	0.154	0.081	4.44e-23				NSMCE3	7.45E-07	0.223317	0.45	0.398	0.0211944
DUSP16	5.4e-07	-0.556617	0.127	0.163	0.0153492				HNRNPA1	3.88E-37	0.225006	0.96	0.938	1.10E-32
DUSP10	9.6e-13	0.666874	0.159	0.108	2.73e-08				EIF3F	4.41E-19	0.226579	0.777	0.725	1.25E-14
DTNBP1	6.96e-14	-0.879839	0.094	0.146	1.98e-09				YPEL3	4.95E-10	0.227935	0.347	0.286	1.41E-05
DSTN	2.42e-08	0.339988	0.26	0.21	0.000687921				MT-CO2	1.75E-36	0.228754	0.996	0.997	4.98E-32
DR1	1.15e-17	0.71021	0.211	0.142	3.27e-13				CALM1	2.62E-21	0.22895	0.953	0.935	7.44E-17
DPYD	1e-37	-1.20529	0.17	0.277	2.85e-33				CYCS	1.42E-06	0.229895	0.445	0.413	0.0405021
DOP1A	9.87e-09	-0.663979	0.089	0.127	0.000280602				PCBP2	1.26E-11	0.231217	0.659	0.602	3.58E-07
DOK2	3.11e-11	0.454187	0.199	0.143	8.85e-07				PNISR	1.10E-17	0.233862	0.735	0.734	3.13E-13
DOCK8	1.48e-13	-0.582861	0.198	0.257	4.2e-09				SNHG16	7.50E-07	0.238204	0.425	0.392	0.0213157
DNPEP	1.23e-08	0.579021	0.101	0.067	0.000350122				TRAC	1.76E-06	0.239792	0.333	0.284	0.0499127
DNM2	5.74e-19	-0.617789	0.225	0.304	1.63e-14				CORO1A	7.38E-08	0.240277	0.463	0.409	0.00209978
DNHD1	7.26e-18	-1.0719	0.069	0.125	2.07e-13				KHDRBS1	1.47E-06	0.243476	0.338	0.287	0.0418312
DNAJC3	2.38e-08	0.397072	0.252	0.203	0.000676185				PRPF40A	5.07E-09	0.243918	0.525	0.468	0.000144253
DNAJC21	1.54e-12	0.416513	0.274	0.207	4.39e-08				SMAD7	2.84E-09	0.246063	0.398	0.335	8.08E-05
DNAJC2	2.07e-08	0.306763	0.365	0.307	0.000587428				CXCR4	1.18E-32	0.247778	0.89	0.819	3.35E-28
DNAJB11	6.17e-11	0.506092	0.177	0.127	1.75e-06				EIF5A	4.09E-15	0.247946	0.689	0.635	1.16E-10
DIPK1A	4.81e-15	-0.591472	0.114	0.174	1.37e-10				FKBP8	8.13E-07	0.24875	0.303	0.254	0.0231243
DIP2B	2.82e-13	-0.730155	0.122	0.176	8.03e-09				RPS19BP1	9.34E-07	0.250931	0.376	0.325	0.0265547
DIP2A	1.82e-18	-0.797349	0.096	0.159	5.17e-14				SH3BGRL3	3.61E-15	0.254108	0.674	0.603	1.03E-10
DHX8	1.5e-09	0.392812	0.227	0.173	4.27e-05				TRA2B	1.13E-14	0.25442	0.802	0.78	3.21E-10
DGKZ	9.33e-08	0.476888	0.141	0.104	0.00265226				HP1BP3	6.48E-07	0.254485	0.379	0.332	0.018418
DGCR2	3.85e-22	-1.19354	0.057	0.118	1.1e-17				SMC3	1.03E-06	0.257958	0.375	0.334	0.029348
DERL1	2.86e-08	0.485782	0.178	0.136	0.000813927				SRSF3	1.91E-10	0.258546	0.771	0.739	5.43E-06
DENND6A	2.11e-20	-0.630144	0.234	0.315	6.01e-16				PPIA	5.91E-20	0.259266	0.724	0.682	1.68E-15
DENND4C	5.18e-13	-0.703515	0.102	0.153	1.47e-08				GGNBP2	3.25E-09	0.262679	0.482	0.427	9.25E-05
DEDD2	2.77e-13	0.5129	0.212	0.151	7.89e-09				PRRC2C	2.22E-21	0.263954	0.859	0.842	6.31E-17
DDX50	1.22e-09	-0.441372	0.211	0.259	3.48e-05				RBM39	2.11E-23	0.264726	0.924	0.889	6.01E-19
DDX5	3.13e-62	0.316886	0.978	0.957	8.89e-58				HNRNPUL1	3.69E-08	0.266247	0.45	0.396	0.00104848
DDX42	7.94e-08	-0.580645	0.11	0.147	0.00225671				SRRM1	2.03E-21	0.268234	0.821	0.763	5.76E-17
DDX17	5.2e-10	0.476361	0.339	0.281	1.48e-05				SBDS	7.32E-24	0.268755	0.784	0.706	2.08E-19
DCP2	4.34e-12	0.476652	0.267	0.204	1.23e-07				SEPTIN7	1.62E-17	0.269514	0.704	0.645	4.62E-13
DBI	6.51e-07	0.358203	0.251	0.207	0.0185201				SELENOT	2.88E-09	0.26974	0.431	0.373	8.18E-05
DAP	7.14e-10	0.707187	0.105	0.069	2.03e-05				ABCF1	2.09E-07	0.270842	0.311	0.287	0.00593841
CYTH4	4.17e-07	0.443133	0.109	0.077	0.0118491				CD7	1.17E-06	0.271339	0.368	0.32	0.033367
CYP51A1	3.7e-07	0.526579	0.122	0.089	0.010515				IRF1	2.26E-08	0.273238	0.451	0.4	0.000642547
CYLD	4.97e-23	0.374462	0.613	0.518	1.41e-18				CDC40	1.88E-08	0.274422	0.392	0.334	0.000533897
CYBA	1.38e-09	0.348484	0.357	0.301	3.92e-05				ARPC2	7.44E-19	0.275403	0.691	0.607	2.12E-14
CXorf38	2.45e-07	-0.530607	0.107	0.143	0.00695849				NDUFB11	1.06E-13	0.275406	0.522	0.447	3.00E-09
CWF19L1	7.86e-11	-0.622961	0.144	0.193	2.23e-06				ARID4A	5.91E-07	0.277494	0.362	0.314	0.0168082
CUX1	1.28e-08	-0.473483	0.161	0.204	0.000364585				TMED4	4.91E-07	0.27821	0.315	0.287	0.0139718
CUL1	5.31e-13	-0.611907	0.145	0.2	1.51e-08				AKAP9	7.84E-08	0.279697	0.422	0.387	0.00222816
CSNK1G3	1.41e-12	0.414086	0.319	0.252	4e-08				PPP4R3A	7.15E-08	0.280924	0.404	0.365	0.00203213
CSGALNACT1	3.2e-17	-1.07361	0.083	0.14	9.1e-13				ARF1	1.78E-13	0.282282	0.541	0.473	5.06E-09
CRYZL1	9.31e-08	-0.628833	0.093	0.128	0.00264751				S100A6	1.54E-12	0.285133	0.649	0.603	4.39E-08
CRYBG1	1.21e-06	-0.373181	0.213	0.253	0.0344139				EIF4A1	3.72E-15	0.28539	0.651	0.587	1.06E-10
CRY1	2.6e-15	-0.777647	0.149	0.21	7.39e-11				TMED2	1.35E-06	0.285804	0.304	0.262	0.0384368
CRTC3	3.77e-11	-0.455105	0.246	0.301	1.07e-06				ARL4C	6.90E-15	0.286888	0.671	0.605	1.96E-10
CRLF3	2.72e-08	-0.520218	0.139	0.181	0.000772401				RBM3	5.98E-24	0.288428	0.805	0.75	1.70E-19
CREBBP	1.09e-06	-0.253471	0.3	0.34	0.0311223				KDM2A	4.28E-11	0.288775	0.517	0.452	1.22E-06
COQ10B	1.61e-06	0.256599	0.327	0.278	0.045859				ZFP36L1	1.77E-10	0.289554	0.5	0.45	5.04E-06
COPS2	6.59e-07	0.241781	0.362	0.308	0.0187412				SF3B1	1.73E-15	0.290296	0.626	0.563	4.91E-11
COMMD6	9.96e-17	-0.205294	0.839	0.875	2.83e-12				BUD31	4.11E-09	0.29392	0.411	0.357	0.000116987
COG5	9.32e-18	-0.533927	0.18	0.255	2.65e-13				ZBTB1	1.19E-08	0.294709	0.385	0.338	0.000337341
COA1	4.23e-12	-0.53843	0.217	0.275	1.2e-07				HSPA8	2.73E-12	0.294753	0.453	0.413	7.76E-08
CNPPD1	4.72e-08	0.54893	0.108	0.075	0.00134116				METAP2	1.13E-09	0.294865	0.456	0.399	3.22E-05
CNOT6L	3.76e-50	-0.624976	0.571	0.669	1.07e-45				UBB	9.88E-16	0.296636	0.737	0.685	2.81E-11
CNBP	1.35e-16	-0.30631	0.535	0.6	3.85e-12				RNF19A	1.16E-09	0.296735	0.429	0.368	3.29E-05
CNBD2	4.94e-07	0.478453	0.121	0.088	0.0140339				ZC3H15	7.12E-15	0.297253	0.588	0.531	2.03E-10
CMTM7	2.6e-08	-0.683092	0.085	0.121	0.000740475				SRSF6	5.14E-07	0.297713	0.287	0.237	0.014611
CMTM3	1.13e-12	0.709458	0.11	0.068	3.21e-08				PRPF38B	2.52E-09	0.298118	0.434	0.38	7.16E-05
CMC2	4.89e-08	0.416342	0.219	0.174	0.00139132				CLDND1	9.20E-07	0.298322	0.303	0.262	0.026168
CMC1	1.95e-16	1.46372	0.102	0.057	5.55e-12				CD69	8.85E-21	0.298537	0.786	0.73	2.52E-16
CLIP4	8.06e-11	-0.760201	0.094	0.138	2.29e-06				CDK12	7.05E-07	0.300937	0.326	0.281	0.0200448
CLEC2B	9.22e-60	0.655142	0.62	0.47	2.62e-55				ARHGDIA	2.44E-07	0.301593	0.316	0.266	0.00694112
CLDND1	3e-07	0.293458	0.343	0.292	0.00853214				ID2	2.81E-08	0.30658	0.379	0.36	0.00079789
CLASP2	1.01e-11	-0.681935	0.14	0.192	2.87e-07				SAR1A	1.27E-07	0.306773	0.346	0.297	0.00361055
CLASP1	1.68e-17	-0.578732	0.168	0.241	4.77e-13				WDR74	2.63E-07	0.307225	0.316	0.288	0.00747959
CHST11	2.01e-17	-0.954105	0.092	0.152	5.71e-13				HNRNPU	5.66E-16	0.307523	0.642	0.593	1.61E-11
CHRAC1	1.6e-07	0.365794	0.195	0.151	0.00454273				YWHAB	4.15E-10	0.307943	0.489	0.438	1.18E-05
CHKA	3.55e-09	-0.705462	0.072	0.109	0.000100809				NCL	7.11E-16	0.308456	0.609	0.544	2.02E-11
CHFR	4.71e-11	-0.632895	0.099	0.145	1.34e-06				C1orf56	4.61E-07	0.311386	0.129	0.095	0.0130954
CHD4	1.22e-06	0.432582	0.264	0.219	0.0347669				ETF1	2.08E-08	0.312202	0.353	0.304	0.000590838
CHCHD10	4.85e-11	0.325199	0.256	0.193	1.38e-06				TLE5	2.34E-28	0.312926	0.783	0.747	6.64E-24
CFL2	4.19e-11	0.559038	0.182	0.132	1.19e-06				CALM2	7.26E-19	0.315554	0.715	0.643	2.06E-14
CERS5	2.89e-08	-0.53634	0.084	0.121	0.000822808				SET	1.25E-22	0.316396	0.673	0.588	3.54E-18
CERK	1.55e-17	-0.993204	0.081	0.139	4.4e-13				REST	8.40E-10	0.320504	0.365	0.304	2.39E-05
CEP68	3.76e-11	-0.740967	0.078	0.121	1.07e-06				LY6E	1.31E-06	0.321614	0.245	0.215	0.0373135
CDV3	2.1e-22	0.457604	0.616	0.529	5.98e-18				RNF213	1.13E-09	0.321876	0.423	0.387	3.20E-05
CDKAL1	4.23e-43	-0.814041	0.209	0.336	1.2e-38				TTN	1.27E-07	0.322367	0.133	0.144	0.00361139
CDK6	1.91e-28	1.30991	0.102	0.042	5.44e-24				PRPF4B	6.44E-16	0.32262	0.59	0.536	1.83E-11
CDK17	3.02e-09	-0.348892	0.253	0.306	8.6e-05				KMT2A	5.52E-11	0.32307	0.459	0.397	1.57E-06
CDK12	9.31e-14	0.482283	0.349	0.279	2.65e-09				BOD1L1	1.73E-09	0.323866	0.385	0.336	4.93E-05
CDK11A	1.5e-15	0.439417	0.371	0.291	4.27e-11				CDV3	3.85E-18	0.325545	0.608	0.551	1.10E-13
CDC42SE2	1.52e-29	-0.38278	0.784	0.811	4.31e-25				ACTB	1.71E-23	0.326197	0.848	0.792	4.86E-19
CDC42SE1	8.71e-15	0.362496	0.333	0.254	2.48e-10				EMP3	4.75E-15	0.328064	0.502	0.423	1.35E-10
CDC42	2.4e-19	0.249601	0.829	0.773	6.82e-15				SCAND1	6.07E-12	0.32819	0.444	0.375	1.73E-07
CDC40	8.15e-11	0.283615	0.422	0.352	2.32e-06				EIF1	2.14E-98	0.328365	0.998	0.996	6.08E-94
CDC37	3.48e-14	0.513922	0.238	0.172	9.89e-10				TXNIP	2.17E-40	0.32983	0.901	0.826	6.16E-36
CDC14A	1.14e-10	0.360222	0.429	0.364	3.23e-06				MT-ND4L	3.84E-19	0.33019	0.696	0.655	1.09E-14
CD8A	5.22e-08	0.476762	0.178	0.136	0.00148546				SLC25A36	1.79E-13	0.331123	0.468	0.396	5.09E-09
CD81	1.36e-10	0.384868	0.26	0.201	3.87e-06				BTG3	4.53E-10	0.332219	0.364	0.303	1.29E-05
CD3G	1.09e-07	0.316074	0.428	0.377	0.00310141				PSMD8	8.71E-07	0.333365	0.249	0.203	0.0247806
CD3E	3.94e-19	0.350298	0.558	0.468	1.12e-14				FTH1	1.04E-51	0.333631	0.992	0.986	2.96E-47
CD37	2.22e-11	0.212652	0.701	0.65	6.3e-07				CHMP4A	3.38E-08	0.334278	0.303	0.255	0.000959862
CD247	3.47e-24	-0.33384	0.544	0.618	9.86e-20				TPM3	1.16E-17	0.334402	0.61	0.541	3.30E-13
CCNK	1.56e-07	0.316602	0.304	0.252	0.00444535				YBX1	1.81E-58	0.337902	0.944	0.9	5.15E-54
CCNH	1.55e-07	-0.216585	0.342	0.39	0.00441322				PPIB	6.28E-16	0.338341	0.502	0.432	1.78E-11
CCND3	9.37e-94	-1.551	0.199	0.384	2.67e-89				ZBTB10	1.62E-08	0.339415	0.306	0.257	0.000460777
CCM2	3.55e-12	-0.614169	0.193	0.249	1.01e-07				FGFR1OP2	6.42E-07	0.339443	0.244	0.199	0.0182472
CCL5	7.24e-52	1.48427	0.255	0.137	2.06e-47				ESCO1	8.01E-07	0.340618	0.281	0.241	0.0227912
CCDC91	9.09e-40	-1.06843	0.213	0.326	2.58e-35				SRRM2	4.24E-33	0.343567	0.832	0.767	1.20E-28
CCDC84	2.49e-08	-0.527901	0.138	0.18	0.00070685				SF3B2	1.30E-10	0.343975	0.352	0.288	3.69E-06
CCDC66	1.56e-06	-0.34414	0.237	0.276	0.0443964				PFN1	5.04E-18	0.344108	0.593	0.532	1.43E-13
CCDC186	7.27e-12	0.436526	0.296	0.232	2.07e-07				SPTY2D1	5.74E-08	0.345359	0.293	0.25	0.00163192
CCDC174	5.19e-17	0.498991	0.27	0.194	1.47e-12				HSPA9	1.18E-16	0.347627	0.503	0.443	3.37E-12
CCDC115	1.34e-06	0.42876	0.118	0.086	0.0382154				H3F3B	1.35E-64	0.349211	0.994	0.99	3.83E-60
CBX4	3.35e-07	0.386789	0.256	0.21	0.00952353				PNRC1	1.09E-58	0.350654	0.952	0.912	3.10E-54
CBLB	7.2e-35	-0.851465	0.246	0.356	2.05e-30				RTF1	3.46E-13	0.350746	0.468	0.407	9.85E-09
CBFA2T2	4.04e-11	-0.818529	0.072	0.113	1.15e-06				TCF25	9.50E-23	0.351638	0.662	0.572	2.70E-18
CASZ1	7.23e-37	1.19319	0.173	0.085	2.06e-32				GAPDH	3.80E-26	0.35199	0.704	0.634	1.08E-21
CASK	8.85e-09	-0.538735	0.215	0.26	0.000251614				YY1	8.08E-14	0.353983	0.431	0.36	2.30E-09
CAPZB	3.16e-07	-0.326078	0.334	0.374	0.00897969				EIF4A2	1.36E-21	0.354074	0.646	0.583	3.87E-17
CAPZA1	2.1e-10	-0.306566	0.387	0.437	5.96e-06				PTPN7	2.47E-07	0.355119	0.269	0.225	0.00701555
CAPN7	1.22e-08	-0.406702	0.208	0.253	0.000347109				RSRC2	1.88E-23	0.355408	0.663	0.594	5.35E-19
CAND1	9.55e-08	0.313668	0.292	0.239	0.00271704				IRF2BP2	3.03E-18	0.356199	0.561	0.486	8.61E-14
CAMK4	3.32e-51	-0.806218	0.433	0.546	9.44e-47				SREK1	2.85E-11	0.356445	0.372	0.308	8.09E-07
CALM3	3.48e-14	0.569798	0.255	0.19	9.89e-10				APH1A	1.75E-08	0.358889	0.176	0.132	0.000497646
CALM2	3.22e-19	0.308027	0.724	0.647	9.15e-15				COPE	1.37E-12	0.36043	0.382	0.315	3.89E-08
CALM1	2.32e-35	0.269705	0.961	0.937	6.6e-31				SFPQ	3.65E-30	0.360528	0.699	0.636	1.04E-25
CAB39	6.74e-11	-0.636979	0.121	0.169	1.92e-06				DYNC1H1	4.93E-09	0.361529	0.344	0.297	0.000140132
C9orf16	6.07e-16	0.315426	0.541	0.453	1.73e-11				CLK1	5.65E-19	0.362979	0.594	0.533	1.61E-14
C5orf24	5.74e-12	0.599239	0.159	0.109	1.63e-07				TMEM9B	1.61E-06	0.363839	0.153	0.117	0.0456924
C2CD5	7.29e-09	-0.774404	0.082	0.118	0.000207404				NAMPT	3.78E-08	0.36642	0.272	0.236	0.00107539
C1D	7.05e-13	0.301759	0.36	0.283	2.01e-08				PABPC4	7.09E-10	0.367349	0.284	0.242	2.02E-05
C12orf75	4.79e-08	0.640598	0.124	0.088	0.00136119				CFL1	6.16E-18	0.36767	0.541	0.472	1.75E-13
C12orf65	3.22e-07	-0.438452	0.182	0.224	0.00916111				RBBP6	3.67E-17	0.368108	0.526	0.453	1.04E-12
BZW1	8.04e-09	0.220926	0.584	0.521	0.00022871				NECAP1	2.16E-09	0.369033	0.326	0.277	6.15E-05
BUD31	4.23e-14	0.357062	0.446	0.364	1.2e-09				DBF4	1.04E-12	0.36921	0.395	0.33	2.96E-08
BUB3	4.03e-08	0.3587	0.255	0.206	0.00114543				SPTAN1	1.34E-09	0.369391	0.302	0.267	3.80E-05
BSDC1	5.77e-13	0.416708	0.301	0.228	1.64e-08				KIF5B	1.32E-12	0.369883	0.386	0.327	3.75E-08
BRWD1	3.92e-08	-0.291648	0.337	0.378	0.00111341				MAF1	1.25E-06	0.370254	0.171	0.132	0.0354156
BRMS1	2.62e-08	0.399137	0.175	0.13	0.000744208				TENT5C	2.93E-07	0.3712	0.228	0.184	0.0083232
BOD1L1	9.3e-07	0.306494	0.369	0.32	0.026442				RAB14	1.83E-12	0.371608	0.394	0.328	5.22E-08
BLOC1S6	7.27e-12	0.468159	0.241	0.182	2.07e-07				TRMT112	1.04E-06	0.371627	0.242	0.203	0.0295311
BIRC6	8.26e-12	-0.451384	0.302	0.357	2.35e-07				WHAMM	1.05E-27	0.372137	0.691	0.61	3.00E-23
BCL7B	3.67e-14	0.407221	0.322	0.245	1.04e-09				DDX24	1.32E-38	0.372542	0.853	0.796	3.74E-34
BCL3	5.81e-07	0.567588	0.125	0.092	0.0165237				TMEM41B	2.74E-11	0.372654	0.347	0.294	7.78E-07
BCL2	7.35e-07	0.251163	0.236	0.189	0.02089				CDKN2AIP	1.49E-07	0.37275	0.219	0.173	0.00422833
BBIP1	2.07e-09	-0.725806	0.067	0.104	5.89e-05				SPSB3	4.37E-07	0.3756	0.19	0.147	0.0124157
BAZ1A	4.11e-14	-0.458672	0.366	0.427	1.17e-09				C9orf78	8.66E-22	0.377385	0.568	0.5	2.46E-17
BAX	1.7e-06	0.307162	0.214	0.172	0.0484044				RPAIN	1.59E-08	0.379752	0.255	0.21	0.000451777
BAG5	1.53e-08	0.39731	0.199	0.151	0.000434152				SVBP	1.34E-07	0.3798	0.164	0.123	0.00381452
BACH2	2.54e-52	-0.505042	0.346	0.511	7.21e-48				YPEL5	2.15E-30	0.381373	0.777	0.714	6.12E-26
B9D2	2.02e-17	0.924713	0.113	0.063	5.75e-13				SRSF7	1.13E-21	0.381584	0.846	0.811	3.22E-17
B4GALT1	3.89e-08	0.439168	0.174	0.131	0.00110517				HLA-C	1.60E-89	0.381929	0.984	0.963	4.56E-85
B3GNT2	1.2e-25	0.781948	0.217	0.132	3.4e-21				TMEM238	1.66E-08	0.382037	0.252	0.204	0.000471675
B3GLCT	4.13e-09	-0.654806	0.079	0.117	0.000117573				PPM1G	1.37E-07	0.383566	0.222	0.175	0.00388725
AVL9	2.83e-11	-0.617604	0.121	0.17	8.05e-07				RBM25	2.44E-27	0.386762	0.655	0.558	6.93E-23
AUP1	6.09e-07	0.38543	0.138	0.102	0.0173045				EIF3A	1.58E-16	0.388388	0.447	0.389	4.49E-12
ATXN7	1.87e-07	0.319618	0.317	0.265	0.00532307				GABARAPL1	9.90E-12	0.390407	0.358	0.294	2.81E-07
ATXN2L	3.77e-08	0.422122	0.223	0.177	0.00107255				RNF166	9.69E-09	0.391657	0.227	0.176	0.000275656
ATR	4.01e-09	-0.526688	0.152	0.198	0.000114168				OGA	3.04E-13	0.392147	0.411	0.343	8.64E-09
ATP9B	2.01e-20	-0.585315	0.279	0.358	5.72e-16				TOPORS	2.23E-07	0.39462	0.222	0.177	0.0063288
ATP6V0E1	8.58e-09	-0.484659	0.183	0.229	0.00024404				NEAT1	5.34E-22	0.396129	0.574	0.48	1.52E-17
ATP6V0C	1.06e-15	0.287364	0.587	0.506	3.01e-11				SNHG1	3.43E-15	0.397229	0.407	0.339	9.76E-11
ATP6V0B	8.03e-07	0.368952	0.22	0.177	0.0228407				HMGN1	2.36E-25	0.397619	0.599	0.513	6.72E-21
ATP11B	4.55e-13	-0.483769	0.244	0.305	1.29e-08				ILF3	1.73E-15	0.399977	0.409	0.336	4.93E-11
ATM	8.16e-09	-0.255672	0.418	0.467	0.000231969				RSRP1	2.30E-22	0.400837	0.591	0.507	6.54E-18
ATG2A	3.17e-48	1.27217	0.301	0.178	9.01e-44				CDK11A	1.46E-11	0.400875	0.332	0.268	4.16E-07
ATF6	1.54e-14	-0.617095	0.117	0.175	4.39e-10				ZFP36L2	7.70E-44	0.401058	0.92	0.863	2.19E-39
ATAD2B	4.07e-08	-0.450081	0.189	0.233	0.00115655				CD74	7.85E-09	0.40911	0.27	0.222	0.000223152
ASTE1	1.95e-08	0.560783	0.127	0.09	0.000555877				TUBA1A	2.34E-27	0.412198	0.624	0.527	6.64E-23
ASCC3	3.65e-07	0.280903	0.234	0.188	0.0103822				METTL9	3.75E-16	0.412399	0.373	0.295	1.07E-11
ASB3	2.72e-24	-0.867134	0.154	0.236	7.73e-20				CALR	1.74E-12	0.413763	0.317	0.254	4.94E-08
ASAH1	5.97e-08	0.459197	0.119	0.084	0.00169651				PTP4A2	1.44E-26	0.413984	0.577	0.477	4.10E-22
ARPC2	7.36e-19	0.327613	0.691	0.609	2.09e-14				ACIN1	1.56E-10	0.414213	0.278	0.229	4.45E-06
ARPC1B	8.01e-10	0.493514	0.227	0.175	2.28e-05				CBX4	4.04E-08	0.414342	0.241	0.207	0.00114999
ARL14EP	3.37e-14	-0.588273	0.158	0.222	9.59e-10				ILF2	3.01E-12	0.414956	0.316	0.25	8.55E-08
ARIH1	4.63e-26	-0.485693	0.366	0.462	1.32e-21				NCOA7	5.63E-07	0.416793	0.178	0.14	0.0160054
ARID5A	7.21e-09	-0.243398	0.38	0.433	0.000204935				SYS1	1.44E-06	0.417419	0.169	0.134	0.0408557
ARID2	1.3e-06	-0.246423	0.208	0.25	0.0369637				EIF4G2	4.57E-30	0.417828	0.658	0.571	1.30E-25
ARHGEF7	5.38e-12	-0.449993	0.182	0.24	1.53e-07				PHF1	1.83E-18	0.41823	0.366	0.278	5.20E-14
ARHGEF3	3.13e-07	-0.52998	0.078	0.111	0.00889313				GOLGA4	1.29E-20	0.419643	0.532	0.465	3.67E-16
ARHGDIA	2.02e-09	0.349287	0.335	0.274	5.74e-05				KLF2	4.31E-42	0.420422	0.795	0.695	1.23E-37
ARHGAP9	3.45e-09	0.533745	0.141	0.1	9.82e-05				HNRNPH1	1.55E-32	0.421569	0.638	0.553	4.40E-28
ARHGAP4	4.9e-16	0.618095	0.204	0.139	1.39e-11				FUS	7.85E-44	0.421682	0.796	0.734	2.23E-39
ARHGAP15	2.67e-55	-0.961263	0.361	0.486	7.6e-51				RGCC	5.44E-12	0.422447	0.354	0.297	1.55E-07
ARGLU1	4.25e-29	0.426967	0.649	0.567	1.21e-24				MEX3C	8.84E-09	0.425333	0.216	0.168	0.00025145
ARFGEF1	7.44e-12	-0.511127	0.247	0.301	2.12e-07				AHNAK	8.86E-08	0.425962	0.222	0.175	0.00251978
ARF1	7.48e-25	0.377809	0.586	0.479	2.13e-20				ATG3	1.02E-08	0.427395	0.217	0.17	0.000289128
AQR	4.43e-08	-0.447729	0.16	0.203	0.00125989				GGA2	7.71E-07	0.428629	0.172	0.14	0.0219319
APRT	2.97e-12	0.278768	0.55	0.476	8.45e-08				MAZ	1.52E-11	0.430197	0.212	0.155	4.31E-07
APPL2	3.64e-19	-0.80117	0.139	0.208	1.03e-14				ISCA1	1.64E-22	0.432412	0.477	0.387	4.65E-18
APPBP2	1.38e-10	-0.641942	0.102	0.147	3.93e-06				PCSK7	6.88E-11	0.435379	0.271	0.217	1.96E-06
APOL6	1.78e-15	0.590632	0.223	0.159	5.07e-11				LMNA	1.02E-07	0.437864	0.144	0.105	0.00289362
APBA2	7.03e-13	-0.657957	0.205	0.259	2e-08				DR1	2.62E-08	0.437871	0.185	0.14	0.000744854
AP3M2	9.04e-08	-0.380629	0.232	0.275	0.00256969				JUND	7.30E-76	0.438413	0.99	0.983	2.08E-71
AP005899.1	4.06e-12	-0.899889	0.062	0.103	1.15e-07				SSNA1	2.41E-07	0.438445	0.182	0.144	0.00686469
ANXA1	2.5e-07	0.278684	0.166	0.127	0.00710274				SAT2	2.23E-08	0.439133	0.165	0.122	0.000633808
ANKRD36C	6.75e-09	0.578541	0.171	0.128	0.000192025				BTG2	2.19E-30	0.441891	0.676	0.622	6.21E-26
ANKRD28	6.29e-07	-0.339174	0.195	0.238	0.0178971				REL	3.65E-27	0.442466	0.546	0.443	1.04E-22
ANKRD17	9.86e-10	-0.438994	0.219	0.271	2.8e-05				DNAJB1	3.07E-26	0.443262	0.56	0.465	8.73E-22
ANKRD13C	1.4e-07	-0.521799	0.139	0.178	0.00397657				PNN	2.81E-23	0.444335	0.511	0.446	8.00E-19
ANKIB1	2.71e-11	-0.67085	0.097	0.143	7.7e-07				HSP90B1	8.24E-14	0.444576	0.315	0.251	2.34E-09
ANK3	4.37e-39	-1.19777	0.13	0.237	1.24e-34				HMGB2	1.34E-22	0.444592	0.477	0.396	3.82E-18
ANAPC11	1.32e-07	0.390551	0.131	0.094	0.00374287				SNHG15	3.45E-16	0.445521	0.376	0.304	9.82E-12
AMBRA1	1.1e-12	-0.552911	0.143	0.2	3.13e-08				FMNL1	2.22E-14	0.447104	0.334	0.267	6.32E-10
AL021155.5	1.39e-12	0.580317	0.194	0.139	3.95e-08				MAPKAPK2	6.36E-12	0.451288	0.246	0.185	1.81E-07
AKT3	3.25e-33	-1.00537	0.185	0.288	9.23e-29				NRBP1	5.33E-08	0.453021	0.192	0.148	0.00151451
AKIRIN2	8.88e-07	0.341289	0.192	0.15	0.0252561				SURF2	9.14E-07	0.45562	0.151	0.118	0.025987
AKAP9	1.07e-08	0.355452	0.432	0.377	0.000305616				AKAP17A	5.23E-09	0.456212	0.195	0.149	0.00014869
AKAP13	5.14e-07	-0.280321	0.497	0.523	0.0146115				BCLAF1	1.25E-34	0.458046	0.615	0.521	3.55E-30
AGTPBP1	1.49e-08	-0.449279	0.208	0.253	0.000424133				TUBA1B	6.97E-12	0.458572	0.275	0.215	1.98E-07
AGK	4.35e-07	-0.471895	0.076	0.108	0.0123652				RUNX3	1.19E-19	0.458588	0.49	0.425	3.38E-15
ADSS	1.62e-06	-0.47339	0.119	0.153	0.046081				TPR	7.80E-16	0.459013	0.367	0.295	2.22E-11
ADK	1.33e-23	-0.869794	0.178	0.26	3.77e-19				DNAJB11	1.20E-07	0.45966	0.155	0.116	0.0034116
ADAM10	4.27e-11	-0.56637	0.102	0.149	1.22e-06				AHI1	8.69E-09	0.460136	0.193	0.146	0.000247093
ACTB	1.5e-32	0.353618	0.867	0.78	4.26e-28				DUSP8	8.38E-10	0.463388	0.204	0.154	2.38E-05
AC233976.1	2.82e-08	-0.831961	0.069	0.102	0.000802215				TOB1	1.15E-13	0.464661	0.318	0.265	3.27E-09
AC097376.3	4.64e-14	-0.796829	0.101	0.154	1.32e-09				SDF2	1.05E-08	0.464875	0.131	0.092	0.000299815
AC092683.1	1.58e-33	1.57526	0.118	0.05	4.51e-29				ITGB1	1.22E-07	0.464923	0.175	0.137	0.00348242
AC087286.2	1.13e-25	-1.61016	0.047	0.11	3.21e-21				SNHG7	6.27E-30	0.4657	0.53	0.425	1.78E-25
AC079781.5	2.64e-11	-0.717741	0.083	0.127	7.51e-07				CLPP	1.82E-07	0.468013	0.148	0.11	0.00517908
AC073167.1	4.6e-34	-1.21063	0.096	0.189	1.31e-29				NXF1	4.17E-07	0.468028	0.126	0.101	0.0118637
AC016831.7	3.25e-13	-0.789589	0.078	0.126	9.25e-09				DOK2	9.73E-10	0.469227	0.17	0.123	2.77E-05
AC010894.3	4.37e-44	-1.94496	0.048	0.138	1.24e-39				ALKBH5	1.06E-07	0.474286	0.176	0.138	0.00301552
AC005037.1	5.55e-12	-0.783434	0.075	0.118	1.58e-07				UBC	1.10E-73	0.475034	0.967	0.927	3.12E-69
ABLIM1	3.95e-07	-0.241282	0.371	0.416	0.0112242				LYAR	5.23E-08	0.476334	0.173	0.133	0.00148822
ABHD5	1.12e-15	0.831861	0.105	0.059	3.2e-11				ADRM1	1.88E-10	0.477219	0.21	0.156	5.33E-06
ABHD17A	5.97e-19	0.676578	0.201	0.131	1.7e-14				LINC-PINT	2.42E-23	0.4806	0.483	0.403	6.89E-19
ABHD15-AS1	1.55e-42	-1.99323	0.034	0.116	4.4e-38				HLA-DPB1	5.33E-08	0.483384	0.142	0.11	0.00151461
ABCC1	8.44e-20	-0.613734	0.173	0.252	2.4e-15				CD8B	1.90E-09	0.486105	0.165	0.14	5.41E-05
									YWHAQ	5.68E-12	0.4872	0.236	0.177	1.62E-07
									CFAP20	1.22E-06	0.489725	0.129	0.094	0.0346564
									PAXBP1	1.02E-07	0.490775	0.164	0.125	0.00290666
									GUK1	1.01E-43	0.491483	0.663	0.545	2.87E-39
									SQSTM1	8.22E-23	0.492669	0.467	0.377	2.34E-18
									SMARCD1	2.73E-10	0.493968	0.182	0.144	7.77E-06
									GOLGB1	2.54E-17	0.496856	0.377	0.318	7.23E-13
									ODF2L	3.36E-12	0.498362	0.218	0.159	9.55E-08
									CWC25	1.83E-11	0.498945	0.219	0.173	5.20E-07
									ITGA4	1.93E-11	0.500155	0.242	0.189	5.48E-07
									DUSP10	1.02E-07	0.503272	0.136	0.099	0.00288995
									ZFAND5	1.15E-18	0.504622	0.331	0.267	3.27E-14
									TBCC	1.39E-14	0.505376	0.262	0.195	3.95E-10
									IFRD1	3.58E-14	0.505868	0.314	0.266	1.02E-09
									AC020916.1	1.27E-17	0.508405	0.225	0.153	3.62E-13
									MLF2	8.09E-12	0.512023	0.198	0.142	2.30E-07
									STAT5A	1.97E-08	0.512733	0.157	0.126	0.000559169
									MPRIP	3.30E-07	0.513947	0.117	0.083	0.00939476
									FBRS	7.71E-10	0.514911	0.197	0.153	2.19E-05
									MYADM	5.16E-16	0.516302	0.206	0.14	1.47E-11
									TSC22D3	5.87E-81	0.518279	0.859	0.733	1.67E-76
									MARCKSL1	1.52E-11	0.51971	0.181	0.152	4.31E-07
									CTSW	1.25E-11	0.519787	0.203	0.157	3.56E-07
									IL10RA	1.80E-10	0.520329	0.186	0.135	5.12E-06
									TRIM28	1.16E-07	0.520574	0.143	0.107	0.00329484
									SIRT7	6.70E-10	0.521535	0.158	0.112	1.91E-05
									AL118516.1	1.09E-09	0.521793	0.2	0.154	3.11E-05
									MZF1-AS1	1.03E-06	0.524473	0.106	0.093	0.0292258
									SMC4	1.15E-06	0.52475	0.132	0.099	0.0327684
									TOR1AIP2	2.25E-12	0.525769	0.199	0.143	6.39E-08
									SH2D1A	5.07E-10	0.526107	0.179	0.131	1.44E-05
									ERVK3-1	5.25E-13	0.530367	0.218	0.161	1.49E-08
									SSBP4	9.09E-08	0.530658	0.131	0.096	0.00258406
									UBE2A	2.11E-15	0.530928	0.267	0.206	6.00E-11
									EXOG	2.46E-07	0.532463	0.116	0.082	0.00698536
									ZNF281	3.50E-08	0.538738	0.134	0.097	0.000993965
									ARL4A	2.82E-18	0.541782	0.273	0.195	8.03E-14
									ZFP91	2.37E-20	0.542625	0.316	0.239	6.74E-16
									PPP1R10	6.00E-21	0.542909	0.386	0.326	1.71E-16
									RGS1	1.74E-27	0.543392	0.359	0.252	4.94E-23
									AHR	3.66E-14	0.54504	0.224	0.16	1.04E-09
									MCL1	1.06E-31	0.550989	0.505	0.411	3.01E-27
									GNG2	5.87E-22	0.552294	0.377	0.297	1.67E-17
									FOSL2	1.50E-08	0.553968	0.142	0.107	0.000426162
									PPP6R1	2.03E-07	0.55749	0.119	0.086	0.00576809
									CDC5L	2.00E-16	0.557602	0.249	0.177	5.69E-12
									TPI1	5.86E-07	0.566607	0.102	0.076	0.0166733
									ZBTB7A	6.77E-16	0.569808	0.272	0.206	1.92E-11
									IDS	4.09E-55	0.570926	0.584	0.426	1.16E-50
									HSPA5	3.31E-33	0.571459	0.463	0.347	9.41E-29
									FAM53C	2.25E-10	0.572988	0.142	0.098	6.41E-06
									MAP7D1	6.68E-09	0.573539	0.132	0.093	0.000189964
									UBE2M	6.67E-07	0.574135	0.104	0.075	0.0189691
									TIPARP	1.35E-13	0.575558	0.216	0.163	3.84E-09
									SYNE2	7.33E-20	0.575647	0.379	0.299	2.08E-15
									DEDD2	1.51E-18	0.576227	0.219	0.146	4.31E-14
									SLC38A2	7.91E-33	0.57763	0.537	0.451	2.25E-28
									TMEM170A	2.88E-08	0.577814	0.134	0.097	0.000818548
									GLTP	6.52E-11	0.580661	0.154	0.109	1.85E-06
									PIM3	5.98E-33	0.583218	0.45	0.354	1.70E-28
									SNHG25	2.66E-33	0.587435	0.451	0.347	7.56E-29
									BHLHE40	1.85E-10	0.587599	0.13	0.087	5.25E-06
									DYNLL1	1.07E-09	0.590251	0.153	0.117	3.05E-05
									PRR7	2.33E-09	0.592638	0.119	0.08	6.63E-05
									SAP30L	1.14E-07	0.594082	0.113	0.08	0.00323413
									JUNB	8.94E-94	0.595732	0.961	0.943	2.54E-89
									TNFAIP3	3.61E-86	0.597446	0.881	0.798	1.03E-81
									HERPUD1	5.14E-23	0.60138	0.329	0.251	1.46E-18
									TSPYL4	1.05E-14	0.602719	0.212	0.154	2.98E-10
									TUFM	8.84E-20	0.606683	0.252	0.174	2.51E-15
									ODC1	1.77E-36	0.610061	0.475	0.381	5.04E-32
									IL23A	6.81E-07	0.614987	0.102	0.073	0.0193531
									FABP5	3.07E-09	0.616541	0.108	0.085	8.74E-05
									DNAJC15	4.09E-23	0.617179	0.269	0.181	1.16E-18
									CD8A	1.84E-11	0.617933	0.156	0.121	5.24E-07
									CNBD2	4.96E-08	0.618539	0.114	0.08	0.00140948
									BDP1	1.82E-19	0.619278	0.267	0.193	5.17E-15
									ATF4	1.80E-30	0.625496	0.407	0.315	5.11E-26
									PPP1R15A	8.01E-52	0.629782	0.605	0.476	2.28E-47
									KPNA2	1.08E-10	0.633892	0.14	0.099	3.06E-06
									AMD1	3.65E-51	0.641329	0.586	0.469	1.04E-46
									ATP6V0B	7.60E-25	0.641969	0.238	0.151	2.16E-20
									HEXIM1	3.33E-13	0.64344	0.16	0.115	9.48E-09
									S100A4	2.00E-18	0.647449	0.403	0.335	5.68E-14
									PIK3R1	1.62E-46	0.649548	0.569	0.449	4.60E-42
									CD99	4.10E-34	0.653674	0.391	0.281	1.16E-29
									RAB5IF	5.25E-19	0.654255	0.253	0.182	1.49E-14
									EZR	4.88E-43	0.663244	0.493	0.374	1.39E-38
									NOP56	2.00E-17	0.666588	0.211	0.15	5.70E-13
									NKTR	3.91E-64	0.672398	0.618	0.505	1.11E-59
									DNAJA1	8.05E-55	0.673979	0.584	0.472	2.29E-50
									GABPB1-AS1	1.73E-26	0.676861	0.32	0.24	4.93E-22
									PTGER4	1.04E-34	0.67695	0.403	0.301	2.96E-30
									TAGAP	1.41E-18	0.682988	0.207	0.138	4.00E-14
									SAT1	1.59E-42	0.683667	0.549	0.428	4.52E-38
									PPP1R15B	2.59E-23	0.685995	0.253	0.171	7.35E-19
									CMTM3	1.59E-09	0.690342	0.108	0.07	4.53E-05
									MVD	4.99E-12	0.696461	0.125	0.087	1.42E-07
									SDR42E2	6.60E-11	0.696717	0.138	0.098	1.88E-06
									IER2	5.53E-49	0.697965	0.698	0.644	1.57E-44
									IER5	8.00E-33	0.700134	0.383	0.309	2.27E-28
									JUN	2.27E-64	0.70153	0.885	0.842	6.46E-60
									A1BG	1.54E-18	0.705526	0.182	0.115	4.37E-14
									DDIT3	4.75E-26	0.709646	0.279	0.199	1.35E-21
									KMT2B	1.04E-11	0.713997	0.123	0.084	2.97E-07
									TUBA4A	2.09E-28	0.722115	0.337	0.248	5.95E-24
									CITED2	1.94E-28	0.726379	0.323	0.227	5.53E-24
									TSPYL2	3.93E-51	0.731609	0.572	0.443	1.12E-46
									AC044849.1	3.90E-41	0.732314	0.405	0.289	1.11E-36
									COTL1	1.06E-36	0.755046	0.331	0.219	3.01E-32
									MIS18BP1	2.91E-15	0.764291	0.145	0.091	8.27E-11
									RGS2	4.15E-21	0.770957	0.214	0.148	1.18E-16
									GATA3	1.09E-21	0.782925	0.206	0.132	3.11E-17
									DUSP1	5.39E-116	0.784736	0.778	0.607	1.53E-111
									ATP1B3	2.34E-19	0.798148	0.178	0.119	6.64E-15
									KMT2E-AS1	1.47E-18	0.80163	0.174	0.119	4.18E-14
									NFKBIA	1.55E-122	0.813783	0.865	0.818	4.39E-118
									AC253572.2	2.44E-31	0.819509	0.335	0.241	6.93E-27
									CSRNP1	3.46E-24	0.821185	0.218	0.146	9.84E-20
									AL360012.1	3.18E-11	0.82229	0.106	0.08	9.05E-07
									GADD45B	4.27E-55	0.823944	0.584	0.552	1.21E-50
									CCL5	1.03E-27	0.843218	0.229	0.142	2.93E-23
									FLNA	1.89E-26	0.846082	0.217	0.143	5.36E-22
									AL499604.1	5.92E-40	0.850856	0.371	0.275	1.68E-35
									CHMP1B	1.77E-40	0.85985	0.316	0.225	5.03E-36
									ZC3H12A	4.46E-17	0.863709	0.136	0.087	1.27E-12
									Z93241.1	3.55E-12	0.872869	0.102	0.063	1.01E-07
									KLF6	2.29E-101	0.894987	0.661	0.477	6.51E-97
									TUBB4B	1.26E-35	0.896675	0.316	0.237	3.58E-31
									UBE2S	1.20E-35	0.902109	0.284	0.194	3.42E-31
									ILF3-DT	1.80E-33	0.926661	0.234	0.139	5.13E-29
									NR4A2	1.21E-74	0.927323	0.51	0.37	3.44E-70
									LGALS1	5.17E-19	0.944538	0.133	0.075	1.47E-14
									H2AFX	6.65E-27	0.97822	0.168	0.112	1.89E-22
									KLF10	6.38E-24	0.982438	0.16	0.101	1.81E-19
									UBE2Q1	1.87E-43	0.992116	0.249	0.137	5.31E-39
									BRD2	2.56E-63	0.992194	0.397	0.279	7.28E-59
									DUSP4	3.68E-18	0.997206	0.128	0.076	1.05E-13
									AL021155.5	1.02E-29	1.01747	0.192	0.114	2.91E-25
									HIPK1-AS1	2.26E-18	1.04091	0.105	0.056	6.41E-14
									SERTAD1	1.79E-41	1.04263	0.265	0.186	5.08E-37
									CSKMT	1.47E-30	1.05416	0.183	0.11	4.17E-26
									NKG7	2.22E-31	1.11762	0.132	0.06	6.32E-27
									FOS	5.12E-181	1.13155	0.871	0.717	1.45E-176
									FOSB	2.00E-129	1.13181	0.603	0.403	5.70E-125
									ZFP36	1.32E-80	1.15734	0.574	0.437	3.75E-76
									ATG2A	1.99E-55	1.16668	0.276	0.154	5.65E-51
									GADD45G	5.14E-27	1.18626	0.157	0.091	1.46E-22
									DUSP2	8.55E-87	1.25054	0.517	0.383	2.43E-82
									PMAIP1	1.82E-60	1.29991	0.288	0.155	5.18E-56
									NR4A3	5.98E-30	1.34734	0.118	0.054	1.70E-25
									NEU1	1.72E-45	1.3776	0.183	0.093	4.88E-41
									ZEB2	1.42E-35	1.39493	0.126	0.057	4.03E-31
									RPS4Y1	0	1.66421	0.957	0.281	0
									EIF1AY	3.09E-72	1.69008	0.156	0.046	8.77E-68
									ZFY	2.66E-54	1.83053	0.127	0.04	7.56E-50
									CXCL8	1.30E-94	1.91826	0.187	0.055	3.69E-90
									KDM5D	2.22E-52	1.9812	0.104	0.027	6.33E-48
									USP9Y	9.30E-189	2.04605	0.32	0.082	2.64E-184
									PRKY	5.42E-78	2.23049	0.133	0.03	1.54E-73
									DDX3Y	0	2.24004	0.551	0.136	0
									UTY	7.53E-252	2.52075	0.343	0.07	2.14E-247
									AC105402.3	8.63271466324575e-317	7.08338	0.227	0.007	2.45479874164056e-312
