# Supplementary material for: Teplizumab induces persistent changes in the antigen-specific repertoire in individuals at risk for type 1 diabetes
Source: J Clin Invest. 2024 Aug 13;134(18):e177492. doi: 10.1172/JCI177492 (PMC11405034; doi:10.1172/JCI177492)
Supplement: Supplemental table 3 [file jci-134-177492-s268.xlsx]

## Sheet: Sheet1
	DEGs between Teplizumab and Placebo (avg_log2FC > |0.2| and p value<0.05)					DEGs between Responders and Non responders in the teplizumab group(avg_log2FC > |0.2| and p value<0.05)					DEGs between Teplizumab and Placebo (avg_log2FC > |0.2| and p value<0.05)
	3 months					3 months					18 months
	Teplizumab vs Placebo					Responder vs. Non responder					Teplizumab vs Placebo
	Gene	log2FoldChange	pvalue			Gene	log2FoldChange	pvalue			Gene	log2FoldChange	pvalue
	SLC22A18AS	-1.69548	0.0130432			KLRB1	-0.667189	0.000672167			CD24	2.31994	0.00212624
	LYZ	-1.37676	0.0188662			CCL4	1.26145	0.0456911			FCER2	1.73779	0.00510608
	DSC2	-1.25741	0.0188538			CCL7	3.84143	0.0188806			FCRLA	3.34608	0.00608836
	NME1	-0.997332	0.000361864			CD160	1.43798	0.0365183			TGFBI	0.964007	0.011362
	ARHGAP23	-0.966849	0.0463612			CXCL3	1.96714	0.0459595			IFI44	-1.68915	0.0126885
	MAPK7	-0.700895	0.0232931			CXCR3	1.79044	8.13108e-05			IFI27	-3.21027	0.0191834
	ZNF787	-0.543906	0.0482948			IFNLR1	0.932987	0.0185575			IFI44L	-3.3156	0.021579
	TRMT61A	-0.430126	0.0452172			IL2	2.03201	0.0267728			CX3CR1	2.09083	0.0251279
	ZFP90	0.411049	0.0305163			IL21R	1.32069	0.000380356			IFI6	-1.47717	0.0298349
	CCSER2	0.851937	0.00557438			IL2RA	1.616	0.0219504			STAT4	-0.748813	0.0474109
	IFNLR1	0.946086	0.0351263			IRF1	0.82039	0.04778			FCRL2	1.62345	0.0486201
	DRAXIN	-1.97219	0.0463426			IRF9	0.795127	0.0121738			MIR6891	-6.94043	2.51e-05
	SLC7A3	-1.94863	0.0114863			LIF	1.57497	0.0254128			XIST	-16.1207	3.29e-05
	C11orf45	-1.94001	0.0437014			NFATC2	0.875978	0.0306177			TREML4	3.90107	4.02e-05
	WWC1	-1.92043	0.00159201			RUNX3	0.701849	0.0431949			CCDC144A	2.85147	0.00035029
	BIRC7	-1.89207	0.0382082			STAT4	0.735796	0.0384096			ZNF683	-2.76526	0.000885424
	TRIM71	-1.87467	0.031856			TGFB1	0.794823	0.0312867			FGL2	2.33991	0.00134677
	DPY19L1P1	-1.82015	0.0467107			TNFSF14	2.11057	0.00104372			TPST1	1.23811	0.00157407
	MIR6829	-1.77434	0.0422495			A1BG_AS1	0.831138	0.036651			MAP3K7CL	-1.22611	0.00168365
	S100A5	-1.72726	0.0472328			ABCC6	-1.65361	0.00963583			HPSE	1.22728	0.00204588
	SMAD6	-1.69481	0.00253159			ADA	1.10943	0.00191283			CHST13	3.0514	0.00232472
	PLLP	-1.67635	0.00681889			ADAD2	3.25721	0.0441848			CELSR1	1.07597	0.00267999
	TSPEAR_AS1	-1.65972	0.0434888			ADARB2	2.01094	0.00939046			SPIB	1.72555	0.00283325
	TBX6	-1.62948	0.0208228			ADCY3	0.648485	0.025624			LOC389906	-1.24801	0.0031336
	EPHB3	-1.6048	0.0299906			ADGRB1	1.16147	0.0296238			LTA4H	1.17266	0.00314862
	SCN4B	-1.51872	0.0207792			ADORA2B	2.02698	0.00623948			TCL1A	2.8325	0.00322829
	LPIN3	-1.45328	0.0451979			AGAP7P	2.0201	2.73775e-11			ZNF714	-1.15022	0.00335154
	NEURL1B	-1.45163	0.0395296			AGRN	1.44784	0.00431751			TREML2	1.34153	0.00374182
	AR	-1.4287	0.0360786			AHRR	3.29138	0.00101113			MSANTD1	-2.67136	0.00424372
	PDZD2	-1.40994	0.0481227			AHSP	4.02658	0.0198594			NXPE3	-0.898768	0.00443351
	STEAP3	-1.40433	0.00468547			AIFM2	0.676321	0.0397909			NLRP2	-1.61083	0.0044889
	PXT1	-1.38479	0.0129713			AKAP7	-0.802631	0.019226			SLC38A11	3.37602	0.00484197
	SPATA6L	-1.36176	0.000235043			ALPK2	2.34709	0.00552072			IGFBP3	2.19556	0.0052569
	NRSN2_AS1	-1.34767	0.0153749			ALPL	1.7332	0.0312476			ZNF600	1.19149	0.00533333
	ROBO3	-1.34494	0.00256147			AMIGO2	0.915984	0.0350356			SLC12A7	-1.13926	0.00535714
	OSM	-1.30646	0.00575344			AMPD3	0.974048	0.0374444			ERCC6L	-3.05168	0.00557382
	OLIG1	-1.29994	0.00719154			ANGPTL4	1.95151	0.0308627			STOX1	-3.55566	0.00597696
	TFCP2L1	-1.19511	0.0227319			ANKEF1	0.925448	0.0231064			KCNH8	1.5963	0.00776286
	C1orf127	-1.15809	0.0428597			ANKLE2	0.461751	0.041548			POU2AF1	1.80705	0.00797264
	S1PR3	-1.14057	0.0327388			ANKRD20A11P	1.95553	0.00934828			SEMA4B	1.19617	0.00807602
	FAM110B	-1.12842	0.0417423			ANKRD20A4	-3.58494	0.00502521			ADAMTS2	-5.46233	0.00826739
	CDHR5	-1.1263	0.0182864			ANKRD20A5P	-1.004	0.0204856			STX7	1.11326	0.00864408
	KANK2	-1.10113	0.0287782			ANKRD55	-1.82393	0.0273172			CD79A	1.1798	0.00906813
	SLC35E4	-1.08843	0.0139189			AP1M1	0.441522	0.0231523			PDE9A	-1.49046	0.00912083
	COL24A1	-1.07946	0.0274101			AP1S2	-0.562877	0.034084			LOC100996286	2.27307	0.00973571
	GUCY2D	-1.0755	0.0451239			APOL2	0.897983	0.0302062			CPAMD8	1.17403	0.00982279
	IL17RC	-1.07291	0.0144038			APOL3	0.525695	0.0475479			ANKRD36BP2	-2.9181	0.00982724
	SHROOM1	-1.05775	0.0476181			AQP9	1.99597	0.00062622			LRG1	1.40248	0.010057
	GCAT	-1.05559	0.0492778			ARFGAP1	0.528207	0.00310574			SNX22	2.21327	0.010148
	CYP4V2	-1.01888	0.0200377			ARPIN	-1.80493	0.0143987			SCN3A	2.64078	0.010186
	P2RY2	-1.00224	0.0484088			ARRDC3	-0.665078	0.0201023			CLCN4	2.32178	0.0103746
	CYP27A1	-0.999203	0.0276185			ASAP1_IT2	2.09232	0.0140462			LINC00540	2.37497	0.0112183
	CDS1	-0.985381	0.0101454			ASB2	2.10318	0.00105607			HVCN1	1.84415	0.0114957
	FAM114A1	-0.980026	0.0259267			ATG2A	1.06478	0.00889382			GLB1L	1.36078	0.0116602
	AKR1E2	-0.968281	0.0292407			ATOX1	-0.573639	0.0107461			LARGE	1.49233	0.0118857
	ZNF608	-0.957661	0.0448889			ATP10A	-0.598172	0.0410759			PNOC	1.79944	0.0128305
	C4orf48	-0.93148	0.0201311			ATP1A4	5.83328	1.09726e-07			GFPT2	-2.25336	0.0131259
	TEKT2	-0.931108	0.04274			ATP9A	1.18258	0.00191867			LRRC16A	-1.23475	0.0138697
	BRE_AS1	-0.928626	0.0182696			AURKC	1.38665	0.00314998			LCN10	3.4868	0.0139013
	EFNA1	-0.909503	0.0358993			BATF2	3.58546	0.000604159			LOC100129034	0.775022	0.0139167
	PLCD3	-0.906772	0.0255195			BEND5	-0.932579	0.0244739			ROBO3	-1.70224	0.0149322
	C11orf95	-0.905848	0.0256549			BEST4	1.35603	0.0158553			KIF14	-2.48071	0.0149633
	IL10	-0.905645	0.0380984			BEX1	1.56696	0.00942436			CDT1	-1.80426	0.0153101
	NME2	-0.874505	0.0358963			BIK	1.0731	0.0130216			DYRK4	1.12208	0.0156083
	MYO15B	-0.869361	0.0300448			BMS1P4	-0.524132	0.0365914			FAM106CP	2.88158	0.0158777
	FSTL3	-0.858139	0.0166563			BRAT1	0.631556	0.00108364			CSF1	-1.39544	0.0165372
	PPM1J	-0.844163	0.0457612			BRIP1	0.581898	0.0188353			USP32P1	3.78095	0.0166502
	ENPP2	-0.835058	0.0212667			BUB1B	1.51553	0.000565885			CLEC12A	1.35335	0.0168244
	NAAA	-0.796604	0.0439751			C10orf11	-1.41257	0.0338726			PLEKHG5	-1.13957	0.0172512
	DDAH2	-0.754991	0.0104347			C15orf48	2.47422	0.0196412			ABCB4	1.15961	0.0173917
	KLHDC8B	-0.746623	0.0457024			C19orf12	0.627961	0.0120256			CLEC10A	1.28698	0.0177986
	SERPINF1	-0.743981	0.0459548			C1orf162	-0.444124	0.019664			SPATA18	3.29558	0.0181254
	KCNN4	-0.728179	0.0415777			C20orf27	-1.21934	0.0296116			PPP1R2P9	-5.49058	0.0182822
	CD180	-0.72592	0.0384204			C21orf2	0.318051	0.0318487			FPR1	1.20837	0.0183038
	MCOLN1	-0.718468	0.00714999			C5orf17	-3.46077	0.0234648			FFAR1	0.926431	0.0184386
	GLUL	-0.718424	0.0409828			C6orf223	2.02168	0.0287578			USP18	-1.8121	0.0186774
	LY96	-0.708909	0.0210549			C9orf3	-0.764251	0.0410768			CHRM3_AS2	-1.52389	0.0187622
	MBOAT2	-0.705178	0.0284223			CA1	5.14554	0.0131395			BLK	0.979322	0.0189595
	COA7	-0.701839	0.00937706			CA6	-1.41802	0.0326592			MEF2C	1.8203	0.0191517
	KIAA1804	-0.693769	0.00149816			CADM4	-1.56002	0.00307028			FAM46A	-0.701505	0.019606
	LRFN4	-0.693386	0.0129338			CAPN11	2.59959	0.0106682			HLA_DRB1	0.740609	0.0198291
	LRRC56	-0.680907	0.0201329			CAPN8	1.80999	0.0247774			GM2A	0.845394	0.0198317
	MAP1S	-0.668807	0.0478845			CARD10	2.12843	0.0457838			SIGLEC1	-3.81977	0.0198566
	TLR1	-0.664049	0.00767008			CARHSP1	0.427429	0.017265			KCNG1	4.15168	0.0201329
	HIVEP3	-0.661033	0.0439077			CASP1	1.13974	0.0245074			MNDA	1.15983	0.0204708
	PVRL1	-0.653105	0.013705			CASQ1	2.33826	0.00289892			TSPYL5	1.37541	0.021005
	SMIM5	-0.645165	0.0329106			CATIP_AS1	1.35542	0.0185053			PTGDR	1.66759	0.021147
	DBP	-0.642528	0.0489742			CAV2	2.36348	0.00886936			LOC441081	2.49061	0.0212821
	RAP2B	-0.635056	0.0436559			CBX8	0.878931	0.0478196			P2RY14	2.02357	0.0213703
	KCNH3	-0.630804	0.0445685			CC2D2B	-3.24289	0.0448821			SMIM14	2.16821	0.0213732
	THRA	-0.605129	0.0483236			CCDC12	0.571149	0.0300141			GBP2	-0.69292	0.0214161
	RMDN2	-0.537161	0.0390552			CCDC120	0.393597	0.0182598			SLC22A1	-2.07151	0.0217411
	RRAGD	-0.529591	0.00245527			CCDC157	0.707734	0.00921906			SLC9A7	0.850628	0.0220186
	NIPSNAP3A	-0.516668	0.0363019			CCDC22	0.328797	0.0482116			TCL1B	3.3609	0.0220921
	SPAG1	-0.511946	0.0295794			CCDC42B	1.6554	0.01048			KCNE3	1.51427	0.0222499
	MRPL17	-0.492758	0.0123911			CCL2	2.5028	0.0361125			CSF1R	1.41383	0.0238703
	ZFP36L1	-0.484735	0.0336188			CCL20	1.77514	0.0255489			CXCR5	1.46092	0.0243794
	NR1D1	-0.446283	0.0102899			CCL22	2.50967	0.0353669			PHF13	-0.838517	0.0247993
	PI4KAP2	-0.398262	0.0420689			CCND1	0.958137	0.00941795			LRRC6	-1.21633	0.0258114
	PXK	-0.396361	0.0463382			CD22	-0.93916	0.040281			LINC00969	-1.06808	0.0259247
	PGS1	-0.368716	0.0484206			CD33	-0.772928	0.0330913			ADGRD1	1.42183	0.026018
	EMP3	-0.344227	0.0490321			CD48	-0.335877	0.0331823			VPREB3	2.31812	0.0261004
	BTF3L4	-0.326863	0.0141936			CD5	0.856421	0.00256526			COCH	2.08668	0.0264201
	TFRC	-0.307401	0.0287418			CD6	0.729839	0.0357064			GPSM2	2.00915	0.0266977
	CCND2	-0.266727	0.0425877			CD7	0.623272	0.0328256			UPK3BL	-1.04002	0.0269443
	SLC41A1	0.305666	0.0352238			CD80	1.18939	0.0174416			SLC37A2	1.08355	0.0270119
	MTOR	0.317038	0.0437744			CD8A	1.59621	0.00253752			COL19A1	1.49387	0.0280135
	FRAT1	0.328855	0.0148431			CD93	0.884279	0.0307818			FAM69B	1.3802	0.0280822
	RRNAD1	0.332264	0.0416941			CDC37	0.327178	0.0344727			MS4A4A	1.70928	0.0282061
	CDK13	0.33498	0.0465588			CDC7	0.876403	0.0174481			SYTL2	-0.901859	0.0282762
	MIS12	0.339206	0.0119086			CDCA7	1.15726	0.00690614			RPS16P5	-1.08678	0.0287232
	USP48	0.371337	0.00534578			CDH1	1.78513	0.0134891			TSPAN13	1.44248	0.0287792
	SIK3	0.374146	0.0329318			CDK11A	0.654512	0.0356949			DCLK2	2.00711	0.0291351
	DIS3L	0.374473	0.0188753			CDT1	0.82679	0.0350237			SLC2A14	-3.4835	0.0293519
	WHSC1L1	0.376014	0.0362115			CEP170B	1.75078	0.00229582			PCDH9	2.43333	0.0294117
	ZSCAN29	0.393989	0.043244			CERS5	0.554459	0.0414364			CD79B	1.47169	0.0296955
	POU2F1	0.396813	0.0401197			CHRNA6	4.70364	0.0129193			PLD5	5.2751	0.0297313
	KIAA1715	0.400646	0.0131484			CHST13	-1.83012	0.00927398			RASGRP3	0.968639	0.0297575
	CEP192	0.424481	0.00585051			CKAP2L	1.07759	0.0432306			GLIPR1	1.53646	0.0299689
	KLHL42	0.424827	0.0427389			CKMT2	-2.08166	0.0440721			SHANK1	-2.11901	0.0301867
	RPS6KA3	0.430862	0.0499982			CLDND1	0.683233	0.00794997			QPCT	0.811299	0.0307528
	INPP5D	0.436149	0.0336787			CLEC5A	1.50045	0.028021			RNF17	-4.56743	0.0311689
	TMEM140	0.461002	0.0406755			CLEC6A	-2.13542	0.0471619			TSPAN31	1.55114	0.0312262
	BLM	0.461859	0.0190301			CLIP3	1.17475	0.032315			SNORD116_21	-4.70713	0.0312545
	PARP8	0.465472	0.0402224			CMC1	1.18514	0.0165554			RNASE1	2.94284	0.0317127
	CBWD5	0.472567	0.0396977			COL1A1	0.847834	0.0280601			TNFRSF13C	0.912879	0.031884
	ABCC1	0.474553	0.0210817			COL7A1	1.52701	0.0253071			SRD5A1	0.891538	0.0327989
	GBP4	0.477823	0.0314866			CORO7	0.695698	0.0262865			KCNK5	-1.72555	0.0330517
	KIAA0753	0.487312	0.0481799			COX7A2L	-0.32042	0.045786			METTL7A	1.17721	0.0332857
	FZD3	0.487403	0.0493501			CPAMD8	-1.17989	0.0275098			FAM129C	1.42164	0.0335308
	HENMT1	0.491762	0.0445399			CPEB2_AS1	-3.3458	0.0451284			EAF2	1.49925	0.0336322
	ABCB6	0.494638	0.0308085			CPSF3L	0.309832	0.0421783			MMP28	-2.00475	0.0342626
	DOPEY1	0.505584	0.0398909			CPXM1	1.26958	0.0146282			MICAL3	0.820088	0.0343819
	LIN52	0.514755	0.0362382			CRABP2	0.6829	0.0411421			PRSS30P	2.47139	0.0344688
	FUT11	0.521884	0.0292389			CREM	0.758638	0.0382353			ARFIP1	1.36377	0.0345878
	SIMC1	0.52597	0.0254709			CRNDE	1.7398	0.0111024			KLHL14	1.53935	0.0347537
	REXO2	0.526475	0.0208517			CRTAM	1.5895	0.00303629			ADCY10	-4.52924	0.0347727
	USP28	0.536167	0.0352089			CRYZ	1.2265	0.00204361			SNORA48	-0.792717	0.0350198
	NOP14_AS1	0.555537	0.0423205			CTNNAL1	0.612919	0.0467985			CD22	1.22056	0.0353566
	C11orf30	0.558835	0.0173651			CTSL	1.95943	0.0271861			IFIT2	1.65876	0.0362682
	CLASP1	0.56582	0.0419006			CYP27A1	-0.725381	0.0133838			KCNA6	3.02811	0.0363707
	BTN2A2	0.579039	0.0167337			CYP2C8	-1.63333	0.0339563			NPIPB4	-0.818893	0.0364846
	NUTM2B_AS1	0.58156	0.0175719			CYP4V2	-0.823485	0.0333148			FPR2	1.40917	0.0365078
	TSPAN31	0.584426	0.0318099			CYSLTR1	-0.824113	0.0455131			NRIR	-1.93689	0.0366167
	INTS9	0.591406	0.0398403			CYTH1	0.235697	0.0189492			JUP	1.26701	0.0368824
	SMAP2	0.598285	0.00166925			CYYR1	-3.98707	0.00627214			FGD5	3.15803	0.0369192
	NF1	0.600274	0.02424			DAPK2	1.98377	0.00309323			CLEC4E	1.24203	0.0370319
	BIVM	0.605134	0.0421273			DBF4B	0.56497	0.0351789			CACHD1	-2.22238	0.0377274
	CD7	0.626154	0.0488369			DCAF10	-0.475311	0.029807			GTF2IRD2	1.37634	0.0380618
	LAX1	0.632606	0.035704			DCAF15	0.48297	0.030396			RRM2	-1.09788	0.0382932
	DDX12P	0.636808	0.038546			DDX11L1	-3.6176	0.0290697			CLEC17A	1.52887	0.0383511
	PLCXD2	0.637776	0.0492578			DDX60L	0.954289	0.0396857			FCGR2B	1.86923	0.0384228
	ARHGEF12	0.650428	0.0283376			DENND2C	-1.00133	0.0182273			OTUD3	-0.753106	0.0386395
	RAB27B	0.652852	0.0468469			DHCR7	0.869146	0.00621331			BLNK	1.74798	0.0390503
	ZNF148	0.653126	0.048461			DHRS1	0.89838	0.00380825			TPD52	1.24761	0.0390784
	ZNF620	0.655047	0.0401862			DLG4	-0.730318	0.0440931			NACA2	1.03121	0.0396517
	TMEM2	0.660076	0.0462625			DLSTP1	1.08061	0.035943			HP	2.49704	0.0397092
	OSTM1	0.664066	0.0270745			DNAAF5	0.541172	0.00849495			TFCP2L1	-1.44867	0.040446
	FBXW9	0.675031	0.0394475			DNER	4.31934	0.00552953			NID1	0.69013	0.0405441
	MAP6D1	0.702523	0.0208268			DOT1L	0.899492	0.0266073			ATP10D	1.69057	0.0406787
	SNORD54	0.707556	0.040613			DPYSL3	2.66256	0.0315912			GPAT2	1.1194	0.0416521
	WDHD1	0.70798	0.0110788			DTL	1.2104	0.0193033			F13A1	1.13736	0.0420581
	RSPRY1	0.710729	0.024827			DTX3	0.589021	0.00898939			SDHAP2	-1.0156	0.0421801
	DNAJC15	0.71166	0.0102935			DUSP2	1.00195	0.0111723			SH3TC2	-2.755	0.0422766
	ACADM	0.7548	0.044667			DUSP4	2.08462	7.8328e-06			APOL6	-0.616672	0.0424451
	MTRNR2L2	0.756811	0.0446921			DYNLT1	0.489853	0.00699552			GAL3ST2	-2.28798	0.0425885
	NEK7	0.765956	0.0370178			E2F1	0.715246	0.0171637			MCOLN2	-1.04009	0.0427414
	SNORA66	0.769938	0.0152883			E2F7	1.18475	0.00708435			GPR162	1.26465	0.0430456
	MIR4442	0.774265	0.0437275			ECE1	0.730085	0.0324071			BCL11A	1.41468	0.0432989
	MNAT1	0.774732	0.0358341			EDAR	-1.32046	0.0426226			LINC01061	0.961736	0.0435859
	CCDC102A	0.774916	0.046539			EDARADD	1.55481	0.0109553			CORO2B	2.42212	0.0437224
	PYHIN1	0.780356	0.0113725			EMD	0.450732	0.0171899			NFKBID	0.923161	0.0439236
	NRSN2	0.784741	0.0297637			EMP2	2.6001	0.030327			SPESP1	4.20391	0.0442678
	SLAMF7	0.791621	0.0406292			ENTHD2	0.348224	0.0331914			TSIX	-8.85132	0.0446541
	S1PR5	0.793327	0.0302907			EOMES	1.61654	0.00507541			GLB1	0.728577	0.0446661
	KPNA1	0.79794	0.0166296			EPB42	4.02412	0.00259441			PKIG	1.13502	0.0448645
	PARP14	0.80127	0.0435187			EPHB3	-1.67893	0.0343658			CDC42EP1	1.28637	0.0450125
	NCDN	0.803083	0.00933928			EPS15	0.645163	0.0278649			ZDHHC19	2.41151	0.0455862
	RFTN1	0.810052	0.00273283			ESPL1	1.28131	0.0129018			GCNT1	1.15056	0.0460238
	ZNF71	0.814454	0.0429762			ETV7	2.91029	0.00138611			SOX5	-1.70139	0.0461796
	CBLB	0.816076	0.00336813			EVC	1.17525	0.0426469			KMO	2.08617	0.0465655
	SH2D1A	0.824618	0.030943			EVC2	1.59992	0.00537148			MIR378I	0.898514	0.0467639
	PARP11	0.831142	0.0174479			EXPH5	-1.16716	0.00788827			NUDT16P1	1.80743	0.0470976
	CRHR1_IT1	0.833145	0.0218029			F2R	1.23574	0.00641599			MKI67	-0.942975	0.0473922
	MYB	0.886331	0.0346102			F3	3.89591	0.00746279			ASNSD1	-0.694023	0.0474497
	CHST12	0.89398	0.0395298			FAAP20	0.353557	0.0183134			LINC00989	-1.77488	0.0479014
	FYN	0.90627	0.0338188			FAM110A	0.504354	0.0437681			PMEPA1	1.20243	0.0482335
	CENPK	0.919557	0.0491798			FAM127B	0.826138	0.00833228			PLEKHG3	0.744586	0.0483596
	OTUD7B	0.927276	0.0427141			FAM157A	1.31917	0.00303619			LINC00189	-3.2132	0.0484102
	NCK2	0.952558	0.00074823			FAM160B1	0.669135	0.0256369			FAM153A	-1.26278	0.0486861
	SLC25A53	0.953274	0.0213351			FAM177B	-1.42459	0.0255039			NUDT4	-0.971891	0.0491524
	PRF1	0.957285	0.0116224			FAM189A2	3.67701	0.0368343			SIRPB2	1.16352	0.0495296
	GNAL	0.961557	0.0181653			FAM19A2	-1.73622	0.01748			PARD3	-2.14809	0.0497605
	ISG20	0.970441	0.0492067			FAM229A	0.716843	0.0189165			CLMN	0.720345	0.0499226
	NFATC2	0.975761	0.0275374			FAM83D	0.831572	0.0498451			GAPT	1.34946	0.0499678
	AFAP1	0.983243	0.00620328			FAM86HP	-0.945395	0.0121203
	PRSS23	0.990128	0.0490072			FAT1	2.58782	0.0233141
	TNFSF10	0.99016	0.00891179			FBN3	2.21451	0.00501427
	CLHC1	0.999663	0.0310902			FCER1A	-1.04034	0.0419076
	MYBL1	1.02025	0.0187112			FCGR2B	-1.68695	0.00711939
	ZHX2	1.04596	0.0446483			FDX1L	0.673507	0.0420299
	CNDP1	1.05555	0.00946418			FER1L4	1.38729	0.0297895
	GBP5	1.09714	0.0306046			FFAR1	-0.876835	0.0304604
	IFIT2	1.10403	0.0490786			FGD4	-1.0377	0.0478812
	KLRAP1	1.10515	0.0250694			FHL1	-0.896171	0.0476735
	ARHGAP11B	1.10946	0.00781184			FLOT1	0.558468	0.0217862
	LINC00540	1.1379	0.0484569			FLVCR1	0.406101	0.0199163
	PMAIP1	1.15256	0.01219			FOLR3	-1.42793	0.024477
	JADE3	1.1577	0.0101306			FOXI1	-1.80331	0.0236605
	NCR1	1.19771	0.0344138			FPGS	0.434904	0.0297527
	ARHGAP6	1.2143	0.0424829			FXYD7	0.725539	0.0459924
	DCAF4L1	1.22243	0.0255543			FYN	0.875104	0.023615
	LRRC61	1.22942	0.0331778			FZR1	0.49236	0.0350127
	OSBP2	1.23356	0.0345836			GAK	0.664687	0.0185868
	ITGAD	1.23824	0.0183054			GAL	3.49941	0.0472889
	FGFR1	1.24953	0.0304768			GALM	1.1974	0.00081214
	LOC91450	1.28078	0.0145751			GALNT11	0.621446	0.0331513
	CRTAM	1.29166	0.0441186			GAS8	0.835203	0.0117584
	HEATR9	1.29416	0.0170287			GBP5	1.1589	0.0099727
	SH2D2A	1.30526	0.00466533			GDF7	-2.58104	0.0150727
	LINC00239	1.30865	0.0349944			GDI1	0.311705	0.0419665
	METTL12	1.31395	0.0490322			GGA2	0.805808	0.000850177
	SCARNA17	1.31758	0.00380474			GGTA1P	-0.801233	0.0474793
	PIWIL2	1.32601	0.0158774			GLB1L	-0.92189	0.0131746
	ZNF257	1.33958	0.0447526			GLMP	-0.813911	0.0185453
	MCOLN2	1.35797	0.0422762			GLRX	-0.557366	0.0362406
	RGS9	1.38159	0.0333251			GMPR2	-0.586023	0.000703168
	F2R	1.40726	0.00816181			GNLY	-1.21185	0.0198927
	SNORA54	1.41163	0.0479451			GOLGA6L10	1.43244	0.0376781
	PVRL3	1.41247	0.0417448			GOLGA8N	-0.921012	0.040605
	TDRP	1.42044	0.0369108			GOLGA8R	-1.54366	0.020708
	CXCL5	1.42465	0.0434639			GOLGA8T	-0.992899	0.0286202
	RGPD2	1.42781	0.00186485			GPM6A	-3.53765	0.0384411
	HOXB4	1.44197	0.00721649			GPR137	0.411464	0.00346754
	CD8A	1.44323	0.0229361			GPR15	1.21968	0.0349708
	SLA2	1.47007	0.0142264			GPR18	-0.766713	0.0466556
	XK	1.47267	0.0312166			GPR89B	-0.828747	0.036679
	XCL2	1.49453	0.0270578			GRIN3B	1.46534	0.01356
	LINC01012	1.51991	0.0400404			GSTO2	2.07599	0.0294938
	CDKN2B_AS1	1.54436	0.0404482			GTF2IRD1	2.24805	0.0207412
	KIT	1.54478	0.04376			GTF2IRD1P1	-2.25382	0.0349528
	SPTBN4	1.56053	0.0484044			GUK1	0.486102	0.0470935
	DAPK2	1.57728	0.0487346			HACD4	-0.635527	0.0315046
	CCL4	1.58693	0.0174181			HAUS4	-0.678215	0.00694214
	SAMD14	1.61817	0.0254718			HBB	4.74331	0.000352561
	PDZK1IP1	1.65369	0.0362557			HBD	3.45598	0.00593516
	FSTL1	1.67832	0.0339404			HCG4	-1.93861	0.0476718
	MGC16142	1.68489	0.0328157			HELB	-0.532565	0.0474597
	CALD1	1.70746	0.0360205			HELLS	0.965749	0.0093434
	ZNF704	1.72156	0.0362317			HERC6	0.876244	0.048
	ACTN3	1.72696	0.0272333			HES1	-0.664967	0.0395949
	SPTB	1.75264	0.0145612			HES4	1.12771	0.033267
	GFPT2	1.78697	0.0234145			HIP1	-0.870697	0.034282
	EZR_AS1	1.84222	0.0292217			HIST1H2BB	-3.97627	0.0177546
	SEC14L5	1.86347	0.0207002			HIST1H2BD	-1.39856	0.00249082
	LINC00400	2.00125	0.0341492			HIST2H2BF	-1.36046	0.0497748
	F2RL3	2.02923	0.0496703			HMGA2	3.31595	0.00644325
	EOMES	2.07949	0.00208699			HMGN2P46	2.47283	0.016956
	IFNG	2.10149	0.00534819			HNRNPLL	1.48675	0.00113217
	LOC100129931	2.12425	0.04717			HOXB2	1.07412	0.00153134
	KCNJ11	2.13228	0.027505			HOXB7	2.16277	0.0236853
	ZNF137P	2.14607	0.000427037			HPGD	-1.65897	0.00105888
	MUC16	2.22238	0.0380329			HSD17B11	-0.39211	0.0339297
	TMEM130	2.23968	0.029814			HSF1	0.366705	0.0244294
	C10orf25	2.25735	0.0296425			HSPA2	-1.50698	0.0420886
	UBE2MP1	2.29584	0.0300416			HSPH1	0.484989	0.0414697
	LTF	2.34041	0.0484748			HYAL3	-1.00598	0.0109414
	F3	2.58372	0.0295078			HYAL4	3.61319	0.010879
	GCSAML	2.58565	0.0328618			HYKK	-2.1056	0.0303532
	ADAM33	2.59431	0.0462277			ICA1	-1.0597	0.0488809
	SLC27A2	2.60796	0.00437734			IER3	1.30148	0.0139542
	SPATA18	2.66588	0.0203807			IFIT1B	3.60751	0.0461811
	LY6K	2.79329	0.0076863			IGFBP4	1.63698	0.000880326
	CYP1B1	2.80474	0.0395186			IGLL3P	-3.02552	0.0361325
	THBS1	2.90065	0.0222036			IKZF2	-0.959025	0.00999793
	ZNF252P_AS1	2.94539	0.0392835			IL1RN	2.13193	0.0403821
	ZNF837	2.97769	0.0176229			INSL4	-3.46944	0.0271253
	SEMA6B	3.03517	0.0379645			IPO4	0.818572	0.0129209
	LOC100128164	3.03929	0.0309166			IPPK	0.587779	0.0407315
	DDIT4L	3.37708	0.0471864			ISG20	1.03664	0.0224749
	NKAIN1	3.38011	0.0476098			ISYNA1	0.54153	0.0196961
	LINC00854	3.3859	0.0155107			ITGA10	-0.954347	0.04422
	ALPP	3.47689	0.0226157			ITGB8	3.22106	0.0298627
	AHRR	3.519	0.00280333			ITPR3	0.334504	0.0125498
	ADAMTS7	3.52358	0.0207795			ITPRIPL1	1.38381	0.00342218
	MET	3.59989	0.014097			JAG2	0.758909	0.0372039
	CBY3	3.63691	0.0274644			KANK1	1.27562	0.0183953
	NTNG1	3.64009	0.00774475			KCNE3	-0.914145	0.0314142
	VCAM1	3.64138	0.00549782			KCNE5	2.37732	0.027705
	IL24	3.64553	0.0179757			KCNH4	0.958908	0.036958
	DNAJC22	3.74286	0.0483154			KCNJ15	1.51234	0.0441807
	FGF8	3.78808	0.0144806			KCNK5	1.73434	0.00498582
	NLGN4Y	3.79531	0.0268731			KCNN4	0.763488	0.0117605
	NPIPB9	3.79549	0.0180103			KCP	2.31908	0.0166503
	ZNF826P	3.83546	0.00945522			KCTD3	-0.675183	0.0243584
	RNF5P1	3.87536	0.014548			KDM6B	0.610921	0.0230771
	CHST8	3.93425	0.00804809			KIF21A	0.950655	0.0172182
	MAFA	5.17192	0.00304419			KIF23	1.29817	0.0103062
	SERPINB2	6.95189	0.000173623			KIF3B	0.712412	0.0165242
	ADORA3	-2.09004	0.0219161			KIF7	1.72935	0.010037
	PNMA5	-2.09653	0.00359521			KIR3DX1	-1.47784	0.0341691
	CYP21A1P	-2.0984	0.043825			KLHL14	-0.870467	0.0302527
	ANKRD36BP2	-2.12535	0.0119249			KLHL8	-0.531267	0.00312947
	EGR1	-2.13328	0.00109955			KMT2B	0.446628	0.0188803
	MFAP4	-2.32092	0.00526358			KRI1	0.248964	0.042398
	LOC100996291	-2.3856	0.0385143			KRT72	-2.01854	0.0339407
	AOX2P	-2.49463	0.0435892			KRT73	-2.05591	0.00326329
	SFRP5	-2.62681	0.0484601			KRT74	-3.35574	0.0379281
	REEP1	-2.66043	0.0234775			L1CAM	0.851768	0.0297729
						L3MBTL2	0.402496	0.0464049
						LAD1	5.1028	0.0181775
						LAG3	1.62464	0.0260396
						LAMP5	-0.912495	0.0490527
						LAP3	0.910928	0.0343573
						LDOC1L	0.858069	0.0088056
						LGALS2	-1.73341	0.00175927
						LINC00094	0.81594	0.0487876
						LINC00152	1.2182	0.00723779
						LINC00266_1	-2.57082	0.0403644
						LINC00381	-3.27194	0.0442636
						LINC00494	-1.34502	0.0366463
						LINC00526	-0.761316	0.0277538
						LINC00528	0.786559	0.011008
						LINC00599	4.31891	0.0244318
						LINC00959	-1.60583	0.0310154
						LINC00963	0.685363	0.0243309
						LINC01144	1.56386	0.0373787
						LINC01272	0.984022	0.0200133
						LINC01397	-3.38397	0.0205224
						LOC100049716	-1.2928	0.00661624
						LOC100506258	-1.36593	0.00474693
						LOC101927045	-1.74137	0.0364012
						LOC101927905	-2.31369	0.039074
						LOC101927964	3.83682	0.0200776
						LOC101928841	-1.21991	0.046865
						LOC101928880	3.56975	0.0438715
						LOC101929066	1.6289	0.0473515
						LOC101929241	-1.11733	0.0380469
						LOC102724450	2.69943	0.0194316
						LOC389906	0.743891	0.0167122
						LOC729737	0.76248	0.0351603
						LPAR2	0.577113	0.0084209
						LRIG1	0.995962	0.00917632
						LSM14B	0.739829	0.0264284
						LTA4H	-0.940074	0.00548832
						LUCAT1	1.57771	0.0301298
						LUZP1	-0.339171	0.00789108
						LYAR	1.041	0.00804864
						LYZ	-1.1709	0.0256074
						MAFG	0.712293	0.0422233
						MAMLD1	2.36211	0.047048
						MAP1LC3A	1.31479	0.00210053
						MATN1	-1.02565	0.00342655
						MBNL2	-0.484853	0.0136318
						MCF2L2	0.852872	0.00263124
						MCM5	0.277326	0.0424019
						MCOLN2	1.76564	0.00140381
						MED15	0.575224	0.0151546
						MEG3	2.55898	0.0073974
						MEOX1	1.6932	0.0310444
						MFSD2A	1.61607	0.00727849
						MGC16142	-1.36912	0.0317007
						MGLL	1.59323	0.00647256
						MIAT	0.907887	0.0371708
						MIER2	0.611433	0.0117342
						MINPP1	0.778864	0.0162277
						MIR106B	2.03008	0.0273764
						MIR1291	-2.18491	0.0300597
						MIR1914	0.811721	0.00700431
						MIR221	1.21951	0.0160619
						MIR2355	-1.74737	0.0201915
						MIR4312	-1.29223	0.0166119
						MIR4477B	2.07289	0.0313002
						MIR4639	-0.852978	0.0195239
						MIR5187	2.5823	0.0168036
						MIR6750	1.604	0.00595678
						MITF	-1.13606	0.0166202
						MMP14	1.45919	0.00833215
						MORN4	-1.74734	0.0286466
						MOV10L1	-3.28705	0.025077
						MPP7	-0.589201	0.0414025
						MRPL10	0.550911	0.0498693
						MRPL48	-0.93738	0.00661717
						MRPL53	-0.41679	0.0473881
						MSC	3.2654	0.00373153
						MSC_AS1	1.5719	0.0386367
						MTFP1	0.96489	0.00214043
						MYCL	-1.089	0.0425185
						MYL4	3.33985	0.0074363
						NAB1	0.87124	0.0180738
						NAPA	0.729099	0.0182101
						NARF	0.636053	0.027536
						NBEAL2	0.646966	0.0444501
						NCAPH	1.62851	0.00175149
						NDC80	0.699743	0.0279805
						NDRG4	2.14306	0.0262948
						NDUFA12	0.953991	0.0113469
						NEO1	-1.03507	0.000262713
						NID1	-0.929447	0.00107437
						NIPA1	0.663778	0.00478317
						NOC2L	0.374974	0.0491204
						NPTX1	2.29197	0.018571
						NR1H3	-1.15415	0.0344779
						NRADDP	1.5093	0.000562143
						NSDHL	0.533764	0.0303867
						NSUN5	0.283971	0.0465118
						NT5DC2	1.19237	0.0243051
						NTRK2	2.62625	0.0093524
						NUGGC	1.48035	0.00911489
						NUSAP1	0.812938	0.0470253
						OASL	1.71936	0.0115526
						OLFML3	-1.57067	0.0462516
						OPTN	0.614683	0.0119991
						OR2W3	1.8852	0.00630936
						OSBPL7	0.914422	0.0338244
						OTUB2	2.0618	0.0191993
						P2RX4	1.17956	0.00642237
						P3H2	-2.10121	0.0153472
						P3H4	-1.43168	0.0117067
						PAK4	0.587866	0.0225745
						PAM	0.849398	0.0251872
						PARGP1	-0.608401	0.0402705
						PASK	0.669466	0.0212455
						PBX4	1.55966	0.00663714
						PDCD1	1.51269	0.00449341
						PDGFB	1.98601	0.00521424
						PDIA2	2.54756	0.0208694
						PDSS1	0.811344	0.0217031
						PELO	0.865043	0.0188117
						PFKP	0.638732	0.0157153
						PGAP1	1.19276	0.0118385
						PHEX	0.871506	0.0150343
						PIAS4	0.511126	0.0265045
						PID1	1.5344	0.00957835
						PISD	0.581343	0.00452726
						PKD1L1	-1.47848	0.0390429
						PKN3	0.706791	0.0253662
						PLA2G4C	-1.14237	0.0365502
						PLAT	3.02033	0.0223261
						PLD4	-1.10606	0.0206245
						PLEKHH3	-0.887329	0.0337639
						PLEKHN1	1.18446	0.00545695
						PLK2	-1.1636	0.00922767
						PLK3	0.523163	0.00122595
						PML	0.685359	0.0454574
						PNCK	1.30393	0.0366897
						POFUT2	0.548228	0.0211846
						POGLUT1	0.726827	0.00244954
						POLD2	0.430933	0.0236275
						PPM1H	-1.00804	0.0409178
						PPP1R16A	0.752379	0.00394309
						PPP1R16B	0.861554	0.0491236
						PPP2R5C	0.589081	0.0483961
						PPP4R4	2.69634	0.0036981
						PRG2	1.56263	0.00947857
						PROCR	-1.34246	0.0224429
						PRR36	1.39121	0.0157074
						PTDSS2	0.563003	0.0422337
						PUS1	0.315233	0.0393348
						PVRL3	1.42182	0.0198293
						RANGAP1	0.845024	0.0450774
						RAP1GAP	1.05396	0.0490215
						RASAL3	0.504161	0.0177814
						RASD2	1.22198	0.0341425
						RASGRP4	-0.686581	0.048169
						RBM20	1.33489	0.0250209
						RBM43	-0.701404	0.0144465
						RBP7	-1.16193	0.0166759
						RCSD1	-0.84011	0.024173
						REC8	1.12837	0.00297318
						REPS2	-1.15505	0.016211
						RETSAT	0.497584	0.0465781
						RGS1	0.670868	0.0126875
						RHBDL1	0.89946	0.00903941
						RNF169	-0.368122	0.0463708
						RNF182	2.74061	0.0185324
						RNF19A	0.51241	0.0196874
						RNF207	0.697394	0.0485711
						RNF31	0.51011	0.0430066
						ROGDI	-0.956419	0.0428554
						RPS16P5	-0.746635	0.045364
						RRAD	1.00156	0.0428191
						RSRC1	-0.725653	0.00122754
						RTP4	0.820622	0.0425656
						RUNDC3A	2.19845	0.00913855
						RUNX2	1.19276	0.0121511
						S100B	-1.85319	0.0194954
						SAMD4B	0.571393	0.041619
						SBF1	0.572562	0.0249441
						SBK1	0.686751	0.0354003
						SCAMP2	0.319449	0.0373968
						SCAPER	-0.540617	0.0275896
						SCARF1	1.16234	0.0192055
						SEC14L2	1.06964	0.0490816
						SELENBP1	3.40863	0.00188718
						SEMA4C	0.627952	0.0468858
						SERPINB9	1.08518	0.0192783
						SESN1	-0.69778	0.0454285
						SGCB	0.572688	0.0418316
						SGK2	-1.87613	0.0150176
						SH2D2A	0.938039	0.0246912
						SHC3	-2.504	0.0475801
						SIGLEC5	-0.863811	0.0218451
						SIX4	-3.43701	0.0114976
						SKI	0.846449	0.0425978
						SKIV2L	0.392347	0.0221068
						SLA2	1.2467	0.0233987
						SLAMF7	2.1385	0.000951058
						SLAMF8	1.77731	0.0455146
						SLAMF9	2.69012	0.0109907
						SLBP	0.348329	0.0180953
						SLC1A2	3.50697	0.00770502
						SLC1A4	1.16667	0.0158622
						SLC1A5	0.885729	0.039803
						SLC26A11	0.731211	0.0317539
						SLC27A2	2.09799	0.00221239
						SLC2A14	5.89313	1.97787e-09
						SLC2A6	1.22268	0.0247821
						SLC35A1	0.716513	0.0311926
						SLC35E2	1.14732	0.00475412
						SLC35E2B	-0.964957	0.0484005
						SLC35G2	2.29962	0.00653488
						SLC43A3	0.87268	0.0457852
						SLC45A4	0.688555	0.0336718
						SLC4A10	-1.08894	0.0271587
						SLC6A8	1.41523	0.00624616
						SLC7A1	0.944077	0.0411799
						SLC7A11	3.28979	0.00483771
						SLCO4A1	1.82453	0.0117071
						SLFN11	0.673329	0.0387219
						SLMO1	1.86952	0.0450925
						SMOX	1.17212	0.0346137
						SMS	0.81168	0.00941281
						SNCA	1.29188	0.0378256
						SNHG16	0.624234	0.0348922
						SNORA28	-0.80345	0.0457564
						SNORA70B	2.63353	0.00626196
						SNORD116_21	-2.7585	0.0107651
						SNORD12	-1.11499	0.00438656
						SNORD12C	-1.69277	0.00537959
						SNORD33	1.202	0.0371042
						SNORD87	0.891246	0.00188081
						SNX8	0.650116	0.0484111
						SOX4	-0.72787	0.0275637
						SP6	-1.22861	0.0291644
						SP8	4.03881	0.027903
						SPRYD7	-0.557421	0.0331408
						SPTBN4	1.95152	0.00294318
						SRA1	0.852993	0.0440287
						SRRM5	0.946994	0.0325058
						ST8SIA1	1.83142	0.000948581
						STAT5A	1.0147	0.00750214
						SUV420H2	0.804797	0.00876228
						SYCP2L	-3.09079	0.00211632
						SYT11	0.726581	0.0305033
						TAF7L	1.97247	0.0132057
						TARP	0.616549	0.043177
						TBC1D17	0.361336	0.0154083
						TBC1D2B	0.687146	0.0148749
						TBX3	-5.52374	0.000540569
						TCN2	-0.951855	0.0217141
						TGM5	1.97078	0.0317157
						THNSL2	-1.88434	0.0181126
						TIGIT	1.03014	0.00333456
						TLCD2	-1.39479	0.0255627
						TM4SF1	4.76817	0.0371635
						TM4SF19_AS1	-1.58555	0.0206372
						TM9SF1	0.574904	0.0435937
						TMEM14C	-0.919223	0.01837
						TMEM155	3.20125	0.0174367
						TMEM158	2.00181	0.00222829
						TMEM170B	-0.998692	0.0287699
						TMEM231	1.08678	0.00420146
						TMEM259	0.39361	0.00744696
						TMEM63C	1.01268	0.00183673
						TMEM67	0.888673	0.0462339
						TMEM88	0.941302	0.00468547
						TNFAIP3	0.52608	0.0421806
						TNFRSF10D	-0.472985	0.0333568
						TNFRSF13B	-1.10373	0.0181728
						TNFRSF18	1.72711	0.00567502
						TNFRSF9	2.84257	0.000288001
						TNIP2	0.71202	0.0110024
						TNIP3	1.74634	0.0035355
						TNS4	2.15069	0.0218477
						TOMM40L	0.570686	0.0352632
						TOP2A	0.876423	0.0477977
						TPPP	1.16872	0.0149674
						TPRA1	1.29862	0.0400235
						TPTE2P6	-3.06282	0.00337897
						TRABD	0.667652	0.0153284
						TRIM37	0.319481	0.0458466
						TRIM47	1.16632	0.0423981
						TRIM52_AS1	-0.810685	5.38389e-05
						TSNARE1	0.654043	0.00910442
						TSPAN5	1.51096	0.00454844
						TSPEAR_AS1	-2.67	0.011877
						TTC21A	-0.544132	0.0409158
						TUBA4A	0.801128	0.0165784
						TXN2	-0.414433	0.0139714
						TXNDC15	0.552822	0.0485565
						UBA6_AS1	0.649341	0.030874
						UBE2E2	-0.62449	0.0178596
						UCKL1	0.323889	0.0397122
						UCN2	2.11903	0.0261611
						ULBP3	1.37786	0.0355569
						UMODL1_AS1	3.18746	0.0198609
						UPK3A	-1.68282	0.00107552
						USP6NL	-0.533934	0.0115063
						VARS	0.357595	0.0314706
						VCAM1	3.62899	1.83327e-05
						VPS28	0.410037	0.023956
						VPS33B	0.529461	0.0244714
						VPS37C	0.773352	0.0256284
						WARS	1.93651	0.0011764
						WASF1	-1.25603	0.0050175
						WDR18	0.80273	0.0473657
						WDR63	3.72549	0.0203777
						WDR90	0.756316	0.00174029
						WRAP73	0.503559	0.000954131
						WSB2	0.478417	0.0443752
						XIRP1	3.33975	0.0434462
						XKRX	-1.47705	0.0293957
						XXYLT1	-0.802134	0.0264464
						ZBTB11_AS1	-0.896458	0.0115046
						ZBTB32	1.65167	0.0019432
						ZC3H12D	0.654424	0.0214981
						ZC3H3	0.428776	0.0209265
						ZFHX2	2.22648	0.0230053
						ZFYVE27	0.312855	0.0493853
						ZGPAT	0.570694	0.0139221
						ZMIZ1_AS1	1.69998	0.0141507
						ZNF277	-0.408212	0.0269653
						ZNF335	0.604669	0.0348052
						ZNF518B	-0.615435	0.0392927
						ZNF595	0.682536	0.0220502
						ZNF684	0.790375	0.0418855
						ZNF844	-0.920085	0.00589287
						ZP3	1.58417	0.0078631
						ZSCAN22	1.28223	0.0421396
						ZSWIM4	1.3181	0.0179011
						ZYG11B	-0.534513	0.0202619
