# Supplementary material for: Teplizumab induces persistent changes in the antigen-specific repertoire in individuals at risk for type 1 diabetes
Source: J Clin Invest. 2024 Aug 13;134(18):e177492. doi: 10.1172/JCI177492 (PMC11405034; doi:10.1172/JCI177492)
Supplement: Supplemental table 4 [file jci-134-177492-s269.xlsx]

## Sheet: CD8
CD8								CD8								CD8								CD8								CD8
Healthy vs prediabetic								Prediabetic vs 18 months teplizumab								Prediabetic vs 18 months placebo								Healthy vs 18 months teplizumab								Healthy vs 18 months placebo
Genes	p_val	avg_log2FC	pct.1	pct.2	p_val_adj			Genes	p_val	avg_log2FC	pct.1	pct.2	p_val_adj			Genes	p_val	avg_log2FC	pct.1	pct.2	p_val_adj			Genes	p_val	avg_log2FC	pct.1	pct.2	p_val_adj			Genes	p_val	avg_log2FC	pct.1	pct.2	p_val_adj
AES	0	14.8701	0.714	0	0			XIST	7.53538e-28	0.777263	0.21	0.131	2.20824e-23			LINC00910	6.09101e-46	2.3444	0.183	0.051	1.78497e-41			AES	0	14.3645	0.714	0	0			AES	0	13.1279	0.714	0	0
SEPT7	0	14.4105	0.639	0	0			S100A11	1.7169e-13	0.651107	0.175	0.126	5.03137e-09			AC068282.1	6.56119e-69	2.30789	0.252	0.069	1.92276e-64			SEPT7	0	13.9048	0.639	0	0			SEPT7	0	12.6682	0.639	0	0
RARRES3	0	14.3851	0.6	0	0			MTRNR2L12	1.71731e-65	0.520671	0.874	0.816	5.03257e-61			AP001011.1	1.01032e-58	2.26559	0.213	0.054	2.96074e-54			RARRES3	0	13.8794	0.6	0	0			RARRES3	0	12.6428	0.6	0	0
SEPT9	0	14.1461	0.572	0	0			ZEB2	3.85223e-19	-0.51535	0.213	0.283	1.1289e-14			FILIP1L	1.28519e-24	2.1432	0.109	0.033	3.76625e-20			SEPT9	0	13.6404	0.572	0	0			SEPT9	0	12.4038	0.572	0	0
SEPT6	0	13.8887	0.507	0	0			PTK2B	1.10004e-08	-0.541907	0.144	0.181	0.000322366			TEX14	3.49578e-51	2.08744	0.195	0.051	1.02444e-46			SEPT6	0	13.3831	0.507	0	0			SEPT6	0	12.1465	0.507	0	0
AL138963.3	0	13.6634	0.317	0	0			GNLY	3.37033e-11	-0.547353	0.193	0.243	9.87676e-07			MARCH3	6.7446e-29	2.07097	0.14	0.048	1.97651e-24			AL138963.3	0	13.1578	0.317	0	0			AL138963.3	5.79678e-183	11.9211	0.317	0	1.69875e-178
SEPT1	0	13.2298	0.385	0	0			CASZ1	1.52025e-08	-0.55707	0.091	0.124	0.00044551			SNX25	8.35587e-26	2.06604	0.111	0.032	2.44869e-21			SEPT1	0	12.7242	0.385	0	0			SEPT1	1.30442e-236	11.4876	0.385	0	3.8226e-232
FAM96B	0	13.113	0.373	0	0			PMAIP1	4.51706e-09	-0.565749	0.296	0.337	0.000132372			AC010894.3	1.65297e-21	2.03925	0.1	0.032	4.84402e-17			FAM96B	0	12.6074	0.373	0	0			FAM96B	1.6815e-226	11.3707	0.373	0	4.92763e-222
KIAA1551	0	13.0979	0.329	0	0			KLRD1	1.26372e-08	-0.58436	0.083	0.115	0.000370334			AC007216.4	4.12139e-24	2.03607	0.103	0.03	1.20777e-19			KIAA1551	0	12.5922	0.329	0	0			KIAA1551	7.2361e-192	11.3556	0.329	0	2.12054e-187
SEPT2	0	12.961	0.332	0	0			CBLB	1.16178e-19	-0.616239	0.299	0.369	3.4046e-15			AC073167.1	4.32623e-34	2.01532	0.142	0.04	1.2678e-29			SEPT2	0	12.4553	0.332	0	0			SEPT2	3.63131e-194	11.2187	0.332	0	1.06416e-189
C8orf59	0	12.813	0.317	0	0			PTK2	1.07876e-08	-0.620348	0.073	0.103	0.000316132			RORA-AS1	1.54838e-40	2.00397	0.183	0.061	4.53753e-36			C8orf59	0	12.3074	0.317	0	0			C8orf59	2.99785e-182	11.0707	0.317	0	8.78519e-178
C6orf48	0	12.7781	0.311	0	0			MTRNR2L1	2.87648e-13	-0.671095	0.073	0.113	8.42952e-09			AL157938.2	9.44289e-29	1.93295	0.119	0.033	2.76724e-24			C6orf48	0	12.2725	0.311	0	0			C6orf48	8.59513e-178	11.0359	0.311	0	2.5188e-173
C19orf70	0	12.6073	0.283	0	0			ABCB1	9.52991e-13	-0.733855	0.145	0.192	2.79274e-08			AC023424.3	1.99451e-34	1.92173	0.154	0.048	5.84492e-30			C19orf70	0	12.1016	0.283	0	0			C19orf70	9.50545e-158	10.865	0.283	0	2.78557e-153
FAM129A	4.53163e-307	12.34	0.187	0	1.32799e-302			CMC1	4.3791e-17	-0.744922	0.111	0.164	1.28329e-12			AL031772.1	3.81109e-24	1.88431	0.112	0.036	1.11684e-19			FAM129A	2.84566e-219	11.8344	0.187	0	8.3392e-215			FAM129A	7.28398e-96	10.5977	0.187	0	2.13457e-91
NCBP2-AS2	0	12.2246	0.228	0	0			CXCL8	1.13441e-09	-0.761423	0.088	0.121	3.32439e-05			USP3-AS1	2.4123e-53	1.87651	0.239	0.082	7.06926e-49			NCBP2-AS2	1.54343e-276	11.719	0.228	0	4.52301e-272			NCBP2-AS2	4.00117e-121	10.4823	0.228	0	1.17254e-116
TROVE2	0	12.1739	0.211	0	0			CCL4	8.04495e-08	-1.02735	0.084	0.114	0.00235757			ZSWIM6	9.22572e-32	1.82798	0.156	0.053	2.7036e-27			TROVE2	3.0111e-251	11.6683	0.211	0	8.82402e-247			TROVE2	6.02426e-110	10.4317	0.211	0	1.76541e-105
C19orf66	0	12.1729	0.212	0	0			AC010609.1	2.13779e-24	-1.03901	0.066	0.122	6.2648e-20			SH3D19	2.7474e-35	1.75596	0.17	0.058	8.05126e-31			C19orf66	5.02745e-253	11.6673	0.212	0	1.47329e-248			C19orf66	9.8963e-111	10.4307	0.212	0	2.90011e-106
C19orf24	4.76436e-288	11.849	0.177	0	1.39619e-283											AC079793.1	2.44372e-25	1.7129	0.121	0.039	7.16131e-21			C19orf24	1.34726e-205	11.3434	0.177	0	3.94813e-201			C19orf24	7.37538e-90	10.1067	0.177	0	2.16135e-85
ASNA1	4.69813e-281	11.8435	0.173	0	1.37679e-276											ABCA1	4.4292e-22	1.63338	0.115	0.04	1.29798e-17			ASNA1	1.42476e-200	11.3379	0.173	0	4.17526e-196			ASNA1	1.17903e-87	10.1012	0.173	0	3.45514e-83
FAM96A	5.40781e-264	11.6802	0.164	0	1.58476e-259											BTBD11	2.70415e-41	1.60761	0.232	0.094	7.92452e-37			FAM96A	2.51975e-188	11.1746	0.164	0	7.38412e-184			FAM96A	2.73861e-82	9.93797	0.164	0	8.0255e-78
MUC20-OT1	2.10199e-245	11.6713	0.154	0	6.15989e-241											AL691403.1	8.72778e-23	1.60724	0.112	0.038	2.55768e-18			MUC20-OT1	5.39519e-175	11.1657	0.154	0	1.58106e-170			MUC20-OT1	1.85481e-76	9.92905	0.154	0	5.43552e-72
FAM208A	6.21573e-229	11.583	0.144	0	1.82152e-224											AC005037.1	1.34737e-17	1.60102	0.102	0.04	3.94848e-13			FAM208A	3.39429e-163	11.0774	0.144	0	9.94696e-159			FAM208A	2.63324e-71	9.84078	0.144	0	7.71671e-67
SSSCA1	2.1716e-223	11.5758	0.141	0	6.36388e-219											AUTS2	7.97504e-27	1.60008	0.193	0.09	2.33709e-22			SSSCA1	3.15468e-159	11.0702	0.141	0	9.2448e-155			SSSCA1	1.4174e-69	9.83354	0.141	0	4.15369e-65
RAMMET	7.85566e-216	11.4558	0.137	0	2.3021e-211											CCDC97	2.40562e-24	1.59816	0.14	0.055	7.04966e-20			RAMMET	8.08193e-154	10.9501	0.137	0	2.36841e-149			RAMMET	3.23098e-67	9.7135	0.137	0	9.46838e-63
AC116366.3	9.68192e-177	11.369	0.114	0	2.83729e-172											BTBD9	1.02499e-51	1.56755	0.3	0.133	3.00373e-47			AC116366.3	6.90358e-126	10.8634	0.114	0	2.0231e-121			AC116366.3	4.56073e-55	9.62676	0.114	0	1.33652e-50
MINOS1	4.81e-204	11.3263	0.13	0	1.40957e-199											GAB2	3.4298e-24	1.56333	0.137	0.052	1.0051e-19			MINOS1	2.17195e-145	10.8207	0.13	0	6.3649e-141			MINOS1	1.51598e-63	9.58408	0.13	0	4.44257e-59
FAM173A	1.49999e-187	11.3155	0.12	0	4.39572e-183											AMBRA1	1.41699e-38	1.56271	0.192	0.068	4.1525e-34			FAM173A	1.32415e-133	10.8099	0.12	0	3.88042e-129			FAM173A	2.02645e-58	9.57328	0.12	0	5.93851e-54
COL4A3BP	8.72934e-159	11.1152	0.103	0	2.55813e-154											LINC01619	4.38406e-88	1.54882	0.411	0.165	1.28475e-83			COL4A3BP	4.42029e-113	10.6096	0.103	0	1.29537e-108			COL4A3BP	1.63884e-49	9.37296	0.103	0	4.80263e-45
MKL1	1.29987e-164	11.059	0.107	0	3.80928e-160											IMMP2L	4.67772e-18	1.5286	0.112	0.047	1.37081e-13			MKL1	3.0967e-117	10.5534	0.107	0	9.07488e-113			MKL1	2.58993e-51	9.31675	0.107	0	7.58978e-47
ATP5S	5.60083e-160	11.0494	0.104	0	1.64132e-155											AC022217.3	5.67325e-28	1.52215	0.145	0.051	1.66255e-23			ATP5S	6.24011e-114	10.5438	0.104	0	1.82867e-109			ATP5S	7.01421e-50	9.30719	0.104	0	2.05552e-45
OVCA2	5.84715e-154	9.31505	0.1	0	1.71351e-149											MAP2K4	3.7307e-32	1.50699	0.191	0.079	1.09328e-27			OVCA2	5.23842e-110	10.457	0.1	0	1.53512e-105			OVCA2	3.52018e-48	9.22038	0.1	0	1.03159e-43
PTP4A1	0	7.98795	0.222	0.002	0											COG5	2.34147e-40	1.50344	0.247	0.107	6.86168e-36			PTP4A1	9.25117e-265	8.08392	0.222	0.001	2.71106e-260			AL133415.1	1.4496e-51	7.35137	0.11	0.002	4.24805e-47
KRT86	5.40807e-147	5.69637	0.108	0.006	1.58484e-142											LMBR1	1.16565e-42	1.49305	0.248	0.105	3.41593e-38			KRT86	2.43049e-103	5.44029	0.108	0.007	7.12255e-99			PTP4A1	3.45099e-115	7.09941	0.222	0.002	1.01131e-110
RAB24	1.11931e-155	5.24291	0.11	0.004	3.28015e-151											CAMK1D	1.43557e-53	1.48599	0.318	0.141	4.20694e-49			MTRNR2L8	4.43439e-157	5.16356	0.342	0.201	1.2995e-152			SH2D1B	1.67041e-69	5.60726	0.151	0.006	4.89513e-65
SH2D1B	7.29481e-209	5.07871	0.151	0.01	2.13775e-204											P2RY8	4.86799e-69	1.4677	0.447	0.233	1.42657e-64			IFITM1	0	5.06677	0.893	0.165	0			KRT86	1.08542e-45	5.52436	0.108	0.007	3.18083e-41
IFITM1	0	4.97896	0.893	0.176	0											BCAS3	8.85396e-17	1.4622	0.109	0.047	2.59465e-12			RAB24	4.54027e-109	4.88548	0.11	0.005	1.33053e-104			SELPLG	0	5.03845	0.496	0.033	0
MTRNR2L8	1.27954e-135	4.78106	0.342	0.26	3.74968e-131											DIPK1A	6.45442e-18	1.45941	0.106	0.041	1.89147e-13			CHTF8	7.28458e-139	4.57517	0.139	0.008	2.13475e-134			SH2D2A	8.43241e-208	4.56424	0.393	0.037	2.47112e-203
SH2D2A	0	4.73889	0.393	0.044	0											AC011476.3	2.71411e-18	1.45092	0.117	0.049	7.9537e-14			IFITM3	0	4.5702	0.316	0.027	0			LAT2	6.80924e-46	4.32518	0.115	0.011	1.99545e-41
AL133415.1	5.41288e-143	4.62513	0.11	0.009	1.58625e-138											ARL15	3.45509e-18	1.43589	0.109	0.043	1.01252e-13			SH2D2A	0	4.51903	0.393	0.049	0			IFITM1	0	4.30965	0.893	0.245	0
SELPLG	0	4.39438	0.496	0.051	0											AGPAT5	8.68205e-28	1.42781	0.16	0.063	2.54427e-23			SELPLG	0	4.48334	0.496	0.051	0			MTRNR2L8	4.41985e-28	4.29334	0.342	0.32	1.29524e-23
IFITM3	0	4.3349	0.316	0.031	0											CMSS1	5.32328e-32	1.42763	0.186	0.075	1.55999e-27			PREB	3.32731e-107	4.45082	0.113	0.009	9.75068e-103			ABI3	1.25919e-76	4.23549	0.177	0.014	3.69005e-72
FKBP2	0	4.31625	0.237	0.02	0											GPR132	9.85563e-21	1.38054	0.132	0.055	2.88819e-16			SH2D1B	1.92238e-136	4.41734	0.151	0.017	5.63354e-132			FKBP2	2.09777e-104	4.10061	0.237	0.025	6.14752e-100
PRF1	0	4.23489	0.314	0.05	0											B3GLCT	5.33119e-19	1.37721	0.124	0.053	1.5623e-14			FKBP2	2.35509e-243	4.19017	0.237	0.02	6.9016e-239			FARSA	1.36528e-44	4.013	0.108	0.008	4.00096e-40
CLIC3	0	4.21688	0.31	0.053	0											PELI2	1.20942e-20	1.37604	0.152	0.071	3.54421e-16			CLIC3	2.43737e-289	4.13428	0.31	0.053	7.14272e-285			CLIC3	1.07134e-125	3.92375	0.31	0.058	3.13957e-121
GET4	9.12902e-138	4.15645	0.107	0.009	2.67526e-133											SSBP2	5.76814e-21	1.36539	0.142	0.062	1.69035e-16			GET4	5.8749e-98	4.13147	0.107	0.009	1.72164e-93			PREB	4.83054e-46	3.86504	0.113	0.01	1.41559e-41
CHTF8	3.99281e-180	4.08148	0.139	0.013	1.17009e-175											AOAH	4.41957e-18	1.35496	0.13	0.059	1.29516e-13			NDUFAF3	9.12785e-295	4.05721	0.28	0.026	2.67492e-290			PRF1	1.13929e-129	3.78681	0.314	0.056	3.33869e-125
ALDOA	0	4.03696	0.382	0.042	0											NCOA5	7.95449e-16	1.35406	0.111	0.05	2.33106e-11			UCP2	0	3.93741	0.466	0.07	0			AC119396.1	1.90413e-56	3.69057	0.149	0.02	5.58005e-52
PREB	1.86221e-145	4.01555	0.113	0.01	5.45721e-141											TBL1X	3.65045e-30	1.33346	0.216	0.102	1.06977e-25			AL133415.1	3.98232e-93	3.92123	0.11	0.013	1.16702e-88			COA3	1.18725e-47	3.66419	0.122	0.013	3.47922e-43
ABI3	6.60276e-227	4.00548	0.177	0.02	1.93494e-222											BACH2	1.92569e-72	1.33323	0.395	0.173	5.64323e-68			PRF1	9.97262e-285	3.90616	0.314	0.061	2.92248e-280			PMEPA1	1.7694e-38	3.63246	0.108	0.016	5.18523e-34
FCGR3A	7.29723e-160	3.8799	0.137	0.019	2.13845e-155											NEK7	1.886e-16	1.33262	0.114	0.051	5.52692e-12			SELL	0	3.87447	0.364	0.062	0			NDUFAF3	1.56719e-124	3.58903	0.28	0.032	4.59264e-120
NDUFAF3	0	3.83363	0.28	0.03	0											ATP8A1	3.68272e-40	1.31558	0.345	0.197	1.07922e-35			ALDOA	0	3.80565	0.382	0.045	0			CD38	1.30659e-38	3.51233	0.108	0.016	3.82895e-34
UCP2	0	3.75752	0.466	0.081	0											SMURF2	9.96764e-29	1.3114	0.189	0.083	2.92102e-24			FCGR3A	1.19661e-108	3.80318	0.137	0.023	3.50666e-104			RAB24	1.34122e-41	3.49099	0.11	0.013	3.93045e-37
RNF5	7.83697e-221	3.6877	0.176	0.021	2.29662e-216											PAN3	4.11896e-50	1.30486	0.314	0.143	1.20706e-45			ABI3	5.35781e-158	3.75691	0.177	0.022	1.57011e-153			IFITM3	1.65807e-134	3.40411	0.316	0.051	4.85899e-130
GIMAP6	7.26412e-126	3.66392	0.108	0.014	2.12875e-121											LDLRAD4	4.60222e-16	1.28992	0.115	0.052	1.34868e-11			ARFRP1	8.33194e-87	3.67237	0.1	0.011	2.44168e-82			WDR18	4.76571e-42	3.38148	0.112	0.013	1.39659e-37
LAT2	5.90724e-118	3.63837	0.115	0.021	1.73112e-113											SIK3	2.91848e-55	1.28031	0.437	0.252	8.55261e-51			WDR18	2.34957e-96	3.63778	0.112	0.013	6.88542e-92			CXCR3	3.87706e-83	3.3791	0.232	0.048	1.13617e-78
COA3	4.39398e-142	3.5497	0.122	0.016	1.28766e-137											ZEB1	1.51392e-82	1.27603	0.546	0.301	4.43653e-78			CYBC1	6.52552e-148	3.60773	0.164	0.018	1.9123e-143			ALDOA	3.37188e-180	3.37567	0.382	0.055	9.88131e-176
FCER1G	9.58788e-156	3.46254	0.149	0.028	2.80973e-151											PRKCE	6.8763e-14	1.27297	0.119	0.06	2.0151e-09			ANXA6	1.87594e-257	3.57571	0.27	0.038	5.49745e-253			S100A11	1.1737e-188	3.33136	0.435	0.105	3.43951e-184
MCM3	1.89927e-115	3.41713	0.101	0.013	5.56582e-111											AGO2	3.77765e-46	1.27198	0.315	0.153	1.10704e-41			COA3	6.97761e-106	3.57381	0.122	0.014	2.04479e-101			RPN1	3.57242e-177	3.32387	0.386	0.066	1.0469e-172
MEA1	2.36107e-281	3.40498	0.227	0.034	6.91912e-277											ANK3	1.03498e-18	1.27169	0.153	0.076	3.03302e-14			MEA1	6.59114e-210	3.56436	0.227	0.031	1.93153e-205			GET4	2.70349e-40	3.31591	0.107	0.013	7.92259e-36
SPN	0	3.36918	0.255	0.044	0											PDE8A	4.03412e-13	1.27118	0.102	0.049	1.1822e-08			IL32	0	3.56251	0.59	0.214	0			TNFRSF1A	4.85423e-45	3.30601	0.122	0.017	1.42253e-40
FARSA	1.99402e-121	3.36085	0.108	0.015	5.84348e-117											NFATC2	2.83279e-23	1.26869	0.164	0.074	8.30148e-19			ADGRG1	1.03298e-83	3.49833	0.105	0.015	3.02716e-79			MCM3	6.68635e-37	3.29494	0.101	0.013	1.95944e-32
SELL	0	3.35635	0.364	0.087	0											SMYD3	2.46437e-23	1.26686	0.191	0.096	7.22182e-19			RGS14	4.46137e-87	3.48761	0.105	0.013	1.30741e-82			SYNGR2	4.14472e-119	3.27885	0.288	0.047	1.21461e-114
CST7	0	3.31922	0.466	0.165	0											LRIG1	3.33792e-14	1.24766	0.116	0.057	9.78176e-10			GIMAP6	7.46504e-91	3.4656	0.108	0.013	2.18763e-86			MAGED2	3.82385e-104	3.27006	0.262	0.044	1.12058e-99
WDR18	1.33403e-123	3.31173	0.112	0.017	3.90936e-119											GMDS	1.66447e-13	1.2443	0.113	0.056	4.87772e-09			CD300A	1.14614e-92	3.44508	0.119	0.02	3.35876e-88			CHTF8	2.21948e-51	3.21502	0.139	0.019	6.50418e-47
ANXA6	0	3.30597	0.27	0.05	0											CLASP1	3.17791e-29	1.24423	0.243	0.125	9.31288e-25			TNFRSF4	4.52332e-78	3.43756	0.117	0.027	1.32556e-73			CD300A	1.16777e-39	3.18162	0.119	0.022	3.42215e-35
CD300A	2.14334e-120	3.30185	0.119	0.023	6.28106e-116											CRY1	1.80205e-34	1.23609	0.262	0.13	5.2809e-30			SPN	1.73808e-227	3.42423	0.255	0.042	5.09344e-223			CHST12	5.68798e-85	3.17076	0.243	0.054	1.66686e-80
GIMAP4	0	3.28149	0.342	0.065	0											SMURF1	3.30089e-25	1.23514	0.177	0.08	9.67325e-21			FARSA	4.13232e-89	3.41182	0.108	0.014	1.21098e-84			SLC16A3	8.49762e-47	3.1661	0.151	0.035	2.49023e-42
TNFRSF1A	5.06784e-133	3.28076	0.122	0.02	1.48513e-128											CDKAL1	3.41383e-39	1.23205	0.28	0.137	1.00042e-34			PDIA4	5.78869e-116	3.40018	0.14	0.02	1.69637e-111			TMEM204	2.05274e-45	3.15726	0.133	0.023	6.01556e-41
PPP1CA	0	3.27482	0.48	0.093	0											SKI	1.03233e-47	1.23203	0.359	0.189	3.02525e-43			FCER1G	4.04921e-105	3.3729	0.149	0.033	1.18662e-100			GRINA	1.65755e-49	3.12146	0.138	0.021	4.85746e-45
PSMB10	0	3.2598	0.357	0.067	0											GRK5	8.20871e-28	1.22198	0.219	0.11	2.40556e-23			PSMB10	0	3.36619	0.357	0.061	0			RNF5	3.12353e-65	3.06131	0.176	0.027	9.15352e-61
ADGRG1	1.61334e-104	3.25248	0.105	0.02	4.7279e-100											COP1	8.0155e-30	1.21364	0.25	0.132	2.34894e-25			ESYT1	7.45266e-163	3.36267	0.189	0.027	2.184e-158			ESYT1	3.53381e-69	3.04504	0.189	0.031	1.03558e-64
CD38	8.67337e-100	3.24771	0.108	0.024	2.54173e-95											RASA1	1.76467e-14	1.21243	0.105	0.048	5.17136e-10			RAC2	0	3.35872	0.681	0.173	0			DENND2D	7.00255e-65	3.03802	0.179	0.029	2.0521e-60
ARFRP1	9.65886e-108	3.21387	0.1	0.016	2.83053e-103											RCOR1	1.15521e-27	1.20591	0.208	0.099	3.38534e-23			APEH	5.54693e-98	3.35101	0.117	0.015	1.62553e-93			SLA2	6.17324e-89	3.02553	0.268	0.069	1.80907e-84
ESYT1	1.68756e-217	3.21346	0.189	0.03	4.94538e-213											MPP7	2.91771e-24	1.20546	0.181	0.084	8.55035e-20			GIMAP4	0	3.34379	0.342	0.061	0			SELL	4.14245e-136	3.02405	0.364	0.097	1.21394e-131
CD7	0	3.19293	0.822	0.394	0											FYN	6.11228e-76	1.20372	0.59	0.373	1.7912e-71			PPP1CA	0	3.33892	0.48	0.089	0			CD74	0	3.01592	0.766	0.287	0
UQCRC1	6.40919e-275	3.17644	0.232	0.039	1.87821e-270											IL21R	1.25103e-17	1.19531	0.135	0.063	3.66614e-13			CST7	0	3.30495	0.466	0.175	0			EMD	5.31049e-234	2.98727	0.495	0.113	1.55624e-229
CD74	0	3.16348	0.766	0.311	0											SIPA1L1	2.9481e-24	1.19447	0.231	0.127	8.6394e-20			RNF5	1.00492e-145	3.27955	0.176	0.028	2.94493e-141			FCER1G	1.70457e-46	2.97887	0.149	0.033	4.99524e-42
RGS14	4.00405e-110	3.16211	0.105	0.018	1.17339e-105											ZFAND3	5.51045e-30	1.19419	0.263	0.142	1.61484e-25			VPS72	9.12155e-83	3.25969	0.107	0.017	2.67307e-78			GIMAP6	9.84434e-37	2.97177	0.108	0.018	2.88488e-32
RAC2	0	3.13366	0.681	0.202	0											NOCT	1.42249e-13	1.19416	0.119	0.061	4.16862e-09			LAT2	9.68222e-79	3.21433	0.115	0.025	2.83737e-74			APEH	8.63201e-41	2.97111	0.117	0.018	2.52961e-36
GZMB	1.22451e-238	3.12738	0.281	0.096	3.58842e-234											PPP1R16B	8.02797e-42	1.1883	0.33	0.173	2.3526e-37			SYNGR2	1.01208e-260	3.20226	0.288	0.05	2.96591e-256			CD7	0	2.96188	0.822	0.407	0
CHST12	2.36857e-252	3.12545	0.243	0.057	6.9411e-248											CYSTM1	2.82979e-14	1.17639	0.11	0.052	8.29269e-10			SHMT2	5.95395e-100	3.19614	0.13	0.022	1.74481e-95			KRCC1	1.30406e-36	2.96022	0.117	0.024	3.82154e-32
DENND2D	6.78676e-199	3.11924	0.179	0.031	1.98886e-194											PDE3B	6.61309e-56	1.16703	0.523	0.343	1.93796e-51			ITGB7	8.01708e-201	3.18231	0.233	0.038	2.34941e-196			CD8A	3.29366e-156	2.9579	0.437	0.153	9.65208e-152
PPP1R18	0	3.1072	0.356	0.072	0											NR3C2	3.10286e-14	1.16344	0.115	0.056	9.09294e-10			DENND2D	9.10662e-145	3.16412	0.179	0.03	2.66869e-140			ICAM2	3.73267e-97	2.94494	0.258	0.048	1.09386e-92
IL32	0	3.10137	0.59	0.287	0											DEAF1	8.73093e-17	1.16285	0.129	0.061	2.5586e-12			S100A11	0	3.16152	0.435	0.126	0			SMPD1	3.8933e-54	2.902	0.161	0.031	1.14093e-49
G6PD	1.71251e-112	3.09105	0.109	0.019	5.01851e-108											RAPGEF2	7.32719e-13	1.1468	0.108	0.054	2.14723e-08			TMEM204	4.94575e-102	3.15292	0.133	0.023	1.44935e-97			GPS1	1.12833e-50	2.89744	0.149	0.027	3.30658e-46
SYNGR2	0	3.08985	0.288	0.055	0											SLC35D1	7.65195e-16	1.1452	0.121	0.056	2.2424e-11			CD74	0	3.13388	0.766	0.307	0			ARFRP1	1.15508e-33	2.89396	0.1	0.017	3.38497e-29
VPS72	2.53918e-112	3.05921	0.107	0.018	7.44105e-108											SNX9	6.59947e-51	1.14091	0.443	0.26	1.93397e-46			PFKL	4.8883e-109	3.10697	0.142	0.026	1.43252e-104			APOBEC3G	6.22891e-89	2.89025	0.283	0.083	1.82538e-84
CYBC1	8.17907e-175	3.05704	0.164	0.03	2.39688e-170											RASGEF1B	2.92095e-20	1.1354	0.154	0.072	8.55984e-16			CD7	0	3.086	0.822	0.411	0			PPP2R1A	1.11484e-158	2.88762	0.381	0.08	3.26705e-154
CDK2AP2	1.62994e-208	3.01971	0.196	0.039	4.77653e-204											RABGAP1L	3.18325e-32	1.13176	0.317	0.183	9.32852e-28			RNF167	1.87277e-195	3.04107	0.234	0.042	5.48814e-191			UCP2	3.52889e-199	2.88055	0.466	0.122	1.03414e-194
UNC45A	2.89185e-107	3.01789	0.102	0.017	8.47457e-103											RFTN1	1.72672e-22	1.12109	0.215	0.118	5.06015e-18			RAB5B	2.3014e-90	3.03289	0.121	0.022	6.74426e-86			ACD	5.10419e-45	2.87276	0.133	0.023	1.49578e-40
ZYX	0	3.01775	0.43	0.096	0											VAV3	4.31644e-10	1.11646	0.142	0.089	1.26493e-05			POLR2E	8.00521e-251	3.0204	0.29	0.057	2.34593e-246			MRPS6	2.12248e-100	2.86764	0.275	0.057	6.21993e-96
S1PR5	6.6202e-142	3.00731	0.148	0.033	1.94005e-137											ZFYVE28	6.53055e-12	1.11527	0.129	0.073	1.91378e-07			MCM3	1.33195e-75	3.01848	0.101	0.017	3.90329e-71			GIMAP4	1.18671e-133	2.86555	0.342	0.073	3.47764e-129
APEH	1.96289e-123	3.00548	0.117	0.02	5.75224e-119											ABCB1	1.43882e-19	1.11241	0.145	0.066	4.21645e-15			TAGLN2	0	3.00689	0.711	0.281	0			DCAF7	1.29407e-67	2.86045	0.194	0.037	3.79229e-63
SNAPIN	6.50562e-112	2.98116	0.109	0.019	1.90647e-107											SCML1	3.94751e-19	1.112	0.176	0.094	1.15682e-14			ACD	3.68676e-100	3.0032	0.133	0.024	1.0804e-95			TRIM27	1.03752e-36	2.86014	0.107	0.017	3.04044e-32
PLEK	1.21943e-129	2.97871	0.147	0.038	3.57354e-125											GTDC1	2.96247e-15	1.10924	0.128	0.063	8.68153e-11			IFITM2	0	2.99445	0.643	0.255	0			SNAPIN	1.70239e-35	2.85191	0.109	0.02	4.98886e-31
MRPL24	1.77465e-106	2.97786	0.106	0.02	5.2006e-102											DLEU1	1.83314e-12	1.10616	0.1	0.048	5.37203e-08			LSP1	0	2.96102	0.646	0.191	0			COPB2	1.38864e-50	2.83403	0.157	0.033	4.06942e-46
ACD	3.82627e-139	2.97615	0.133	0.023	1.12129e-134											RABGEF1	3.81572e-25	1.10606	0.224	0.117	1.1182e-20			YIF1A	6.65873e-75	2.95775	0.103	0.019	1.95134e-70			MEA1	6.10535e-84	2.8338	0.227	0.039	1.78917e-79
IFITM2	0	2.96246	0.643	0.269	0											NRF1	3.25908e-19	1.10032	0.176	0.093	9.55074e-15			MAGED2	5.37618e-207	2.9543	0.262	0.059	1.57549e-202			SLC10A3	1.47784e-32	2.80891	0.101	0.019	4.3308e-28
RNF167	1.10475e-261	2.94125	0.234	0.045	3.23746e-257											GLCCI1	2.61517e-14	1.10027	0.144	0.078	7.66376e-10			ICAM2	4.15818e-209	2.94738	0.258	0.055	1.21855e-204			RAB1B	1.55093e-92	2.7743	0.256	0.052	4.545e-88
PFKL	2.77926e-145	2.93937	0.142	0.027	8.14461e-141											ZHX2	4.40972e-24	1.09822	0.182	0.086	1.29227e-19			OAZ1	0	2.94572	0.794	0.294	0			ZYX	2.45232e-180	2.74961	0.43	0.102	7.18652e-176
CDK4	3.30876e-108	2.92091	0.109	0.021	9.69633e-104											TCF12	1.74905e-25	1.08438	0.223	0.117	5.1256e-21			BTN3A2	2.31518e-189	2.94421	0.238	0.048	6.78463e-185			CTSB	6.67103e-51	2.74835	0.156	0.032	1.95495e-46
PDIA4	5.99763e-145	2.91449	0.14	0.026	1.75761e-140											STAG1	1.26694e-49	1.08349	0.398	0.219	3.71275e-45			TRIM27	1.99049e-78	2.9427	0.107	0.02	5.83312e-74			CDK2AP2	3.75849e-62	2.74619	0.196	0.046	1.10143e-57
SHMT2	1.75686e-128	2.90117	0.13	0.026	5.14848e-124											KDM6A	1.74835e-37	1.0813	0.363	0.213	5.12353e-33			TMEM109	1.54207e-161	2.92825	0.204	0.038	4.51903e-157			AQP3	7.4876e-84	2.73999	0.287	0.094	2.19424e-79
GRINA	8.35055e-136	2.89577	0.138	0.028	2.44713e-131											GATAD2B	1.07755e-27	1.08074	0.242	0.127	3.15776e-23			CDK2AP2	4.54481e-143	2.92168	0.196	0.044	1.33186e-138			EIF4EBP1	8.09046e-38	2.73763	0.128	0.031	2.37091e-33
RPN1	0	2.89348	0.386	0.086	0											FBXL17	5.09262e-14	1.07241	0.127	0.065	1.49239e-09			PPP1R18	0	2.90933	0.356	0.075	0			CDIPT	9.2748e-50	2.71348	0.155	0.032	2.71798e-45
TMEM109	8.84967e-215	2.8888	0.204	0.042	2.5934e-210											KDM7A	1.33369e-34	1.07138	0.282	0.145	3.90838e-30			MRPL24	1.49074e-77	2.89609	0.106	0.019	4.36861e-73			RAC2	0	2.70574	0.681	0.229	0
RAB1B	2.99214e-278	2.88033	0.256	0.056	8.76848e-274											FTO	1.79877e-12	1.07079	0.105	0.052	5.2713e-08			PSMB9	0	2.89378	0.518	0.144	0			SASH3	1.53491e-96	2.70186	0.285	0.071	4.49804e-92
UBL7	3.35735e-173	2.87393	0.168	0.033	9.8387e-169											MACO1	4.74023e-34	1.07032	0.283	0.146	1.38912e-29			SNAPIN	3.1928e-78	2.88104	0.109	0.021	9.3565e-74			RAB5B	2.84805e-38	2.70129	0.121	0.024	8.34622e-34
ITGB7	7.46018e-252	2.85748	0.233	0.048	2.1862e-247											SLC23A2	1.61106e-13	1.06746	0.121	0.062	4.72121e-09			RPN1	0	2.87899	0.386	0.086	0			NFATC2	5.56016e-107	2.69672	0.304	0.074	1.6294e-102
LAGE3	3.7631e-157	2.85588	0.155	0.031	1.10278e-152											ABCC1	1.17499e-25	1.06675	0.209	0.105	3.44329e-21			CXCR3	2.67827e-150	2.86923	0.232	0.069	7.84868e-146			TMEM109	6.76723e-69	2.69551	0.204	0.042	1.98314e-64
SPON2	1.03192e-171	2.8545	0.222	0.077	3.02405e-167											CMIP	4.16256e-16	1.06483	0.202	0.122	1.21984e-11			LDLRAP1	3.84895e-149	2.85787	0.204	0.046	1.12794e-144			UNC45A	1.03751e-32	2.68426	0.102	0.019	3.04042e-28
ALOX5AP	5.16513e-278	2.84435	0.299	0.094	1.51364e-273											MRTFA	7.53068e-19	1.06445	0.161	0.081	2.20687e-14			RGS19	6.1197e-105	2.85728	0.138	0.024	1.79338e-100			FCMR	4.47454e-139	2.68266	0.376	0.103	1.31126e-134
ATP6AP1	1.43702e-205	2.84271	0.197	0.04	4.2112e-201											XPR1	4.73275e-18	1.06319	0.158	0.08	1.38693e-13			GPS1	3.34156e-109	2.85102	0.149	0.03	9.79245e-105			SPN	1.03993e-85	2.67218	0.255	0.059	3.04751e-81
CD8A	0	2.84119	0.437	0.187	0											WDPCP	1.30582e-11	1.06146	0.108	0.057	3.82672e-07			AKR7A2	2.63841e-82	2.81897	0.118	0.024	7.73187e-78			MVP	3.86705e-63	2.66721	0.193	0.042	1.13324e-58
TAP1	0	2.84012	0.401	0.1	0											EXOC6B	5.80235e-12	1.05594	0.106	0.055	1.70038e-07			G6PD	4.10341e-76	2.81875	0.109	0.022	1.2025e-71			LDLRAP1	1.3692e-64	2.65717	0.204	0.048	4.01245e-60
EMD	0	2.83877	0.495	0.14	0											FAF1	1.27126e-21	1.05377	0.217	0.12	3.72542e-17			ALOX5AP	3.22985e-208	2.81437	0.299	0.09	9.46508e-204			CDK4	4.85217e-35	2.62271	0.109	0.021	1.42193e-30
TNFRSF4	4.26829e-85	2.83764	0.117	0.037	1.25082e-80											CHST11	3.45432e-18	1.05337	0.213	0.126	1.01229e-13			TUBB	0	2.80757	0.43	0.105	0			C14orf119	4.87108e-36	2.61915	0.121	0.027	1.42747e-31
TRIM27	2.07272e-106	2.83468	0.107	0.02	6.07412e-102											CHKA	4.95042e-11	1.05169	0.107	0.057	1.45072e-06			CHST12	1.34388e-173	2.80754	0.243	0.062	3.93824e-169			CD82	1.1795e-52	2.61659	0.188	0.054	3.45651e-48
FCMR	0	2.81918	0.376	0.098	0											ADK	2.00136e-30	1.04916	0.258	0.133	5.86499e-26			IRF7	4.93256e-86	2.80572	0.125	0.027	1.44549e-81			PPP1R18	7.32476e-131	2.61115	0.356	0.088	2.14652e-126
MAGED2	1.17102e-267	2.81575	0.262	0.066	3.43168e-263											FAM222B	2.23019e-19	1.04738	0.181	0.096	6.53557e-15			MRPS6	3.31583e-210	2.79946	0.275	0.067	9.71703e-206			IL2RB	2.50976e-88	2.60585	0.3	0.097	7.35486e-84
ICAM2	1.97229e-276	2.81537	0.258	0.059	5.7798e-272											RGCC	5.75586e-39	1.04239	0.415	0.256	1.68675e-34			ATP6AP1	3.57238e-149	2.79197	0.197	0.04	1.04689e-144			PTDSS1	1.45638e-84	2.6057	0.257	0.064	4.26793e-80
PPP2R1A	0	2.81493	0.381	0.092	0											RAB10	8.62849e-18	1.04021	0.145	0.07	2.52858e-13			IRF2	9.62131e-106	2.78913	0.153	0.035	2.81952e-101			PSMB10	5.53341e-130	2.59407	0.357	0.091	1.62157e-125
WDR1	0	2.8082	0.401	0.103	0											RETREG1	2.05595e-11	1.03869	0.1	0.05	6.02495e-07			GZMB	2.71439e-137	2.78825	0.281	0.123	7.95453e-133			TNFRSF1B	1.17383e-99	2.57998	0.331	0.11	3.43991e-95
TAGLN2	0	2.80593	0.711	0.316	0											ABLIM1	6.88761e-30	1.03705	0.383	0.254	2.01841e-25			PCBP1	0	2.76449	0.784	0.297	0			AKR1B1	3.02059e-69	2.57653	0.21	0.046	8.85184e-65
SLC10A3	1.62943e-94	2.79821	0.101	0.021	4.77505e-90											ARHGEF7	2.2688e-31	1.03396	0.264	0.137	6.64871e-27			AKR1B1	4.41704e-154	2.75263	0.21	0.048	1.29441e-149			SLC9A3R1	6.40821e-152	2.57178	0.411	0.117	1.87793e-147
LSP1	0	2.78633	0.646	0.223	0											RASA3	2.75023e-30	1.03355	0.355	0.22	8.05954e-26			CTSB	5.37665e-107	2.74724	0.156	0.036	1.57563e-102			PFKL	3.13805e-43	2.55791	0.142	0.032	9.19607e-39
GPS1	4.35607e-146	2.78248	0.149	0.032	1.27655e-141											WWOX	1.62083e-13	1.03046	0.158	0.092	4.74986e-09			EMD	0	2.74509	0.495	0.144	0			ALOX5AP	1.53596e-84	2.54957	0.299	0.102	4.50112e-80
RAB5B	2.81351e-112	2.77424	0.121	0.027	8.24498e-108											SPIDR	5.20724e-11	1.0258	0.111	0.06	1.52598e-06			TALDO1	2.89839e-172	2.72574	0.23	0.053	8.49374e-168			AP1M1	1.26575e-76	2.54499	0.239	0.06	3.70928e-72
B4GALT3	2.05369e-121	2.75429	0.127	0.027	6.01834e-117											EXOC4	2.31487e-20	1.02404	0.212	0.12	6.78373e-16			BSG	6.91805e-308	2.7248	0.37	0.095	2.02734e-303			PCBP1	0	2.54358	0.784	0.312	0
TPI1	0	2.75322	0.485	0.135	0											DOCK9	5.19014e-12	1.01452	0.118	0.064	1.52097e-07			PRMT1	2.0683e-183	2.7207	0.243	0.056	6.06115e-179			AAMP	1.68418e-59	2.54274	0.189	0.044	4.93549e-55
SLC9A3R1	0	2.75214	0.411	0.114	0											RALGAPA1	1.58617e-31	1.01051	0.336	0.202	4.64827e-27			TPI1	0	2.71137	0.485	0.135	0			VPS72	1.71491e-31	2.52452	0.107	0.024	5.02555e-27
APOBEC3C	6.73178e-110	2.7485	0.122	0.029	1.97275e-105											ABL1	4.15017e-14	1.0098	0.105	0.048	1.21621e-09			SSRP1	6.83333e-136	2.70781	0.19	0.043	2.00251e-131			APOBEC3C	1.2288e-34	2.52405	0.122	0.031	3.60099e-30
ADAM8	2.25971e-139	2.73937	0.161	0.044	6.62208e-135											SERINC5	1.76506e-24	1.00961	0.262	0.153	5.1725e-20			HIKESHI	5.74888e-82	2.70635	0.121	0.026	1.68471e-77			RNF167	7.08089e-77	2.51648	0.234	0.053	2.07506e-72
TYROBP	6.86209e-190	2.72672	0.25	0.092	2.01094e-185											LRBA	1.99935e-28	1.00842	0.318	0.193	5.8591e-24			OSTF1	1.13969e-276	2.7061	0.348	0.094	3.33987e-272			RGS14	3.87685e-30	2.51526	0.105	0.025	1.13611e-25
RPS6KA1	2.57091e-101	2.71911	0.11	0.024	7.53404e-97											SEC24B	1.73323e-19	1.00575	0.183	0.096	5.07924e-15			SPON2	1.9769e-110	2.706	0.222	0.088	5.7933e-106			MRPL24	1.96021e-33	2.51467	0.106	0.021	5.74439e-29
PCBP1	0	2.71747	0.784	0.312	0											PLCL1	3.08216e-12	0.996207	0.113	0.059	9.03226e-08			ILK	2.55215e-103	2.70587	0.151	0.034	7.47907e-99			FCGR3A	1.21741e-36	2.51278	0.137	0.038	3.56763e-32
PSMB9	0	2.71639	0.518	0.158	0											RUNX1	1.2895e-15	0.994785	0.207	0.127	3.77888e-11			SLC25A11	5.45924e-75	2.70107	0.11	0.023	1.59983e-70			TAGLN2	0	2.51173	0.711	0.347	0
OAZ1	0	2.70082	0.794	0.33	0											VPS13B	9.98158e-26	0.994709	0.24	0.128	2.9251e-21			UBE2L6	5.23485e-190	2.69701	0.248	0.055	1.53407e-185			CDIP1	2.82402e-30	2.50072	0.1	0.022	8.27578e-26
UBE2L6	7.96113e-253	2.69217	0.248	0.059	2.33301e-248											PBX4	9.55335e-15	0.991846	0.179	0.106	2.79961e-10			FCMR	1.36502e-306	2.69695	0.376	0.106	4.0002e-302			GDI1	3.62199e-56	2.49355	0.181	0.041	1.06142e-51
SLC25A11	5.93142e-102	2.6856	0.11	0.024	1.7382e-97											SKIL	8.79406e-47	0.988207	0.403	0.223	2.5771e-42			WDR1	0	2.69531	0.401	0.107	0			UQCRC1	7.59163e-74	2.4844	0.232	0.057	2.22473e-69
LDLRAP1	5.23815e-192	2.66839	0.204	0.052	1.53504e-187											ABCG1	9.23036e-27	0.987826	0.244	0.13	2.70496e-22			RAB11B	1.70707e-192	2.69282	0.256	0.061	5.00256e-188			SSRP1	4.63435e-57	2.4841	0.19	0.048	1.3581e-52
BCAP31	0	2.66479	0.303	0.075	0											SND1	4.16275e-13	0.987541	0.155	0.092	1.21989e-08			SLC9A3R1	0	2.67991	0.411	0.108	0			UBL7	3.27253e-51	2.48328	0.168	0.039	9.59014e-47
PRPSAP1	1.46318e-92	2.66396	0.103	0.024	4.28786e-88											RFX7	1.25929e-12	0.984319	0.118	0.062	3.69036e-08			ADAM8	7.80177e-103	2.67888	0.161	0.042	2.28631e-98			LPXN	4.86629e-85	2.48251	0.276	0.081	1.42607e-80
POLR2E	5.07852e-308	2.66156	0.29	0.071	1.48826e-303											NF1	9.09928e-12	0.982173	0.115	0.062	2.66654e-07			B4GALT3	4.92743e-86	2.67623	0.127	0.028	1.44398e-81			FLI1	1.0784e-51	2.4825	0.175	0.045	3.16024e-47
CXCR3	4.71942e-185	2.64731	0.232	0.079	1.38303e-180											AC074032.1	2.96322e-12	0.971357	0.12	0.064	8.68371e-08			LAGE3	4.02443e-104	2.67622	0.155	0.036	1.17936e-99			WDR1	5.23184e-149	2.4721	0.401	0.109	1.53319e-144
BTN3A2	3.47349e-232	2.64589	0.238	0.06	1.01791e-227											NSMCE2	1.54289e-15	0.966895	0.158	0.086	4.52143e-11			UNC45A	1.24815e-70	2.67142	0.102	0.02	3.65771e-66			DEF6	1.25232e-110	2.46976	0.332	0.095	3.66993e-106
TMEM204	5.22231e-117	2.64439	0.133	0.033	1.5304e-112											CLASP2	4.13019e-19	0.964149	0.195	0.108	1.21035e-14			PPP2R1A	0	2.66879	0.381	0.095	0			LPCAT1	5.41528e-31	2.46704	0.112	0.028	1.58695e-26
ILK	8.15774e-132	2.64164	0.151	0.039	2.39062e-127											TRAF3	7.20637e-44	0.962877	0.326	0.158	2.11183e-39			ARPC5	0	2.66576	0.402	0.11	0			AC016831.7	6.52503e-97	2.46688	0.3	0.084	1.91216e-92
DCXR	0	2.64054	0.367	0.106	0											NEK1	6.03135e-13	0.962527	0.131	0.071	1.76749e-08			BCAP31	4.05956e-240	2.65923	0.303	0.073	1.18965e-235			TUSC2	3.57189e-55	2.46618	0.182	0.044	1.04674e-50
TWF2	6.71002e-305	2.63916	0.289	0.07	1.96637e-300											ARIH1	5.53073e-46	0.959466	0.473	0.301	1.62078e-41			UQCRC1	3.43574e-172	2.6588	0.232	0.053	1.00684e-167			TMEM179B	3.72146e-72	2.46064	0.238	0.065	1.09057e-67
AP1M1	3.36371e-236	2.63663	0.239	0.06	9.85735e-232											MRPS28	9.32605e-14	0.958418	0.117	0.058	2.733e-09			APOBEC3C	5.73871e-81	2.65224	0.122	0.028	1.68173e-76			MGAT1	1.52865e-86	2.4601	0.276	0.074	4.4797e-82
CDIPT	2.4512e-142	2.63255	0.155	0.037	7.18323e-138											KLHL5	2.51943e-14	0.958403	0.136	0.071	7.38318e-10			RAB1B	4.00473e-189	2.64252	0.256	0.063	1.17359e-184			B4GALT3	6.53085e-37	2.45949	0.127	0.03	1.91387e-32
WDR46	5.58784e-97	2.63181	0.109	0.026	1.63752e-92											DENND1B	6.15091e-14	0.953476	0.147	0.08	1.80252e-09			AC119396.1	8.18764e-103	2.64011	0.149	0.033	2.39939e-98			CNN2	1.79172e-270	2.45718	0.603	0.224	5.25065e-266
IRF2	1.27101e-136	2.63125	0.153	0.039	3.72469e-132											PTK2B	1.04716e-11	0.952086	0.144	0.085	3.0687e-07			TADA3	7.50385e-104	2.63769	0.155	0.036	2.199e-99			GNB2	1.38153e-171	2.45075	0.445	0.126	4.04857e-167
PRMT1	2.87651e-237	2.62791	0.243	0.062	8.4296e-233											AGPAT3	2.05843e-12	0.952083	0.122	0.065	6.03224e-08			ZYX	0	2.63677	0.43	0.119	0			SHMT2	9.83793e-36	2.44914	0.13	0.034	2.88301e-31
TUBB	0	2.62696	0.43	0.121	0											SNX29	2.47405e-13	0.951307	0.116	0.059	7.25019e-09			UBL7	2.13933e-117	2.63673	0.168	0.037	6.26932e-113			ACTR1B	7.85009e-49	2.44589	0.172	0.047	2.30047e-44
MRPS6	3.07823e-269	2.62688	0.275	0.074	9.02075e-265											SUPT3H	9.5245e-09	0.946995	0.104	0.061	0.000279115			DCTN1	9.02389e-78	2.63102	0.123	0.031	2.64445e-73			G6PD	6.85833e-30	2.44569	0.109	0.028	2.00983e-25
TADA3	1.17145e-140	2.62669	0.155	0.037	3.43293e-136											SFMBT2	9.02486e-13	0.945714	0.128	0.068	2.64473e-08			IMPDH2	1.55213e-158	2.63055	0.221	0.054	4.54852e-154			RAB29	1.35209e-63	2.44183	0.21	0.054	3.9623e-59
IL2RB	1.8746e-256	2.62003	0.3	0.104	5.4935e-252											MKLN1	1.04496e-31	0.944897	0.276	0.145	3.06226e-27			TWF2	2.62196e-225	2.62392	0.289	0.068	7.68366e-221			TWF2	3.05161e-96	2.44036	0.289	0.074	8.94275e-92
NUDT22	1.14433e-102	2.60905	0.114	0.026	3.35347e-98											ERCC1	4.55782e-16	0.944237	0.14	0.07	1.33567e-11			SNX17	5.12856e-189	2.62189	0.258	0.065	1.50293e-184			NAPA	1.15261e-121	2.43631	0.362	0.108	3.37771e-117
OSTF1	0	2.60873	0.348	0.102	0											ITFG1	5.40313e-17	0.93897	0.184	0.103	1.58339e-12			ACTB	0	2.62117	0.987	0.885	0			RING1	7.40959e-61	2.43195	0.199	0.049	2.17138e-56
ZAP70	0	2.57443	0.455	0.141	0											GALM	2.37455e-13	0.938325	0.198	0.127	6.95863e-09			ITGB2	0	2.62109	0.51	0.171	0			VAV1	4.63393e-29	2.41918	0.114	0.034	1.35797e-24
CDIP1	8.75982e-86	2.57269	0.1	0.025	2.56706e-81											ARHGAP26	3.74067e-17	0.937537	0.209	0.123	1.0962e-12			DCXR	9.00773e-290	2.62026	0.367	0.103	2.63972e-285			BET1L	1.40941e-51	2.41447	0.177	0.046	4.13026e-47
CTSB	5.85637e-133	2.57224	0.156	0.042	1.71621e-128											ESYT2	5.00469e-23	0.931359	0.315	0.203	1.46662e-18			GRINA	1.02322e-92	2.61862	0.138	0.031	2.99855e-88			ARHGEF2	2.74e-35	2.41096	0.133	0.037	8.02958e-31
YIF1A	4.31168e-91	2.54946	0.103	0.024	1.26354e-86											SLC30A9	1.51403e-11	0.930035	0.115	0.062	4.43687e-07			UQCC2	3.4901e-64	2.60499	0.1	0.023	1.02277e-59			CD58	1.29243e-46	2.40842	0.17	0.048	3.78746e-42
ACTB	0	2.54865	0.987	0.894	0											EPHA4	1.01107e-13	0.927801	0.151	0.086	2.96295e-09			PKM	0	2.6001	0.395	0.105	0			ITGB7	4.20594e-72	2.40725	0.233	0.059	1.23255e-67
AKR1B1	3.93249e-198	2.5478	0.21	0.053	1.15242e-193											PRKCA	3.81739e-20	0.924544	0.276	0.177	1.11869e-15			STAT6	1.97089e-90	2.59585	0.139	0.034	5.77569e-86			CYB5R3	1.44294e-68	2.39917	0.235	0.067	4.22853e-64
AKR7A2	2.0241e-102	2.54111	0.118	0.029	5.93162e-98											BICRAL	4.34449e-18	0.923418	0.164	0.084	1.27315e-13			CDIP1	5.7326e-63	2.56929	0.1	0.024	1.67994e-58			PGD	7.42836e-35	2.39668	0.123	0.031	2.17688e-30
GNB2	0	2.53944	0.445	0.133	0											CCNY	2.41709e-34	0.922194	0.363	0.218	7.0833e-30			PRPSAP1	7.40356e-66	2.56627	0.103	0.024	2.16961e-61			CYBC1	2.17006e-47	2.38565	0.164	0.041	6.35936e-43
RAB11B	1.67901e-248	2.52384	0.256	0.067	4.92033e-244											PRKCH	2.62946e-40	0.919767	0.493	0.331	7.70565e-36			CNN2	0	2.56243	0.603	0.233	0			ILK	1.31015e-42	2.37878	0.151	0.039	3.8394e-38
SASH3	1.1391e-259	2.52295	0.285	0.088	3.33814e-255											PITPNC1	1.54111e-23	0.919604	0.348	0.233	4.51621e-19			LCK	0	2.55245	0.592	0.209	0			UBE2L6	3.72058e-77	2.37443	0.248	0.064	1.09032e-72
TNFRSF18	1.10836e-64	2.52266	0.108	0.041	3.24806e-60											YES1	1.52256e-19	0.919388	0.202	0.112	4.46187e-15			S1PR5	6.82443e-92	2.55057	0.148	0.039	1.9999e-87			PDIA4	5.77206e-41	2.36313	0.14	0.033	1.6915e-36
ABTB1	7.25469e-154	2.52118	0.174	0.046	2.12599e-149											DPYD	1.15608e-20	0.919028	0.259	0.16	3.3879e-16			TNFRSF18	3.78657e-54	2.54999	0.108	0.035	1.10965e-49			BTN3A2	2.18023e-69	2.36029	0.238	0.068	6.38917e-65
AC119396.1	3.38215e-132	2.51892	0.149	0.037	9.9114e-128											REPS1	1.06494e-13	0.918941	0.137	0.074	3.12079e-09			ARHGAP30	2.07765e-252	2.5379	0.334	0.093	6.08856e-248			PGAM1	5.12911e-127	2.35215	0.369	0.106	1.50309e-122
SSRP1	6.18676e-171	2.51775	0.19	0.05	1.81303e-166											MAPK8	7.6545e-30	0.917941	0.32	0.185	2.24315e-25			FLOT2	1.11131e-111	2.53716	0.171	0.044	3.25669e-107			IRF2	7.03637e-41	2.35086	0.153	0.044	2.06201e-36
S100A11	0	2.51041	0.435	0.175	0											ERC1	2.0691e-12	0.915915	0.139	0.079	6.06351e-08			RAB29	5.00268e-143	2.53707	0.21	0.054	1.46603e-138			LAGE3	2.31139e-46	2.34894	0.155	0.036	6.77352e-42
MGAT1	1.24161e-252	2.50964	0.276	0.082	3.63852e-248											FAM13B	2.19757e-17	0.914961	0.169	0.09	6.43997e-13			RPS6KA1	5.50767e-71	2.53669	0.11	0.025	1.61402e-66			AKNA	1.08355e-126	2.34591	0.427	0.168	3.17534e-122
LCK	0	2.50195	0.592	0.216	0											TMEM245	1.69532e-18	0.913902	0.169	0.087	4.96813e-14			CCDC167	2.05727e-104	2.5279	0.163	0.042	6.02882e-100			BAG6	3.04374e-55	2.34547	0.193	0.052	8.91968e-51
APMAP	3.37483e-303	2.50145	0.327	0.104	9.88993e-299											GRAP2	2.9997e-10	0.910625	0.122	0.071	8.79061e-06			MT-ND6	1.96933e-259	2.52595	0.386	0.148	5.77113e-255			TALDO1	1.324e-67	2.34111	0.23	0.065	3.87998e-63
TALDO1	1.68545e-217	2.50043	0.23	0.06	4.93922e-213											RAB11A	3.13983e-33	0.909043	0.381	0.235	9.20129e-29			NUDT22	9.7394e-75	2.52125	0.114	0.026	2.85413e-70			GIMAP7	2.86338e-232	2.33731	0.592	0.25	8.39115e-228
COMT	8.11331e-89	2.49641	0.107	0.028	2.37761e-84											AGPS	3.16139e-10	0.908639	0.111	0.062	9.26444e-06			BET1L	1.82384e-115	2.51828	0.177	0.046	5.34476e-111			ANXA6	1.07321e-77	2.33534	0.27	0.084	3.14504e-73
ORMDL2	1.86686e-97	2.49506	0.115	0.029	5.47083e-93											OSBPL8	6.54344e-42	0.908049	0.512	0.345	1.91756e-37			APOBEC3G	3.19492e-167	2.50838	0.283	0.101	9.36272e-163			ASF1A	3.67018e-35	2.3347	0.133	0.037	1.07554e-30
DCAF7	1.37488e-171	2.49199	0.194	0.052	4.02909e-167											GCN1	2.57626e-11	0.905487	0.111	0.06	7.54974e-07			GZMA	1.17333e-128	2.50226	0.237	0.086	3.43843e-124			DCXR	3.70195e-119	2.33226	0.367	0.115	1.08486e-114
CTSA	6.53293e-126	2.49128	0.149	0.04	1.91447e-121											TRAPPC9	9.07754e-10	0.905277	0.109	0.062	2.66017e-05			TNFRSF1A	5.00373e-76	2.50147	0.122	0.031	1.46634e-71			SNX17	5.0365e-79	2.32953	0.258	0.07	1.47595e-74
RING1	7.56324e-174	2.48493	0.199	0.056	2.21641e-169											STAT4	6.7458e-31	0.898389	0.379	0.236	1.97686e-26			WAS	1.6685e-244	2.50062	0.33	0.095	4.88954e-240			IL16	1.4176e-127	2.32741	0.381	0.119	4.15427e-123
RAB29	3.72683e-197	2.48413	0.21	0.053	1.09215e-192											BTBD10	6.17096e-13	0.898294	0.14	0.079	1.8084e-08			STMN1	2.44105e-93	2.49331	0.155	0.043	7.15349e-89			PRMT1	2.34137e-76	2.32609	0.243	0.061	6.86137e-72
AAMP	9.66246e-167	2.48197	0.189	0.051	2.83158e-162											OGDH	1.02849e-11	0.896942	0.111	0.058	3.014e-07			CD8A	1.50336e-234	2.49	0.437	0.234	4.40561e-230			CST7	2.99802e-119	2.32547	0.466	0.232	8.78569e-115
TSC22D4	6.53462e-233	2.47727	0.25	0.07	1.91497e-228											FAM172A	4.58207e-25	0.895848	0.338	0.22	1.34277e-20			TAP1	0	2.48602	0.401	0.12	0			ORMDL2	3.4793e-31	2.32385	0.115	0.03	1.01961e-26
SMPD1	1.55218e-137	2.4705	0.161	0.044	4.54866e-133											TMEM181	2.57761e-11	0.895004	0.13	0.075	7.5537e-07			UROD	1.41104e-61	2.48412	0.104	0.028	4.13504e-57			PGK1	1.49535e-306	2.32291	0.684	0.319	4.38212e-302
BET1L	2.07998e-152	2.46633	0.177	0.049	6.09539e-148											UBAC2	3.33861e-22	0.893907	0.249	0.144	9.78379e-18			CDK4	9.65639e-72	2.48375	0.109	0.025	2.82981e-67			ZAP70	7.28924e-161	2.32077	0.455	0.153	2.13611e-156
MVP	1.30337e-169	2.46018	0.193	0.053	3.81953e-165											TYW1	4.03842e-15	0.893182	0.152	0.081	1.18346e-10			SLC10A3	7.50654e-61	2.4817	0.101	0.026	2.19979e-56			PPP1CA	4.46006e-180	2.31699	0.48	0.155	1.30702e-175
LYPLA2	6.86666e-154	2.4554	0.171	0.043	2.01227e-149											KLF12	1.12796e-29	0.893091	0.325	0.191	3.3055e-25			EIF4EBP1	4.75548e-73	2.47732	0.128	0.037	1.39359e-68			TPD52L2	1.14599e-30	2.31531	0.113	0.03	3.35832e-26
STMN1	1.11716e-126	2.45414	0.155	0.044	3.27384e-122											HIVEP3	3.21369e-11	0.890186	0.117	0.064	9.41772e-07			COMT	9.4711e-65	2.46964	0.107	0.028	2.77551e-60			AOAH	9.49807e-52	2.31493	0.194	0.059	2.78341e-47
FLOT2	5.42212e-148	2.45267	0.171	0.046	1.58895e-143											RASSF3	1.70647e-19	0.888377	0.235	0.14	5.00082e-15			CTSA	7.30436e-93	2.46616	0.149	0.039	2.14054e-88			MAT2B	3.72179e-112	2.31066	0.345	0.102	1.09067e-107
WBP2	9.20871e-254	2.45143	0.272	0.079	2.69861e-249											PUM2	1.11212e-26	0.885343	0.302	0.177	3.25908e-22			SHKBP1	1.17143e-140	2.46382	0.21	0.055	3.43286e-136			PIH1D1	1.46575e-53	2.30478	0.183	0.047	4.29537e-49
MAT2B	0	2.44919	0.345	0.101	0											KIF13B	1.20129e-10	0.884261	0.107	0.058	3.52038e-06			SASH3	3.94117e-183	2.4619	0.285	0.092	1.15496e-178			SCYL1	1.55496e-30	2.28806	0.113	0.03	4.5568e-26
TRAF7	1.64879e-83	2.44653	0.1	0.025	4.83178e-79											DLEU2	3.34816e-14	0.881067	0.15	0.083	9.81178e-10			RNF187	5.93836e-102	2.45879	0.158	0.04	1.74024e-97			RHBDF2	4.15238e-27	2.28171	0.11	0.034	1.21685e-22
LPCAT1	7.5013e-78	2.43604	0.112	0.037	2.19826e-73											SFT2D1	4.05529e-11	0.877308	0.123	0.069	1.1884e-06			WDR46	6.74191e-69	2.45672	0.109	0.026	1.97572e-64			TOLLIP	2.4236e-29	2.28024	0.124	0.04	7.10237e-25
ITGB2	0	2.43333	0.51	0.205	0											LPXN	8.73487e-11	0.874159	0.136	0.081	2.55975e-06			TRADD	3.39985e-100	2.4559	0.164	0.046	9.96326e-96			RPS6KA1	3.88227e-29	2.27742	0.11	0.03	1.1377e-24
ARRDC1	5.24759e-85	2.4217	0.108	0.03	1.53781e-80											SPPL3	1.38004e-18	0.872866	0.204	0.116	4.04422e-14			ARRDC1	3.48988e-68	2.45443	0.108	0.026	1.02271e-63			PNPLA2	4.88989e-121	2.27448	0.372	0.118	1.43298e-116
GDI1	3.82243e-151	2.42112	0.181	0.052	1.12016e-146											FRS2	8.78044e-16	0.872531	0.174	0.097	2.57311e-11			ZAP70	0	2.43912	0.455	0.151	0			OSTF1	1.86433e-105	2.27381	0.348	0.116	5.46343e-101
PKM	0	2.42054	0.395	0.125	0											AC016831.7	5.11106e-12	0.871881	0.143	0.084	1.4978e-07			HCLS1	0	2.43825	0.57	0.195	0			ACTN1	2.39817e-49	2.26545	0.191	0.06	7.02785e-45
TPST2	4.55398e-136	2.41802	0.166	0.047	1.33454e-131											TBC1D5	1.20628e-08	0.871755	0.114	0.069	0.000353501			LARS	8.74733e-77	2.43616	0.122	0.03	2.5634e-72			ATP6AP1	2.37347e-56	2.25953	0.197	0.053	6.95545e-52
UQCC2	5.70192e-77	2.41615	0.1	0.028	1.67095e-72											TBC1D22A	2.81661e-10	0.871502	0.137	0.084	8.25406e-06			SHISA5	2.00799e-215	2.43116	0.307	0.09	5.88442e-211			TAP1	6.95245e-132	2.25647	0.401	0.132	2.03742e-127
HCLS1	0	2.41258	0.57	0.203	0											GTF2F2	2.90452e-12	0.868286	0.148	0.087	8.51169e-08			TRAF7	1.69252e-62	2.41631	0.1	0.024	4.95994e-58			TUBB	1.56165e-147	2.25389	0.43	0.141	4.57643e-143
APOBEC3G	8.03992e-204	2.41218	0.283	0.114	2.3561e-199											SLC12A2	1.1484e-09	0.867388	0.123	0.073	3.36538e-05			PLD3	2.95375e-81	2.4149	0.129	0.032	8.65596e-77			TNFRSF4	1.39744e-24	2.25177	0.117	0.043	4.09521e-20
SNX17	2.1493e-237	2.41143	0.258	0.074	6.29852e-233											UBE2E2	3.4046e-08	0.866129	0.104	0.062	0.000997717			GNB2	0	2.41282	0.445	0.144	0			APMAP	1.11854e-98	2.24719	0.327	0.101	3.27788e-94
ARHGAP30	0	2.40641	0.334	0.102	0											XPO4	2.29511e-25	0.865964	0.341	0.222	6.72582e-21			LYPLA2	9.26604e-111	2.41107	0.171	0.043	2.71541e-106			IL21R	1.31779e-49	2.24682	0.195	0.063	3.86178e-45
SHISA5	1.42582e-287	2.39917	0.307	0.094	4.17838e-283											RIC1	5.12665e-15	0.865174	0.17	0.097	1.50236e-10			IL16	1.72205e-282	2.40807	0.381	0.122	5.04645e-278			PPP4C	2.86748e-116	2.24273	0.364	0.116	8.40314e-112
TNFRSF1B	7.99245e-258	2.39596	0.331	0.132	2.34219e-253											WDR37	1.48819e-13	0.864623	0.142	0.077	4.36114e-09			NDUFS7	3.92067e-187	2.40431	0.275	0.079	1.14895e-182			FPGS	1.35539e-36	2.24236	0.141	0.041	3.97198e-32
SMIM29	1.27569e-102	2.39444	0.123	0.032	3.7384e-98											AREL1	4.83224e-10	0.863986	0.101	0.055	1.41609e-05			DBNL	5.84169e-138	2.4042	0.222	0.067	1.71191e-133			LSP1	1.8027e-275	2.24042	0.646	0.273	5.2828e-271
CNN2	0	2.39335	0.603	0.25	0											NBAS	8.88912e-11	0.863894	0.116	0.065	2.60496e-06			AP1M1	7.84571e-160	2.40347	0.239	0.066	2.29918e-155			MYH9	4.49912e-280	2.23641	0.672	0.319	1.31847e-275
IRF7	8.95999e-100	2.39116	0.125	0.035	2.62572e-95											RRAS2	4.29481e-17	0.863713	0.177	0.096	1.25859e-12			LAT	0	2.39419	0.474	0.157	0			ARAP1	2.48309e-25	2.23557	0.102	0.031	7.2767e-21
WAS	0	2.38325	0.33	0.101	0											ITCH	2.81403e-23	0.863705	0.274	0.162	8.24652e-19			CCDC107	1.89947e-113	2.39134	0.183	0.051	5.56641e-109			TMEM223	8.11685e-27	2.23453	0.106	0.031	2.37864e-22
SHKBP1	9.3764e-184	2.38052	0.21	0.059	2.74775e-179											NR2C2	3.86335e-12	0.863136	0.103	0.051	1.13216e-07			KRCC1	1.49694e-63	2.39116	0.117	0.035	4.38678e-59			CERS2	1.31921e-29	2.22846	0.113	0.032	3.86595e-25
PARP1	2.16057e-227	2.37024	0.258	0.078	6.33154e-223											UBE2R2	3.66721e-16	0.862096	0.18	0.102	1.07467e-11			TPST2	2.5039e-99	2.39062	0.166	0.047	7.33768e-95			RBM42	4.38102e-63	2.22662	0.216	0.059	1.28386e-58
PGAM1	0	2.36338	0.369	0.12	0											RALGAPA2	8.13599e-11	0.859503	0.117	0.065	2.38425e-06			ORMDL2	5.46389e-67	2.38607	0.115	0.031	1.60119e-62			SCAMP3	4.2347e-58	2.21814	0.212	0.063	1.24098e-53
BSG	0	2.36068	0.37	0.122	0											NIBAN1	3.12841e-09	0.858915	0.151	0.098	9.16779e-05			SMIM29	2.25627e-71	2.38165	0.123	0.035	6.61201e-67			NEK9	3.07142e-23	2.21812	0.1	0.032	9.00079e-19
GZMA	1.42803e-168	2.35745	0.237	0.088	4.18484e-164											CREM	1.87963e-38	0.858886	0.437	0.278	5.50826e-34			RING1	2.12948e-123	2.37897	0.199	0.057	6.24045e-119			SMIM29	7.45806e-33	2.20616	0.123	0.033	2.18558e-28
ARPC5	0	2.35642	0.402	0.129	0											PHLDB3	3.61485e-10	0.858625	0.101	0.054	1.05933e-05			AQP3	2.97863e-163	2.37182	0.287	0.105	8.72886e-159			UROD	5.11812e-26	2.20486	0.104	0.031	1.49986e-21
RGS19	1.11072e-114	2.35223	0.138	0.037	3.25498e-110											HERC1	1.08696e-45	0.858382	0.492	0.318	3.18534e-41			GDI1	4.78838e-108	2.36535	0.181	0.053	1.40323e-103			AP5Z1	1.55719e-23	2.19405	0.101	0.033	4.56335e-19
RNF187	6.69767e-130	2.34424	0.158	0.045	1.96275e-125											ATF6	3.48793e-13	0.857363	0.151	0.087	1.02214e-08			AK2	3.18217e-66	2.3637	0.109	0.027	9.32534e-62			PBXIP1	8.06575e-135	2.19077	0.442	0.179	2.36367e-130
CAPN1	1.1767e-89	2.34373	0.114	0.032	3.44833e-85											CARD11	4.10407e-07	0.857308	0.134	0.092	0.012027			CD82	7.80738e-94	2.36354	0.188	0.07	2.28795e-89			SUSD3	7.61668e-31	2.18531	0.128	0.04	2.23207e-26
IMPDH2	1.25562e-191	2.34257	0.221	0.065	3.67959e-187											TNRC6C	1.56226e-20	0.857097	0.236	0.138	4.57821e-16			MAT2B	4.14347e-245	2.36351	0.345	0.108	1.21424e-240			YIPF3	1.45822e-46	2.1803	0.18	0.055	4.27332e-42
TMEM179B	9.38389e-199	2.33823	0.238	0.075	2.74995e-194											ATP11B	2.88462e-26	0.856429	0.323	0.2	8.45339e-22			IL2RB	2.76846e-177	2.35779	0.3	0.107	8.11296e-173			STARD3	4.0943e-53	2.17864	0.195	0.056	1.19983e-48
RHBDF2	1.37701e-77	2.32798	0.11	0.035	4.03533e-73											FNDC3B	1.43892e-11	0.854522	0.119	0.064	4.21675e-07			CD38	5.05469e-53	2.35671	0.108	0.036	1.48128e-48			SNX20	6.62597e-26	2.17701	0.105	0.032	1.94174e-21
GIMAP7	0	2.32633	0.592	0.276	0											MON2	6.88146e-20	0.850958	0.212	0.119	2.01661e-15			AAMP	1.84342e-118	2.35652	0.189	0.052	5.40213e-114			SF3A2	6.44107e-113	2.1708	0.365	0.122	1.88756e-108
MYD88	1.81041e-90	2.31312	0.118	0.035	5.3054e-86											RNF111	1.04459e-14	0.849205	0.175	0.103	3.06116e-10			KCNA3	4.60271e-72	2.35261	0.123	0.034	1.34882e-67			PARP1	1.77171e-73	2.16962	0.258	0.078	5.19201e-69
PTDSS1	1.99792e-225	2.31061	0.257	0.078	5.85491e-221											AC079781.5	2.41659e-09	0.848498	0.113	0.066	7.08181e-05			SDF4	7.57935e-196	2.35123	0.294	0.089	2.22113e-191			LMAN2	2.59682e-109	2.1655	0.348	0.106	7.60998e-105
SLC39A7	7.61681e-77	2.31051	0.101	0.029	2.23211e-72											MGAT5	3.85065e-09	0.845323	0.136	0.086	0.000112843			GIMAP7	0	2.34668	0.592	0.269	0			CCAR2	5.84503e-37	2.1626	0.158	0.054	1.71289e-32
STARD3	2.02332e-151	2.30388	0.195	0.063	5.92935e-147											TMEM131	7.14294e-10	0.843365	0.132	0.08	2.09324e-05			MVP	6.65002e-121	2.34577	0.193	0.054	1.94879e-116			SHKBP1	1.12695e-56	2.16182	0.21	0.063	3.30253e-52
KCNA3	4.39754e-97	2.29947	0.123	0.034	1.2887e-92											TNKS	1.79317e-17	0.84129	0.222	0.134	5.25487e-13			LMAN2	8.26566e-247	2.34241	0.348	0.109	2.42225e-242			S1PR5	1.5208e-36	2.15867	0.148	0.046	4.4567e-32
SDF4	8.7142e-248	2.28677	0.294	0.1	2.5537e-243											APPL2	9.82247e-14	0.840914	0.17	0.1	2.87847e-09			UBA1	1.08403e-91	2.34084	0.154	0.044	3.17674e-87			STMN1	5.24858e-42	2.15725	0.155	0.042	1.5381e-37
SLA2	1.47775e-179	2.28243	0.268	0.111	4.33055e-175											INPP5D	8.20206e-16	0.840652	0.209	0.128	2.40361e-11			PIM1	4.22224e-285	2.33835	0.404	0.146	1.23733e-280			RPA1	8.26985e-33	2.1511	0.133	0.041	2.42348e-28
CDC25B	3.71936e-200	2.2815	0.246	0.081	1.08996e-195											ARID2	9.58127e-19	0.839086	0.236	0.143	2.80779e-14			GPR108	1.36204e-62	2.33749	0.106	0.028	3.99147e-58			CREM	4.35924e-81	2.14321	0.439	0.278	1.27748e-76
INTS11	1.12113e-142	2.28149	0.181	0.056	3.28548e-138											RFX3	7.06618e-10	0.839083	0.122	0.073	2.07074e-05			DELE1	1.44937e-56	2.32589	0.101	0.029	4.24738e-52			ACTB	0	2.14235	0.987	0.895	0
RASAL3	6.7559e-223	2.27147	0.266	0.087	1.97982e-218											RNF34	3.38821e-12	0.836515	0.129	0.07	9.92916e-08			PSME2	1.28838e-277	2.32195	0.395	0.14	3.7756e-273			DNAJA3	7.42767e-27	2.14172	0.103	0.028	2.17668e-22
LMAN2	0	2.27097	0.348	0.115	0											MARS	1.42609e-08	0.835804	0.111	0.067	0.000417915			INTS11	1.07423e-112	2.319	0.181	0.05	3.14803e-108			LCK	1.26799e-233	2.14073	0.592	0.251	3.71586e-229
BAG6	5.0013e-154	2.26453	0.193	0.059	1.46563e-149											RUNX2	5.84288e-09	0.834773	0.102	0.058	0.000171226			TMBIM1	1.16197e-161	2.31884	0.249	0.072	3.40514e-157			PRPF19	2.45686e-39	2.14065	0.155	0.047	7.19983e-35
PGD	5.8918e-100	2.26421	0.123	0.033	1.72659e-95											BRAF	1.67585e-31	0.83144	0.411	0.267	4.91108e-27			CDIPT	3.12009e-91	2.31803	0.155	0.044	9.14344e-87			OXA1L	1.46298e-113	2.12912	0.376	0.133	4.28727e-109
M6PR	2.52205e-181	2.25401	0.224	0.071	7.39086e-177											MPZL3	7.50244e-22	0.830569	0.282	0.174	2.19859e-17			ABTB1	2.08369e-103	2.31608	0.174	0.051	6.10625e-99			SLC25A11	4.98352e-28	2.12711	0.11	0.031	1.46042e-23
NAPA	0	2.25356	0.362	0.129	0											NELL2	5.91458e-22	0.82806	0.328	0.216	1.73327e-17			TYROBP	1.33714e-109	2.31547	0.25	0.113	3.91848e-105			GMIP	6.72567e-33	2.12532	0.131	0.039	1.97096e-28
CYB5R3	1.14645e-190	2.25081	0.235	0.076	3.35966e-186											KDM6B	2.84901e-25	0.824607	0.333	0.209	8.34901e-21			PGAM1	1.26965e-264	2.3075	0.369	0.12	3.72071e-260			NUDT22	8.56333e-30	2.12335	0.114	0.032	2.50948e-25
AK2	7.38705e-82	2.24937	0.109	0.032	2.16477e-77											ITPKB	1.24615e-27	0.821147	0.348	0.219	3.65185e-23			TNFRSF1B	1.17669e-186	2.30386	0.331	0.132	3.44829e-182			INTS11	2.30283e-45	2.11686	0.181	0.058	6.74845e-41
RBM42	2.82077e-174	2.24721	0.216	0.068	8.26626e-170											S100A11	1.64942e-13	0.820944	0.175	0.105	4.83363e-09			DNPH1	1.63047e-106	2.29735	0.188	0.06	4.77809e-102			RNF40	3.17751e-26	2.114	0.109	0.034	9.31168e-22
TMBIM1	3.027e-213	2.2437	0.249	0.077	8.87063e-209											FBXW11	6.44019e-19	0.820924	0.227	0.134	1.8873e-14			POLR2G	4.63198e-161	2.29222	0.256	0.079	1.3574e-156			ADAM8	1.59513e-36	2.11269	0.161	0.056	4.67454e-32
FLII	4.76246e-93	2.23483	0.124	0.037	1.39564e-88											SLC7A5	4.5126e-17	0.820583	0.234	0.145	1.32242e-12			APMAP	4.30865e-196	2.29179	0.327	0.121	1.26265e-191			TSC22D4	7.13054e-71	2.11245	0.25	0.074	2.0896e-66
KLRD1	1.47656e-135	2.23375	0.21	0.083	4.32706e-131											RAP1A	1.26528e-19	0.820328	0.298	0.195	3.70791e-15			GLIPR1	1.1913e-162	2.29059	0.277	0.097	3.49111e-158			SF3B4	2.20484e-76	2.10798	0.28	0.094	6.46128e-72
UROD	9.91015e-78	2.23299	0.104	0.031	2.90417e-73											PSME4	2.53569e-27	0.819221	0.351	0.219	7.43085e-23			PLEK	1.29923e-70	2.27508	0.147	0.053	3.80741e-66			KCNA3	3.51653e-31	2.10714	0.123	0.035	1.03052e-26
ARHGAP9	0	2.23284	0.41	0.174	0											PICALM	1.46677e-15	0.816928	0.229	0.146	4.29837e-11			FKBP1A	8.4124e-194	2.27382	0.298	0.097	2.46525e-189			IRF7	5.41763e-29	2.10297	0.125	0.041	1.58764e-24
SF3B4	3.30173e-238	2.23112	0.28	0.092	9.67572e-234											UBR5	2.64753e-25	0.8161	0.321	0.198	7.75859e-21			CORO1A	0	2.26863	0.814	0.456	0			PLEKHF1	1.18457e-28	2.10217	0.123	0.04	3.47139e-24
TPD52L2	2.02606e-81	2.2295	0.113	0.035	5.93736e-77											CNOT6L	1.36307e-63	0.812128	0.673	0.477	3.99449e-59			PSMB8-AS1	1.56498e-120	2.26711	0.205	0.063	4.58616e-116			RAB11B	1.37898e-69	2.09871	0.256	0.081	4.0411e-65
DBNL	4.26938e-178	2.22741	0.222	0.072	1.25114e-173											NCOA2	7.51398e-15	0.811366	0.211	0.131	2.20197e-10			PARP1	5.76635e-160	2.25149	0.258	0.081	1.68983e-155			PLD3	5.31009e-32	2.09759	0.129	0.039	1.55612e-27
CORO1A	0	2.22244	0.814	0.469	0											SYTL3	4.57484e-15	0.810871	0.323	0.235	1.34066e-10			PGD	6.19909e-70	2.25032	0.123	0.035	1.81664e-65			UBA1	2.40634e-38	2.09719	0.154	0.048	7.05177e-34
CAP1	0	2.21672	0.427	0.152	0											ETV6	1.97706e-08	0.808798	0.119	0.075	0.000579378			ECHS1	1.91975e-62	2.24925	0.109	0.03	5.62584e-58			TMEM43	3.33892e-32	2.09605	0.14	0.047	9.78469e-28
PLD3	3.68785e-99	2.2135	0.129	0.038	1.08073e-94											MED13L	8.03214e-27	0.807873	0.376	0.245	2.35382e-22			DNAJA3	5.98136e-56	2.24787	0.103	0.03	1.75284e-51			ERGIC3	3.01638e-109	2.09588	0.366	0.13	8.83951e-105
PNKD	7.23672e-112	2.21076	0.145	0.044	2.12072e-107											CREB1	8.06677e-17	0.805677	0.209	0.124	2.36397e-12			CD27	2.33546e-183	2.23651	0.309	0.116	6.84406e-179			TRAF7	1.73029e-24	2.0954	0.1	0.03	5.07062e-20
KRCC1	2.88417e-82	2.20677	0.117	0.037	8.45205e-78											SERPINB9	1.31435e-13	0.805177	0.191	0.119	3.8517e-09			FLII	4.31334e-69	2.2353	0.124	0.036	1.26403e-64			LRRC41	1.48778e-24	2.09452	0.104	0.033	4.35995e-20
POLR2G	1.24705e-203	2.20501	0.256	0.087	3.65449e-199											RTTN	5.57979e-09	0.803931	0.121	0.074	0.000163516			PLCG1	1.87201e-63	2.2338	0.126	0.042	5.48594e-59			SF3A1	7.93518e-106	2.09208	0.363	0.132	2.3254e-101
IKBKG	2.55333e-69	2.19464	0.107	0.037	7.48252e-65											ITPR2	3.38889e-13	0.802426	0.164	0.096	9.93114e-09			GBP4	6.93878e-70	2.23289	0.139	0.047	2.03341e-65			GANAB	6.74046e-32	2.09083	0.134	0.043	1.97529e-27
MT-ND6	4.66364e-293	2.18887	0.386	0.172	1.36668e-288											PDE7A	4.11673e-13	0.801321	0.176	0.106	1.20641e-08			INO80E	2.7416e-107	2.23281	0.19	0.061	8.03425e-103			TECR	1.87095e-186	2.08744	0.537	0.228	5.48282e-182
STAT6	8.24209e-103	2.18499	0.139	0.044	2.41534e-98											FOXO3	2.09786e-10	0.800384	0.144	0.089	6.14779e-06			LPCAT1	7.80165e-57	2.23086	0.112	0.036	2.28627e-52			THAP4	3.44018e-29	2.08416	0.114	0.032	1.00814e-24
NDUFS7	2.3662e-232	2.18438	0.275	0.089	6.93416e-228											USP36	1.00914e-25	0.797919	0.347	0.22	2.9573e-21			DCAF7	3.27427e-111	2.22986	0.194	0.061	9.59525e-107			STARD3NL	5.52916e-23	2.08319	0.108	0.039	1.62032e-18
LCP2	0	2.18423	0.375	0.137	0											SLMAP	8.13583e-14	0.797794	0.191	0.117	2.3842e-09			CSTB	2.14775e-203	2.22855	0.316	0.106	6.29399e-199			IFITM2	1.23024e-190	2.0757	0.643	0.381	3.60521e-186
OXA1L	0	2.17926	0.376	0.135	0											SELENOI	3.28858e-08	0.796469	0.105	0.063	0.000963717			CDC25B	5.93949e-148	2.22241	0.246	0.079	1.74057e-143			BSG	1.77673e-106	2.07452	0.37	0.133	5.20672e-102
AP1G2	8.15629e-85	2.17132	0.112	0.033	2.3902e-80											FAM102B	2.92926e-09	0.79578	0.105	0.06	8.5842e-05			STARD3	1.44801e-107	2.21859	0.195	0.065	4.24339e-103			KLHDC3	1.05137e-39	2.07388	0.157	0.047	3.08104e-35
UBA1	3.36722e-111	2.16915	0.154	0.05	9.86764e-107											EXOC2	1.98213e-11	0.793088	0.116	0.063	5.80864e-07			CDK5RAP3	1.02509e-94	2.21781	0.172	0.055	3.00402e-90			HCLS1	7.59825e-214	2.07128	0.57	0.232	2.22667e-209
LRP10	2.08285e-188	2.16798	0.236	0.077	6.10378e-184											ATP9B	6.14259e-24	0.792219	0.342	0.225	1.80009e-19			TMEM179B	1.15335e-132	2.21717	0.238	0.084	3.37991e-128			BEX3	4.00919e-23	2.06903	0.106	0.037	1.17489e-18
THAP4	1.95117e-82	2.16658	0.114	0.035	5.71791e-78											FOXK2	1.18061e-12	0.789356	0.16	0.095	3.45977e-08			CNPY3	1.96728e-158	2.21509	0.265	0.09	5.76512e-154			ARHGAP9	3.45498e-113	2.06877	0.41	0.165	1.01248e-108
GMIP	8.8889e-94	2.16362	0.131	0.042	2.60489e-89											RAB3GAP1	4.42564e-17	0.787182	0.226	0.139	1.29693e-12			TMEM223	1.18776e-54	2.21302	0.106	0.034	3.48074e-50			TPI1	1.85011e-160	2.06536	0.485	0.185	5.42175e-156
COPZ1	1.52189e-124	2.16039	0.167	0.054	4.4599e-120											ST3GAL5	5.82435e-15	0.786411	0.206	0.126	1.70683e-10			WBP2	4.96147e-171	2.20136	0.272	0.086	1.45396e-166			GDI2	1.49813e-92	2.05934	0.326	0.111	4.39027e-88
PNPLA2	0	2.15791	0.372	0.142	0											PEX14	2.51465e-10	0.785746	0.118	0.066	7.36918e-06			THOC3	4.49734e-64	2.20041	0.124	0.04	1.31794e-59			SHISA5	9.32768e-86	2.05842	0.307	0.102	2.73348e-81
PSMB8-AS1	1.21353e-150	2.15721	0.205	0.071	3.55625e-146											ASB3	9.96377e-15	0.785035	0.197	0.121	2.91988e-10			IKBKG	2.34992e-54	2.19413	0.107	0.035	6.88645e-50			PSMD2	4.57973e-93	2.05507	0.328	0.109	1.34209e-88
CDK5RAP3	1.38036e-121	2.15718	0.172	0.059	4.04515e-117											FOXN3	4.73449e-28	0.78347	0.426	0.293	1.38744e-23			PFN1	0	2.19127	0.92	0.654	0			POLR2E	3.78981e-83	2.05402	0.29	0.091	1.1106e-78
DEF6	6.08282e-266	2.15703	0.332	0.129	1.78257e-261											RALGDS	8.72629e-12	0.783282	0.138	0.079	2.55724e-07			RHBDF2	9.90473e-53	2.18766	0.11	0.038	2.90258e-48			SLC39A7	5.39234e-25	2.05257	0.101	0.03	1.58022e-20
LAT	0	2.1534	0.474	0.189	0											RPS6KA5	5.33657e-12	0.782358	0.178	0.112	1.56388e-07			LAMTOR2	1.34163e-84	2.18762	0.154	0.048	3.93166e-80			POLR2G	3.60072e-68	2.05177	0.256	0.083	1.05519e-63
CUEDC2	3.30522e-106	2.14871	0.149	0.049	9.68596e-102											PISD	2.06262e-09	0.782235	0.1	0.055	6.04451e-05			TMEM14C	9.82955e-66	2.18415	0.124	0.039	2.88055e-61			ATP6V0E1	1.10131e-174	2.05084	0.497	0.178	3.22738e-170
PIH1D1	6.38082e-133	2.14635	0.183	0.062	1.8699e-128											SCFD1	3.87687e-16	0.78185	0.239	0.152	1.13612e-11			FLOT1	3.48105e-69	2.17881	0.133	0.043	1.02012e-64			RHOG	7.34551e-166	2.05057	0.495	0.192	2.1526e-161
AP2A1	4.21992e-74	2.13794	0.11	0.036	1.23665e-69											PPP6R3	1.41483e-22	0.781824	0.29	0.18	4.14616e-18			PHB	1.56764e-120	2.17496	0.213	0.07	4.59397e-116			SPON2	4.11746e-41	2.0495	0.222	0.099	1.20662e-36
PRPF19	7.45531e-114	2.13786	0.155	0.05	2.18478e-109											YAF2	1.40927e-29	0.781147	0.366	0.228	4.12987e-25			FPGS	1.20512e-78	2.17458	0.141	0.042	3.53161e-74			GZMB	3.00302e-47	2.04727	0.281	0.145	8.80034e-43
HIKESHI	4.35432e-84	2.13527	0.121	0.039	1.27603e-79											RARA	5.01065e-13	0.780922	0.172	0.105	1.46837e-08			BANF1	4.49521e-120	2.17396	0.213	0.07	1.31732e-115			NDUFS7	1.39249e-70	2.04332	0.275	0.098	4.08069e-66
KLHDC3	1.18828e-109	2.12736	0.157	0.053	3.48227e-105											LINC01004	3.24056e-09	0.778818	0.113	0.066	9.49646e-05			PNKD	2.643e-78	2.1687	0.145	0.046	7.74531e-74			NLRC3	3.04848e-30	2.03963	0.139	0.05	8.93356e-26
RNF40	1.03789e-70	2.12671	0.109	0.038	3.04152e-66											CDK17	4.2526e-22	0.771693	0.392	0.274	1.24622e-17			SLC39A7	7.49812e-52	2.16719	0.101	0.032	2.19732e-47			LYPLA2	1.18891e-43	2.03682	0.171	0.051	3.48409e-39
GBP4	1.62993e-88	2.1267	0.139	0.051	4.77651e-84											TGIF2	1.84973e-09	0.770796	0.112	0.065	5.42063e-05			MYD88	8.40501e-64	2.1655	0.118	0.036	2.46309e-59			FTSJ1	2.02197e-28	2.03221	0.124	0.041	5.92539e-24
CERS2	4.02343e-76	2.12357	0.113	0.038	1.17907e-71											PLEKHA2	2.46038e-25	0.766547	0.365	0.239	7.21013e-21			PIH1D1	2.23128e-103	2.16509	0.183	0.057	6.53876e-99			PLCG1	1.12275e-27	2.02707	0.126	0.044	3.29023e-23
YIPF3	2.29058e-126	2.12191	0.18	0.063	6.71254e-122											ZDHHC7	4.45215e-13	0.76574	0.139	0.075	1.3047e-08			LRP10	2.76534e-138	2.1644	0.236	0.077	8.10383e-134			TMEM208	4.32516e-41	2.0227	0.177	0.062	1.26749e-36
CALCOCO1	2.76687e-72	2.11807	0.112	0.039	8.10832e-68											ANKH	7.23453e-09	0.76494	0.122	0.075	0.000212008			PTDSS1	7.29244e-157	2.15735	0.257	0.082	2.13705e-152			GPI	3.00726e-70	2.01969	0.272	0.096	8.81279e-66
IL16	0	2.11437	0.381	0.145	0											ARHGAP15	1.29592e-27	0.763756	0.464	0.337	3.79768e-23			MRPL51	1.12738e-133	2.15596	0.233	0.078	3.3038e-129			MTCH2	1.97486e-30	2.01518	0.134	0.046	5.78732e-26
CD82	4.72558e-114	2.11304	0.188	0.077	1.38483e-109											RALA	4.37616e-26	0.762122	0.337	0.209	1.28243e-21			SF3B4	3.67931e-167	2.15342	0.28	0.097	1.07822e-162			SEC13	3.68279e-60	2.01276	0.24	0.082	1.07924e-55
PIM1	0	2.10998	0.404	0.162	0											GCH1	1.49478e-09	0.761772	0.118	0.069	4.38044e-05			ENO1	0	2.15244	0.483	0.192	0			XAB2	3.36376e-50	2.0109	0.205	0.069	9.8575e-46
ARF5	0	2.10872	0.464	0.183	0											PIAS1	2.54737e-26	0.760019	0.359	0.23	7.46507e-22			ERGIC3	2.46354e-240	2.15136	0.366	0.133	7.21941e-236			CD53	2.49813e-120	2.00959	0.417	0.167	7.32076e-116
GNLY	1.29475e-173	2.10837	0.348	0.193	3.79425e-169											SOS1	5.85797e-10	0.760004	0.153	0.098	1.71668e-05			AP1G2	1.29171e-59	2.15064	0.112	0.035	3.78536e-55			OAZ1	0	2.00166	0.794	0.404	0
PSAP	0	2.10765	0.456	0.192	0											APBA2	8.34186e-12	0.759062	0.193	0.125	2.44458e-07			SMPD1	3.06157e-87	2.14566	0.161	0.051	8.97192e-83			PML	7.12141e-26	2.00092	0.115	0.038	2.08693e-21
DCTN1	2.10734e-87	2.10421	0.123	0.039	6.17557e-83											RYBP	6.93789e-19	0.756528	0.275	0.175	2.03315e-14			CAPN1	9.9372e-62	2.13984	0.114	0.035	2.9121e-57			AP2A1	3.13703e-26	1.99821	0.11	0.034	9.19306e-22
ERGIC3	0	2.10294	0.366	0.139	0											PIK3R5	7.41452e-09	0.756077	0.166	0.113	0.000217282			TMUB1	4.80329e-133	2.13825	0.225	0.071	1.4076e-128			RASAL3	2.35305e-66	1.99478	0.266	0.095	6.89562e-62
AUP1	1.57005e-281	2.10068	0.339	0.125	4.60102e-277											VPS37B	2.3223e-20	0.750946	0.283	0.177	6.80549e-16			COPZ1	2.9599e-90	2.13819	0.167	0.054	8.67398e-86			BCAP31	8.07622e-87	1.99185	0.303	0.095	2.36674e-82
EIF4EBP1	7.91809e-77	2.09775	0.128	0.049	2.3204e-72											MAPRE2	1.80632e-23	0.75044	0.344	0.223	5.29343e-19			TOLLIP	3.81619e-60	2.1365	0.124	0.043	1.11833e-55			EEF2	0	1.98909	0.965	0.822	0
SF3A2	0	2.09648	0.365	0.139	0											ETFDH	9.98251e-09	0.749611	0.108	0.064	0.000292538			NAXE	1.44754e-77	2.13311	0.151	0.051	4.242e-73			NDUFV1	1.21229e-84	1.98879	0.326	0.124	3.55261e-80
SNX20	9.69999e-66	2.096	0.105	0.038	2.84258e-61											NOL10	5.38909e-11	0.749366	0.153	0.095	1.57927e-06			MGAT1	2.12514e-151	2.12973	0.276	0.101	6.22772e-147			FLOT2	3.81637e-39	1.98551	0.171	0.06	1.11839e-34
PPP4C	0	2.09516	0.364	0.135	0											PCED1B	2.9038e-11	0.749167	0.138	0.081	8.5096e-07			FXYD5	0	2.12875	0.895	0.65	0			PELP1	3.23994e-21	1.98022	0.105	0.04	9.49463e-17
TRAPPC1	7.3523e-298	2.09479	0.348	0.125	2.15459e-293											PPP3CA	8.19256e-13	0.747761	0.233	0.157	2.40083e-08			PGK1	0	2.12624	0.684	0.359	0			ADGRG1	3.05017e-22	1.97948	0.105	0.037	8.93854e-18
TUSC2	7.3704e-127	2.08712	0.182	0.064	2.1599e-122											TSPOAP1-AS1	4.29704e-10	0.747039	0.107	0.059	1.25925e-05			PSAP	0	2.12535	0.456	0.183	0			MAP4K2	8.22254e-28	1.97654	0.115	0.035	2.40962e-23
TINF2	4.24323e-130	2.08524	0.189	0.068	1.24348e-125											RAB22A	9.04582e-27	0.74366	0.313	0.181	2.65088e-22			GDI2	3.39892e-200	2.12378	0.326	0.118	9.96053e-196			LCP2	1.97402e-100	1.97581	0.375	0.15	5.78485e-96
SCYL1	1.69543e-77	2.08466	0.113	0.037	4.96847e-73											SLA2	1.11165e-07	0.7431	0.111	0.069	0.0032577			AUP1	4.56128e-214	2.12315	0.339	0.119	1.33668e-209			TMBIM1	2.17949e-66	1.97503	0.249	0.079	6.38698e-62
GDI2	8.2136e-265	2.08353	0.326	0.122	2.407e-260											USP24	5.85464e-14	0.742063	0.192	0.118	1.7157e-09			PAGR1	1.20739e-57	2.11944	0.118	0.04	3.53826e-53			ATP2B4	9.68791e-33	1.97219	0.152	0.055	2.83904e-28
CTSW	0	2.08146	0.519	0.315	0											ZNF10	1.00397e-09	0.741196	0.142	0.089	2.94213e-05			RASAL3	1.08799e-148	2.11379	0.266	0.097	3.18834e-144			ADIPOR1	1.91099e-63	1.96826	0.261	0.096	5.60017e-59
ATIC	9.58409e-92	2.08036	0.13	0.042	2.80862e-87											TNRC6A	3.56527e-34	0.740476	0.444	0.282	1.0448e-29			CYB5R3	4.34746e-129	2.10564	0.235	0.082	1.27402e-124			VCP	1.81726e-138	1.96769	0.454	0.18	5.32548e-134
INO80E	2.13546e-139	2.0792	0.19	0.063	6.25798e-135											TTC7A	3.13948e-15	0.739904	0.213	0.132	9.20024e-11			ARHGAP9	1.36242e-237	2.0974	0.41	0.18	3.99257e-233			IMPDH2	5.10821e-55	1.96671	0.221	0.075	1.49696e-50
SNRPD3	9.34773e-268	2.0785	0.328	0.122	2.73935e-263											RNGTT	4.92372e-13	0.739583	0.191	0.12	1.4429e-08			GZMK	6.21923e-38	2.09719	0.147	0.081	1.82255e-33			MLF2	1.33328e-83	1.96399	0.319	0.118	3.90717e-79
SCAMP3	7.22989e-153	2.07459	0.212	0.075	2.11872e-148											SCAF8	7.46243e-19	0.739216	0.277	0.174	2.18686e-14			HSPA8	0	2.09095	0.805	0.473	0			PSMB9	9.41158e-164	1.96159	0.518	0.221	2.75806e-159
CSTB	1.67329e-258	2.0735	0.316	0.113	4.90358e-254											KMT2C	7.44236e-30	0.734555	0.456	0.311	2.18098e-25			TRAPPC1	2.06644e-218	2.08828	0.348	0.126	6.0557e-214			KXD1	1.13925e-45	1.96106	0.198	0.071	3.33857e-41
DNAJA3	6.6001e-67	2.06177	0.103	0.035	1.93416e-62											TOM1	9.11234e-13	0.73158	0.161	0.095	2.67037e-08			M6PR	2.69134e-126	2.08625	0.224	0.075	7.88698e-122			GLIPR1	4.58126e-66	1.9597	0.277	0.106	1.34254e-61
RPA2	1.11439e-171	2.06164	0.233	0.083	3.26571e-167											RALGAPB	9.05524e-09	0.729696	0.118	0.072	0.000265364			MPG	1.30707e-95	2.08427	0.186	0.065	3.83038e-91			M6PR	2.91831e-56	1.95796	0.224	0.075	8.55212e-52
PCBP2	0	2.05664	0.926	0.637	0											RRM1	4.00064e-09	0.729259	0.121	0.073	0.000117239			ANXA5	9.14304e-93	2.08249	0.186	0.067	2.67937e-88			COPG1	9.92585e-26	1.95207	0.127	0.048	2.90877e-21
GZMK	2.55977e-50	2.05598	0.147	0.081	7.50139e-46											SCAPER	5.18096e-09	0.729226	0.134	0.084	0.000151828			ATIC	1.20578e-67	2.08179	0.13	0.041	3.53353e-63			CLCN3	1.51367e-21	1.95069	0.106	0.039	4.43582e-17
CD27	1.34544e-225	2.05504	0.309	0.125	3.94281e-221											ASAP1	1.03727e-11	0.729126	0.168	0.105	3.03973e-07			TSC22D4	5.65177e-143	2.07499	0.25	0.085	1.65625e-138			ANXA11	3.29368e-146	1.94982	0.477	0.198	9.65213e-142
GLIPR1	1.9063e-183	2.05393	0.277	0.118	5.5864e-179											FBXO11	8.92449e-18	0.728745	0.295	0.195	2.61532e-13			RBM42	1.92945e-117	2.07289	0.216	0.075	5.65426e-113			PPP1R11	2.65516e-42	1.94883	0.181	0.063	7.78094e-38
FLYWCH2	1.05248e-66	2.05362	0.105	0.037	3.08429e-62											BTRC	2.75076e-08	0.728294	0.1	0.059	0.00080611			THAP4	5.49653e-57	2.06511	0.114	0.038	1.61076e-52			CORO1A	0	1.94486	0.814	0.507	0
TMUB1	5.62168e-167	2.05283	0.225	0.078	1.64743e-162											ZBTB20	7.74445e-22	0.728262	0.298	0.191	2.26951e-17			GLIPR2	2.52272e-64	2.06153	0.132	0.046	7.39283e-60			WBP2	2.86091e-70	1.94462	0.272	0.093	8.3839e-66
PSME2	0	2.05107	0.395	0.166	0											TCF20	2.00856e-11	0.727777	0.128	0.071	5.88609e-07			TMIGD2	2.62039e-57	2.06053	0.127	0.047	7.67905e-53			RNF187	3.8768e-36	1.94101	0.158	0.054	1.1361e-31
PAGR1	2.95548e-77	2.05078	0.118	0.041	8.66104e-73											GGA2	1.31335e-14	0.72679	0.235	0.151	3.84876e-10			RIC8A	8.09985e-105	2.05838	0.218	0.086	2.37366e-100			CD5	3.50731e-85	1.93893	0.359	0.158	1.02782e-80
CRTAP	1.2742e-82	2.05031	0.125	0.044	3.73403e-78											USP20	1.68505e-08	0.724888	0.105	0.062	0.000493804			DAD1	1.35408e-251	2.05135	0.389	0.148	3.96814e-247			HSF1	8.27115e-47	1.93877	0.204	0.074	2.42386e-42
KDELR1	2.02082e-204	2.04886	0.267	0.096	5.922e-200											RIPK1	1.85253e-12	0.723531	0.171	0.106	5.42884e-08			SLA2	2.57632e-113	2.04598	0.268	0.124	7.54991e-109			VPS35	2.95828e-33	1.932	0.163	0.064	8.66925e-29
PML	5.90506e-73	2.04869	0.115	0.041	1.73048e-68											MARCH6	1.45717e-25	0.72328	0.394	0.265	4.27023e-21			KLHDC3	6.93678e-81	2.04139	0.157	0.053	2.03282e-76			MRPL51	5.43481e-55	1.93055	0.233	0.085	1.59267e-50
MYO1G	9.75433e-170	2.04766	0.246	0.094	2.85851e-165											GBF1	2.18912e-08	0.723221	0.128	0.081	0.000641523			CLIC1	0	2.03828	0.512	0.25	0			SNRPD3	4.70101e-89	1.92988	0.328	0.116	1.37763e-84
NUCB1	5.82224e-163	2.04319	0.231	0.085	1.70621e-158											AKT3	1.71666e-15	0.72276	0.225	0.141	5.03068e-11			CUEDC2	8.53591e-73	2.0382	0.149	0.052	2.50145e-68			THEM4	8.69604e-40	1.92825	0.176	0.062	2.54838e-35
FLOT1	8.26519e-82	2.04111	0.133	0.05	2.42211e-77											KPNA1	1.71825e-13	0.721309	0.176	0.104	5.03534e-09			PCBP2	0	2.03465	0.926	0.639	0			ARHGAP30	1.19599e-89	1.92605	0.334	0.12	3.50484e-85
MRFAP1L1	3.68586e-131	2.03843	0.196	0.073	1.08014e-126											MPP6	6.37337e-07	0.720717	0.107	0.069	0.0186772			UBQLN2	1.96331e-76	2.03435	0.156	0.056	5.75347e-72			AK2	2.20114e-25	1.92267	0.109	0.034	6.45043e-21
FPGS	3.51068e-94	2.03602	0.141	0.049	1.0288e-89											AC068587.4	4.08281e-08	0.720183	0.123	0.078	0.00119647			AP2M1	8.5594e-210	2.03362	0.347	0.13	2.50833e-205			MYD88	1.53446e-26	1.92108	0.118	0.04	4.49673e-22
AP2M1	3.3566e-278	2.03397	0.347	0.136	9.83652e-274											USP9X	1.81291e-25	0.718955	0.334	0.204	5.31274e-21			ARF5	0	2.03314	0.464	0.189	0			ATIC	2.20075e-29	1.91662	0.13	0.044	6.44929e-25
PLCG1	3.32836e-76	2.03005	0.126	0.047	9.75376e-72											ECPAS	1.48951e-08	0.718059	0.127	0.08	0.000436502			COQ4	6.17027e-53	2.03247	0.111	0.038	1.8082e-48			FTH1	2.18026e-305	1.91579	0.991	0.993	6.38926e-301
AQP3	7.6297e-161	2.02818	0.287	0.138	2.23588e-156											KLHL20	4.36216e-08	0.717747	0.131	0.085	0.00127833			FLYWCH2	2.95177e-52	2.02838	0.105	0.035	8.65015e-48			TBRG1	5.08222e-94	1.91469	0.365	0.151	1.48935e-89
PSMD2	1.19906e-251	2.01975	0.328	0.128	3.51386e-247											FBXO42	2.19187e-08	0.717573	0.113	0.069	0.000642328			CD8B	8.58604e-103	2.02835	0.335	0.218	2.51614e-98			RPA2	2.83671e-59	1.91319	0.233	0.076	8.31299e-55
FXYD5	0	2.01922	0.895	0.664	0											CROCC	6.8972e-10	0.714627	0.112	0.063	2.02123e-05			TUSC2	3.95525e-91	2.02451	0.182	0.065	1.15909e-86			CTSA	8.33122e-33	1.91319	0.149	0.052	2.44146e-28
MRPL51	3.23261e-168	2.01849	0.233	0.085	9.47317e-164											CBLB	1.13436e-14	0.714293	0.299	0.213	3.32424e-10			CASP8AP2	6.44325e-55	2.02238	0.116	0.04	1.88819e-50			RFTN1	1.24203e-62	1.91189	0.281	0.118	3.63976e-58
THOC3	1.37739e-73	2.01663	0.124	0.047	4.03644e-69											NT5C2	1.37867e-13	0.713796	0.179	0.108	4.04019e-09			PSMD2	7.41206e-188	2.02181	0.328	0.126	2.1721e-183			LAT	1.46189e-142	1.90734	0.474	0.198	4.28406e-138
ELOVL1	9.71723e-100	2.01476	0.147	0.05	2.84763e-95											STXBP5	1.56594e-07	0.713653	0.101	0.062	0.004589			TPD52L2	4.60982e-51	2.0199	0.113	0.041	1.35091e-46			FXYD5	0	1.90586	0.895	0.673	0
C14orf119	4.67931e-72	2.0143	0.121	0.046	1.37127e-67											AQP3	2.14701e-07	0.711807	0.138	0.094	0.00629183			SNX20	7.08447e-46	2.01802	0.105	0.04	2.0761e-41			NIPAL3	1.89239e-22	1.90547	0.104	0.036	5.54565e-18
TPP1	3.87932e-67	2.01227	0.102	0.034	1.13683e-62											STK39	1.22211e-06	0.708694	0.1	0.063	0.0358139			CERS2	8.56681e-52	2.01492	0.113	0.041	2.5105e-47			LBH	5.68116e-135	1.90524	0.49	0.236	1.66486e-130
PGK1	0	2.01215	0.684	0.387	0											TSG101	1.40131e-14	0.708681	0.192	0.115	4.10655e-10			GSDMD	2.96759e-51	2.00998	0.108	0.037	8.69652e-47			APH1A	5.4308e-110	1.904	0.395	0.154	1.5915e-105
CD2BP2	4.28714e-82	2.01023	0.129	0.046	1.25635e-77											MICU2	1.72164e-14	0.707833	0.229	0.147	5.04527e-10			CAP1	4.7573e-276	2.00875	0.427	0.171	1.39413e-271			HDAC1	1.80701e-63	1.90295	0.261	0.094	5.29545e-59
HGS	3.93435e-87	2.00985	0.138	0.05	1.15296e-82											MED14	5.447e-12	0.706176	0.174	0.108	1.59624e-07			PTPN6	1.52079e-76	2.00801	0.163	0.061	4.45668e-72			PRPSAP1	3.67961e-23	1.90171	0.103	0.034	1.07831e-18
RHOG	0	2.00954	0.495	0.219	0											NCOA1	2.65552e-14	0.704895	0.224	0.144	7.782e-10			EEF2	0	2.00481	0.965	0.836	0			FLII	4.1427e-27	1.89833	0.124	0.042	1.21402e-22
CNPY3	2.52666e-190	2.00876	0.265	0.102	7.40437e-186											TMCC1	2.81323e-07	0.704515	0.111	0.071	0.00824417			BAG6	4.77345e-104	2.00319	0.193	0.064	1.39886e-99			ARF5	3.29324e-138	1.89792	0.464	0.193	9.65085e-134
AKNA	4.26055e-296	2.00521	0.427	0.208	1.24855e-291											DENND4A	1.63225e-22	0.701648	0.378	0.26	4.7833e-18			PBXIP1	2.37799e-255	2.00098	0.442	0.209	6.96871e-251			INO80E	1.02747e-42	1.89767	0.19	0.068	3.01101e-38
IDH2	5.15249e-151	2.00376	0.229	0.091	1.50994e-146											ECE1	7.39558e-08	0.700697	0.107	0.065	0.00216728			NUTF2	8.34623e-120	2.00069	0.228	0.082	2.44586e-115			ABTB1	1.35306e-39	1.8943	0.174	0.061	3.96516e-35
LAMTOR2	2.56758e-103	2.00347	0.154	0.054	7.52429e-99											STIM1	6.29049e-09	0.698116	0.139	0.089	0.000184343			OXA1L	5.80306e-231	1.9954	0.376	0.146	1.70059e-226			CDC25B	9.42638e-57	1.89298	0.246	0.092	2.7624e-52
KLRG1	1.23649e-51	1.9951	0.112	0.051	3.62353e-47											GLMN	1.8063e-07	0.697456	0.102	0.062	0.00529337			AKR1A1	1.87245e-60	1.99145	0.134	0.05	5.48721e-56			CUEDC2	2.27692e-32	1.89241	0.149	0.053	6.67251e-28
TIMM17B	1.07202e-107	1.99405	0.169	0.064	3.14155e-103											APPBP2	5.00198e-08	0.696254	0.122	0.077	0.00146583			NUCB1	6.02227e-121	1.99142	0.231	0.084	1.76483e-116			SDHC	5.92884e-59	1.88932	0.245	0.089	1.73745e-54
ENO1	0	1.98903	0.483	0.214	0											RABGAP1	1.47642e-08	0.695627	0.131	0.082	0.000432665			MYO1G	2.02161e-125	1.98851	0.246	0.093	5.92433e-121			GLG1	1.44234e-80	1.88847	0.33	0.133	4.22678e-76
ALDH9A1	1.6788e-88	1.98878	0.136	0.048	4.91973e-84											MAML1	1.14048e-07	0.694165	0.102	0.062	0.00334218			APH1A	1.45893e-244	1.98672	0.395	0.159	4.27539e-240			AKR7A2	3.75056e-26	1.88591	0.118	0.039	1.0991e-21
TMEM43	6.66269e-85	1.98705	0.14	0.053	1.9525e-80											PASK	4.27948e-18	0.693807	0.249	0.152	1.2541e-13			TINF2	3.67959e-92	1.98587	0.189	0.07	1.0783e-87			RHOF	2.05379e-118	1.88345	0.43	0.18	6.01864e-114
EEF2	0	1.98491	0.965	0.85	0											DNM2	1.39639e-17	0.693077	0.286	0.187	4.09213e-13			CSK	3.13843e-112	1.98314	0.228	0.088	9.19717e-108			TYROBP	3.51322e-44	1.87749	0.25	0.12	1.02955e-39
APH1A	0	1.98263	0.395	0.159	0											SRPK2	3.11153e-16	0.689373	0.257	0.167	9.11835e-12			LCP2	1.77411e-220	1.97988	0.375	0.151	5.19904e-216			PCBP2	0	1.87706	0.926	0.648	0
PFN1	0	1.9821	0.92	0.709	0											MED26	4.45596e-09	0.689369	0.133	0.083	0.000130582			CRTAP	8.66252e-62	1.97855	0.125	0.042	2.53855e-57			ITGA5	3.63561e-28	1.87631	0.137	0.051	1.06541e-23
COQ4	8.45082e-67	1.9763	0.111	0.041	2.47651e-62											MAP3K2	1.60463e-31	0.686397	0.522	0.372	4.70236e-27			ARL16	2.21039e-54	1.97297	0.119	0.043	6.47755e-50			FLYWCH2	2.78484e-21	1.87554	0.105	0.039	8.16097e-17
FERMT3	9.38449e-106	1.97493	0.166	0.062	2.75012e-101											AC095055.1	2.13374e-14	0.685967	0.16	0.089	6.25292e-10			YIPF3	3.7e-85	1.97246	0.18	0.068	1.08429e-80			PLEK	9.46382e-24	1.87185	0.147	0.068	2.77337e-19
TMEM223	4.27531e-63	1.96999	0.106	0.04	1.25288e-58											KDM3B	2.82879e-09	0.681973	0.143	0.091	8.28976e-05			RHOG	0	1.97164	0.495	0.222	0			LRP10	1.7432e-54	1.87046	0.236	0.088	5.10844e-50
LBH	0	1.96946	0.49	0.25	0											FBXL20	2.24599e-09	0.681721	0.141	0.089	6.58189e-05			PML	2.92826e-51	1.96972	0.115	0.042	8.58128e-47			PAGR1	1.02948e-22	1.86577	0.118	0.047	3.01689e-18
ARHGEF2	2.07202e-80	1.96893	0.133	0.05	6.07206e-76											WDFY2	5.25935e-10	0.680932	0.152	0.096	1.54125e-05			KDELR1	2.47321e-143	1.96863	0.267	0.1	7.24774e-139			GABARAPL2	7.46203e-96	1.86182	0.364	0.142	2.18675e-91
CSK	1.32863e-151	1.96764	0.228	0.088	3.89355e-147											MCM9	3.83794e-09	0.679276	0.138	0.087	0.000112471			CCS	2.22521e-52	1.96703	0.12	0.046	6.52096e-48			SHISAL2A	4.46892e-22	1.86021	0.104	0.037	1.30962e-17
GLIPR2	4.3367e-75	1.96759	0.132	0.053	1.27087e-70											EPG5	1.38205e-06	0.679037	0.119	0.08	0.040501			MRFAP1L1	8.19639e-95	1.96167	0.196	0.074	2.40195e-90			ARPC5	4.86191e-113	1.85788	0.402	0.153	1.42478e-108
GPI	1.06424e-199	1.96368	0.272	0.102	3.11876e-195											CBFA2T2	3.16188e-08	0.678829	0.104	0.061	0.000926588			PNPLA2	2.20296e-216	1.95836	0.372	0.153	6.45578e-212			CDK5RAP3	2.71234e-35	1.8548	0.172	0.067	7.9485e-31
NKG7	6.50507e-245	1.96009	0.463	0.286	1.90631e-240											MAEA	6.12715e-09	0.678574	0.129	0.08	0.000179556			LBH	2.72621e-294	1.95826	0.49	0.246	7.98915e-290			TCAF2	6.17722e-21	1.85306	0.115	0.048	1.81023e-16
KRI1	2.63352e-66	1.95267	0.112	0.043	7.71754e-62											FOXO1	4.96619e-25	0.677787	0.4	0.272	1.45534e-20			SUSD3	6.01478e-56	1.95627	0.128	0.049	1.76263e-51			SARAF	0	1.85144	0.962	0.845	0
DAD1	0	1.95172	0.389	0.162	0											UTY	1.83368e-11	0.675211	0.177	0.11	5.3736e-07			SDR39U1	2.94723e-60	1.9492	0.133	0.049	8.63687e-56			STAT6	4.24105e-32	1.85089	0.139	0.046	1.24284e-27
FKBP1A	2.99507e-215	1.95035	0.298	0.12	8.77705e-211											IL4R	1.40941e-10	0.675204	0.176	0.115	4.13027e-06			CD3E	0	1.94252	0.725	0.498	0			GBP4	1.42116e-25	1.84969	0.139	0.058	4.16472e-21
PHB	2.68942e-146	1.9494	0.213	0.078	7.88136e-142											CUL3	2.42695e-29	0.674479	0.488	0.342	7.11217e-25			DEF6	5.05639e-172	1.93893	0.332	0.144	1.48178e-167			TOR1A	1.3155e-22	1.84577	0.108	0.038	3.85509e-18
CCDC167	1.89734e-105	1.94898	0.163	0.059	5.56016e-101											POU2F1	6.94444e-14	0.673799	0.192	0.118	2.03507e-09			SF3A2	6.15071e-215	1.93741	0.365	0.146	1.80247e-210			FKBP1A	2.22347e-73	1.84398	0.298	0.112	6.51589e-69
NDUFV1	3.21005e-231	1.94544	0.326	0.139	9.40704e-227											MAN2A1	2.80902e-17	0.67322	0.277	0.179	8.23185e-13			GPI	7.5777e-145	1.93225	0.272	0.103	2.22065e-140			DEDD	4.50081e-23	1.84288	0.107	0.037	1.31896e-18
TOLLIP	4.37847e-69	1.94277	0.124	0.05	1.28311e-64											BCL9L	6.51857e-15	0.672145	0.245	0.159	1.91027e-10			ACADVL	3.25257e-88	1.93215	0.194	0.077	9.53165e-84			OSGEP	3.56577e-27	1.84251	0.131	0.049	1.04495e-22
CXXC1	2.08645e-63	1.94231	0.108	0.041	6.11436e-59											ATAD2B	1.95898e-16	0.672019	0.229	0.141	5.74078e-12			SNRPD3	7.17075e-184	1.93076	0.328	0.129	2.10139e-179			ALDH9A1	6.26586e-30	1.84044	0.136	0.047	1.83621e-25
DNPH1	3.95547e-116	1.93801	0.188	0.075	1.15915e-111											PAFAH1B1	6.56401e-26	0.671993	0.388	0.252	1.92358e-21			PPP4C	2.2878e-205	1.92818	0.364	0.151	6.7044e-201			ELOVL1	1.20276e-31	1.83849	0.147	0.053	3.52468e-27
MTA2	1.95586e-90	1.93581	0.148	0.056	5.73164e-86											SPIN1	5.09255e-08	0.671817	0.114	0.07	0.00149237			MT1X	3.53267e-30	1.92784	0.172	0.112	1.03525e-25			ATXN10	2.2603e-44	1.83845	0.194	0.068	6.62382e-40
GSDMD	4.79784e-60	1.93373	0.108	0.043	1.40601e-55											WWP2	1.07742e-08	0.670676	0.138	0.09	0.000315737			NIPAL3	3.71164e-43	1.92717	0.104	0.04	1.0877e-38			RGS19	5.81362e-30	1.83355	0.138	0.049	1.70368e-25
GPAA1	5.34828e-86	1.93197	0.138	0.051	1.56731e-81											BICDL1	4.1874e-20	0.670615	0.37	0.259	1.22712e-15			TIMM17B	6.20012e-80	1.92647	0.169	0.063	1.81695e-75			ATP6V0D1	4.33122e-46	1.83167	0.217	0.086	1.26926e-41
HDAC1	4.21945e-176	1.93104	0.261	0.105	1.23651e-171											HACD3	6.61676e-08	0.66888	0.116	0.073	0.00193904			PRDX2	4.93337e-153	1.92532	0.3	0.125	1.44572e-148			YDJC	3.44174e-27	1.83048	0.13	0.047	1.0086e-22
PRKCSH	3.71314e-193	1.92465	0.292	0.126	1.08813e-188											ELL2	3.78654e-16	0.667787	0.308	0.213	1.10965e-11			FBXW5	2.82444e-81	1.9253	0.17	0.062	8.27704e-77			ARRDC1	7.57541e-22	1.82975	0.108	0.04	2.21997e-17
RALBP1	2.34194e-79	1.92188	0.133	0.05	6.86306e-75											GNG2	8.7477e-18	0.666964	0.446	0.338	2.56351e-13			SF3A1	2.79924e-202	1.92479	0.363	0.153	8.20317e-198			HMOX2	1.34694e-54	1.8297	0.239	0.089	3.9472e-50
GPR108	6.77022e-62	1.92056	0.106	0.04	1.98401e-57											RAB33A	2.36935e-08	0.665445	0.118	0.073	0.000694337			ARHGEF2	7.62108e-59	1.9244	0.133	0.05	2.23336e-54			MAP2K3	6.04842e-51	1.82872	0.261	0.117	1.77249e-46
KXD1	3.11075e-126	1.92018	0.198	0.077	9.11606e-122											FTX	1.53839e-14	0.664663	0.201	0.122	4.50825e-10			STX4	2.72613e-58	1.92365	0.13	0.048	7.98894e-54			CD27	4.37654e-69	1.82292	0.309	0.132	1.28254e-64
TRADD	1.00729e-95	1.91696	0.164	0.066	2.95187e-91											RNF38	4.63232e-15	0.66462	0.299	0.208	1.3575e-10			FERMT3	2.0028e-81	1.92319	0.166	0.058	5.86921e-77			DNPH1	8.64006e-39	1.82261	0.188	0.074	2.53197e-34
ECHS1	1.68429e-68	1.91267	0.109	0.039	4.93582e-64											RANBP9	8.71014e-15	0.66386	0.231	0.15	2.55251e-10			PRELID1	1.32305e-231	1.92299	0.394	0.161	3.8772e-227			GOPC	7.89796e-33	1.82055	0.155	0.057	2.3145e-28
MYH9	0	1.91232	0.672	0.38	0											PSMD5	3.01291e-08	0.663249	0.146	0.097	0.000882932			POP5	3.58902e-52	1.92	0.11	0.038	1.05176e-47			CCDC167	1.00052e-35	1.81696	0.163	0.057	2.93202e-31
RANGRF	1.26208e-75	1.90897	0.125	0.046	3.69853e-71											CPSF6	4.3241e-13	0.662998	0.212	0.137	1.26718e-08			RALBP1	1.77879e-60	1.91936	0.133	0.049	5.21273e-56			IL17RA	5.08208e-28	1.81286	0.139	0.053	1.4893e-23
BANF1	6.86222e-134	1.90479	0.213	0.085	2.01097e-129											YIPF5	1.19562e-21	0.662639	0.303	0.189	3.50377e-17			GABARAPL2	5.6373e-208	1.91887	0.364	0.149	1.65201e-203			NBPF19	1.48973e-22	1.81188	0.13	0.056	4.36565e-18
STX4	6.19886e-78	1.90237	0.13	0.049	1.81658e-73											LRCH3	3.87516e-08	0.662623	0.1	0.059	0.00113562			IDH2	7.23225e-111	1.91823	0.229	0.089	2.11941e-106			TINF2	4.61149e-38	1.81108	0.189	0.076	1.3514e-33
SF3A1	9.80868e-263	1.9	0.363	0.16	2.87443e-258											BTAF1	2.79902e-14	0.661892	0.22	0.14	8.20253e-10			WDR6	1.27707e-46	1.91793	0.109	0.041	3.74245e-42			DCTN1	5.07286e-23	1.81092	0.123	0.05	1.4866e-18
ACADVL	3.44935e-118	1.89639	0.194	0.078	1.01083e-113											TBC1D15	3.658e-26	0.661151	0.396	0.263	1.07198e-21			GPAA1	6.82984e-64	1.91611	0.138	0.051	2.00148e-59			FLT3LG	5.00114e-123	1.81045	0.468	0.23	1.46558e-118
MRPS18B	5.53861e-107	1.89309	0.179	0.072	1.62309e-102											SMAD7	2.10036e-31	0.660753	0.484	0.333	6.1551e-27			CXXC1	3.12881e-43	1.91355	0.108	0.044	9.16898e-39			TMUB1	8.97279e-53	1.80926	0.225	0.079	2.62948e-48
NBPF19	6.45028e-67	1.89182	0.13	0.056	1.89026e-62											ZFAND6	4.22994e-24	0.6599	0.364	0.239	1.23958e-19			C14orf119	4.30574e-50	1.91316	0.121	0.048	1.2618e-45			RPN2	1.10548e-87	1.80894	0.351	0.14	3.23962e-83
PBXIP1	0	1.89161	0.442	0.223	0											SS18	6.95036e-12	0.65983	0.179	0.111	2.0368e-07			MRPL28	8.61294e-65	1.9101	0.138	0.049	2.52402e-60			MFNG	1.67393e-66	1.80723	0.297	0.126	4.90545e-62
PHKG2	2.50544e-55	1.88955	0.102	0.041	7.3422e-51											HTT	1.65909e-10	0.659702	0.169	0.108	4.86195e-06			RHOA	0	1.90908	0.758	0.431	0			EMC4	2.3641e-78	1.80534	0.331	0.138	6.928e-74
DELE1	4.65617e-57	1.88795	0.101	0.039	1.36449e-52											PLCL2	1.26889e-09	0.65728	0.167	0.109	3.71848e-05			TPGS1	7.86161e-85	1.90616	0.179	0.067	2.30384e-80			ORAI2	4.99384e-26	1.80475	0.143	0.06	1.46344e-21
RPA1	6.57372e-80	1.88722	0.133	0.05	1.92643e-75											FAR1	2.58023e-15	0.655912	0.255	0.166	7.56136e-11			SYTL1	2.73304e-110	1.90587	0.24	0.1	8.00917e-106			MCRS1	8.33958e-28	1.80161	0.139	0.053	2.44391e-23
MRPL28	6.81812e-83	1.88225	0.138	0.053	1.99805e-78											SLC9A8	3.17815e-10	0.653382	0.156	0.099	9.31357e-06			MTA2	5.94231e-67	1.90549	0.148	0.055	1.74139e-62			LAPTM5	0	1.80153	0.88	0.619	0
HLA-C	0	1.88079	0.993	0.979	0											PPM1A	5.61849e-16	0.653177	0.242	0.153	1.6465e-11			PPP1R11	8.4126e-86	1.90415	0.181	0.069	2.46531e-81			PSAP	5.34119e-119	1.80083	0.456	0.207	1.56524e-114
CD8B	2.37175e-122	1.88071	0.335	0.226	6.95041e-118											STT3B	3.24408e-14	0.653056	0.275	0.19	9.50678e-10			ELOVL1	4.20528e-69	1.90334	0.147	0.053	1.23236e-64			ACTN4	1.64043e-49	1.79963	0.25	0.108	4.80727e-45
HSPA8	0	1.87817	0.805	0.51	0											TACC3	1.74406e-07	0.652334	0.106	0.065	0.00511096			TPP1	2.08203e-47	1.90316	0.102	0.035	6.10139e-43			CRTC2	3.36836e-28	1.79523	0.151	0.063	9.87098e-24
DCAF11	2.4413e-85	1.87779	0.151	0.061	7.15422e-81											ZNRF2	2.31647e-08	0.651321	0.15	0.099	0.000678841			NSMCE1	1.60656e-107	1.90274	0.222	0.085	4.70801e-103			IDH2	3.83037e-48	1.79477	0.229	0.093	1.12249e-43
SDR39U1	4.80442e-76	1.8775	0.133	0.052	1.40794e-71											PFKFB3	1.5368e-09	0.65011	0.175	0.117	4.50359e-05			PRR13	0	1.89593	0.578	0.268	0			COPZ1	1.42944e-34	1.79068	0.167	0.064	4.18898e-30
WDR6	3.43918e-60	1.87351	0.109	0.043	1.00785e-55											ANKIB1	1.68802e-07	0.649833	0.11	0.068	0.00494674			MYH9	0	1.89272	0.672	0.374	0			MANF	1.91235e-36	1.78803	0.177	0.068	5.60413e-32
C1orf162	9.69264e-67	1.87309	0.131	0.057	2.84043e-62											TBL1XR1	5.87951e-16	0.649692	0.257	0.167	1.72299e-11			RPA2	2.74909e-114	1.89238	0.233	0.091	8.05622e-110			ACSF3	9.30422e-18	1.78764	0.1	0.041	2.7266e-13
ATP6V0E1	0	1.8726	0.497	0.226	0											ATXN1	6.62579e-15	0.648732	0.307	0.215	1.94169e-10			NAPA	1.2635e-192	1.88733	0.362	0.155	3.70267e-188			HNRNPF	3.294e-125	1.78423	0.465	0.212	9.65306e-121
GABARAPL2	9.33949e-269	1.87083	0.364	0.157	2.73694e-264											SIDT1	1.55036e-06	0.648493	0.104	0.067	0.0454332			KLRG1	4.02353e-36	1.88724	0.112	0.053	1.17909e-31			SDR39U1	4.13777e-26	1.7774	0.133	0.051	1.21257e-21
NAXE	4.27366e-87	1.8677	0.151	0.061	1.2524e-82											UBE2H	8.44554e-13	0.646587	0.231	0.154	2.47497e-08			PLEKHF1	2.53754e-48	1.88486	0.123	0.051	7.43626e-44			WDR6	1.99797e-21	1.77736	0.109	0.041	5.85506e-17
PPP1R11	1.36978e-111	1.86497	0.181	0.071	4.01414e-107											TNIK	1.94728e-11	0.646495	0.235	0.163	5.7065e-07			ARHGDIB	0	1.88371	0.916	0.69	0			EDEM3	7.06919e-24	1.77719	0.127	0.051	2.07163e-19
RDH11	2.23618e-63	1.86067	0.11	0.042	6.55312e-59											AC114760.2	1.25103e-07	0.646427	0.118	0.075	0.00366615			CDC26	3.35802e-74	1.88332	0.165	0.064	9.84069e-70			MRPL37	8.67784e-28	1.77374	0.134	0.049	2.54304e-23
SDHC	3.5406e-164	1.85734	0.245	0.096	1.03757e-159											FAM102A	7.74865e-16	0.646332	0.309	0.215	2.27074e-11			ITM2C	1.82938e-47	1.88173	0.119	0.048	5.36099e-43			USO1	6.08906e-21	1.77295	0.114	0.047	1.7844e-16
NSMCE1	4.24902e-136	1.85492	0.222	0.091	1.24518e-131											UBAP1	1.53306e-11	0.645858	0.211	0.14	4.49264e-07			CFL1	0	1.87905	0.863	0.597	0			ABLIM1	6.23423e-112	1.77126	0.476	0.254	1.82694e-107
MANF	1.07774e-99	1.85371	0.177	0.074	3.15833e-95											ANKRD11	6.21177e-42	0.645441	0.642	0.48	1.82036e-37			HLA-F	1.55319e-279	1.878	0.467	0.216	4.55162e-275			CAP1	6.97722e-112	1.76762	0.427	0.183	2.04467e-107
HMOX2	6.0834e-165	1.85293	0.239	0.089	1.78274e-160											MRPL3	1.52587e-10	0.645226	0.157	0.098	4.47157e-06			PRPF19	1.23687e-69	1.87538	0.155	0.06	3.62465e-65			AP1G2	2.728e-22	1.76651	0.112	0.042	7.99441e-18
XAB2	5.55329e-120	1.84569	0.205	0.087	1.62739e-115											RELB	7.15711e-30	0.64508	0.46	0.306	2.09739e-25			CANX	2.09523e-177	1.87434	0.345	0.151	6.14008e-173			OS9	1.2589e-47	1.76518	0.233	0.097	3.68922e-43
HLA-A	0	1.84467	0.992	0.972	0											GPATCH8	2.98901e-23	0.644608	0.387	0.262	8.75929e-19			ANAPC11	1.19793e-136	1.87231	0.28	0.117	3.51053e-132			MRFAP1L1	5.49954e-41	1.76289	0.196	0.076	1.61164e-36
RHOA	0	1.84083	0.758	0.442	0											MYO5A	1.41749e-07	0.643938	0.123	0.079	0.00415395			ATP6V0E2	4.48643e-60	1.86986	0.14	0.055	1.31475e-55			HIKESHI	2.49409e-24	1.75914	0.121	0.045	7.30894e-20
MAP4K2	4.59544e-64	1.83999	0.115	0.045	1.34669e-59											TNPO3	1.47154e-07	0.64377	0.134	0.09	0.00431234			GMIP	6.45853e-57	1.86919	0.131	0.05	1.89267e-52			ATP5F1B	3.44997e-208	1.75593	0.625	0.323	1.01102e-203
PAF1	1.65522e-74	1.83652	0.135	0.055	4.85063e-70											STK24	2.22487e-10	0.643608	0.23	0.164	6.51998e-06			ABHD14B	3.47945e-144	1.86214	0.28	0.11	1.01965e-139			STIP1	5.91011e-23	1.75575	0.12	0.047	1.73196e-18
TMIGD2	1.16112e-59	1.83564	0.127	0.058	3.40266e-55											TP53BP1	3.83819e-08	0.642522	0.127	0.081	0.00112478			MAP4K2	8.93767e-49	1.86148	0.115	0.044	2.61918e-44			WDR46	1.50905e-22	1.75501	0.109	0.039	4.42226e-18
FLI1	5.10943e-109	1.83537	0.175	0.067	1.49732e-104											PPP3R1	2.74311e-11	0.642278	0.228	0.158	8.03867e-07			HMOX2	1.85576e-115	1.86132	0.239	0.094	5.4383e-111			SUN2	3.14346e-98	1.75063	0.401	0.176	9.2119e-94
MT1X	1.40215e-28	1.8326	0.172	0.124	4.10901e-24											PTBP2	3.02976e-17	0.637951	0.265	0.167	8.87873e-13			RNASEH2C	2.31243e-68	1.85988	0.15	0.057	6.77657e-64			TPST2	7.32905e-35	1.74764	0.166	0.061	2.14778e-30
TMEM208	1.26104e-98	1.83088	0.177	0.076	3.69548e-94											GMCL1	3.55398e-12	0.63728	0.19	0.12	1.04149e-07			HLA-A	0	1.857	0.992	0.98	0			PKM	5.70966e-99	1.74722	0.395	0.168	1.67322e-94
CTSC	3.72575e-140	1.83036	0.272	0.136	1.09183e-135											DYRK1A	2.18874e-23	0.636906	0.415	0.285	6.4141e-19			SCAMP3	2.56989e-98	1.85102	0.212	0.084	7.53106e-94			LYN	5.33731e-16	1.74532	0.102	0.047	1.5641e-11
SNAP23	1.86501e-72	1.82944	0.138	0.059	5.46541e-68											REV3L	1.28318e-06	0.636872	0.13	0.09	0.0376035			GPSM3	0	1.8507	0.625	0.342	0			HDLBP	3.68345e-30	1.74485	0.158	0.064	1.07944e-25
HAGH	4.37565e-75	1.82082	0.142	0.061	1.28228e-70											FAM118A	9.92452e-17	0.634339	0.264	0.167	2.90838e-12			HINT2	1.76617e-47	1.85067	0.109	0.04	5.17575e-43			TRAPPC1	3.86591e-85	1.74326	0.348	0.138	1.13291e-80
TMEM14C	7.12416e-70	1.8177	0.124	0.049	2.08774e-65											LINC00513	3.38251e-16	0.633713	0.351	0.254	9.91243e-12			HDAC1	3.15362e-121	1.84836	0.261	0.111	9.2417e-117			TADA3	1.02997e-32	1.74169	0.155	0.056	3.01833e-28
ARHGDIB	0	1.81612	0.916	0.707	0											EIF2AK3	1.14408e-08	0.633589	0.137	0.088	0.000335273			MANF	3.83192e-75	1.84511	0.177	0.073	1.12294e-70			P4HB	2.81806e-119	1.74037	0.466	0.219	8.25831e-115
PELP1	5.83954e-55	1.81604	0.105	0.044	1.71128e-50											VCP	2.09899e-17	0.632594	0.278	0.18	6.15109e-13			PRKCSH	1.71773e-138	1.84412	0.292	0.127	5.03382e-134			ATF6B	2.77655e-42	1.73998	0.207	0.082	8.13668e-38
PRELID1	8.3724e-286	1.81604	0.394	0.177	2.45353e-281											TGFBR2	1.65162e-23	0.632555	0.464	0.34	4.84007e-19			CTDSP1	4.84028e-59	1.84302	0.14	0.055	1.41844e-54			NUMA1	2.97358e-51	1.73947	0.257	0.112	8.71409e-47
RIC8A	1.75115e-127	1.81592	0.218	0.092	5.13175e-123											FAM117B	1.09052e-08	0.63051	0.185	0.13	0.000319576			NDUFV1	3.25964e-159	1.84192	0.326	0.146	9.55236e-155			SYTL3	2.4225e-60	1.73798	0.386	0.235	7.09915e-56
SPG21	3.4759e-77	1.81575	0.138	0.056	1.01861e-72											ZDHHC17	8.58131e-08	0.630061	0.131	0.086	0.00251475			CD2BP2	2.38283e-53	1.83645	0.129	0.052	6.98288e-49			DDX54	5.50256e-35	1.73649	0.17	0.064	1.61253e-30
CLIC1	0	1.8145	0.512	0.292	0											CCSER2	2.59229e-26	0.629831	0.494	0.36	7.59671e-22			MFNG	2.13011e-145	1.83458	0.297	0.127	6.2423e-141			DENND1C	1.12067e-29	1.73591	0.149	0.058	3.28414e-25
CASP8AP2	3.68221e-64	1.81324	0.116	0.046	1.07907e-59											UFL1	4.81698e-13	0.629661	0.215	0.139	1.41162e-08			CDC37	1.15233e-283	1.83033	0.48	0.234	3.3769e-279			CCR7	1.3699e-71	1.73519	0.438	0.282	4.01448e-67
SNRPA	3.94086e-174	1.81138	0.278	0.121	1.15487e-169											DNAJC1	1.04324e-08	0.626984	0.252	0.189	0.000305722			ATP6V0E1	0	1.82942	0.497	0.229	0			MAN1B1	3.27475e-22	1.73158	0.115	0.045	9.59665e-18
PRR13	0	1.81136	0.578	0.289	0											MSI2	2.2639e-15	0.625617	0.3	0.207	6.63435e-11			TMEM208	2.11305e-72	1.8286	0.177	0.076	6.19229e-68			ITGB2	1.02343e-122	1.72995	0.51	0.262	2.99915e-118
ATF6B	8.32656e-116	1.80954	0.207	0.09	2.4401e-111											EFR3A	7.205e-10	0.624004	0.184	0.123	2.11143e-05			ACTN1	5.8805e-74	1.8224	0.191	0.086	1.72328e-69			PRKAR1A	5.42352e-61	1.72609	0.304	0.14	1.58936e-56
CDC37	0	1.80694	0.48	0.242	0											VPS13D	1.34498e-09	0.623729	0.17	0.112	3.94147e-05			AP2A1	1.98736e-45	1.82139	0.11	0.043	5.82395e-41			FERMT3	8.0231e-34	1.72402	0.166	0.064	2.35117e-29
MRPL37	2.76287e-69	1.80617	0.134	0.057	8.0966e-65											PANK2	2.69668e-09	0.623062	0.153	0.1	7.90262e-05			SUN2	8.63055e-205	1.81969	0.401	0.191	2.52918e-200			MTA2	5.83725e-30	1.72208	0.148	0.056	1.71061e-25
COPB2	1.02199e-82	1.80472	0.157	0.068	2.99496e-78											RAPGEF1	2.05602e-10	0.622813	0.275	0.203	6.02515e-06			DMAC1	4.80657e-45	1.81948	0.106	0.04	1.40857e-40			EPN1	1.90055e-33	1.72197	0.17	0.067	5.56955e-29
SUSD3	5.22741e-68	1.80466	0.128	0.053	1.53189e-63											KCMF1	4.17865e-15	0.621476	0.283	0.193	1.22455e-10			PRDX1	3.79177e-157	1.81819	0.321	0.141	1.11118e-152			CDC26	3.0861e-33	1.7181	0.165	0.064	9.04383e-29
UBQLN2	1.57279e-92	1.80287	0.156	0.061	4.60907e-88											SKAP1	4.56922e-12	0.621391	0.313	0.234	1.33901e-07			SNRPA	2.94272e-132	1.81295	0.278	0.118	8.62364e-128			TIMM17B	3.56073e-33	1.7175	0.169	0.067	1.04347e-28
MPG	4.73065e-105	1.79989	0.186	0.078	1.38632e-100											AQR	3.94203e-10	0.621083	0.203	0.138	1.15521e-05			GAPDH	0	1.8126	0.924	0.758	0			BANF1	3.37015e-42	1.7138	0.213	0.088	9.87622e-38
TPGS1	5.96676e-101	1.79796	0.179	0.075	1.74856e-96											RFFL	2.8209e-09	0.620095	0.184	0.126	8.26666e-05			THEM4	2.25113e-75	1.81064	0.176	0.072	6.59693e-71			DCK	1.86397e-32	1.7136	0.16	0.062	5.46238e-28
SUN2	4.5746e-270	1.79756	0.401	0.196	1.34059e-265											NAA15	3.43246e-12	0.619597	0.199	0.127	1.00588e-07			HLA-C	0	1.81026	0.993	0.981	0			S1PR1	1.16637e-77	1.70617	0.36	0.17	3.41804e-73
ARL2BP	1.54428e-188	1.79712	0.298	0.133	4.52551e-184											DDX50	2.04347e-13	0.617768	0.228	0.148	5.9884e-09			FLT3LG	3.55718e-259	1.80687	0.468	0.246	1.04243e-254			SLC39A8	2.37988e-22	1.70522	0.126	0.053	6.97425e-18
CFL1	0	1.79685	0.863	0.633	0											CREBBP	2.21555e-20	0.617564	0.348	0.232	6.49268e-16			NBPF19	3.62511e-44	1.80649	0.13	0.061	1.06234e-39			AUP1	9.43129e-80	1.70179	0.339	0.138	2.76384e-75
YDJC	1.85776e-68	1.79382	0.13	0.055	5.44415e-64											PI4KA	1.82051e-07	0.61691	0.154	0.108	0.005335			UBIAD1	7.27398e-40	1.80446	0.1	0.04	2.13164e-35			CNPY3	1.61952e-55	1.70082	0.265	0.11	4.74601e-51
GAPDH	0	1.79362	0.924	0.77	0											CDYL	1.63274e-09	0.616598	0.175	0.118	4.78473e-05			FTSJ1	4.16291e-49	1.80443	0.124	0.051	1.21994e-44			RGL4	3.23336e-20	1.69688	0.119	0.052	9.47535e-16
ACTG1	0	1.78863	0.919	0.793	0											RELL1	1.56521e-13	0.616462	0.198	0.122	4.58685e-09			CTSW	5.56781e-199	1.80333	0.519	0.343	1.63165e-194			RDH11	2.53698e-21	1.69594	0.11	0.042	7.43463e-17
RPN2	2.03159e-241	1.78723	0.351	0.155	5.95357e-237											SLC25A26	3.00233e-13	0.615489	0.252	0.169	8.79833e-09			PDCD6	3.12213e-158	1.80217	0.325	0.146	9.1494e-154			DELE1	6.40252e-18	1.69534	0.101	0.042	1.87626e-13
COPG1	3.67824e-64	1.78713	0.127	0.055	1.07791e-59											GALNT11	8.15036e-11	0.61525	0.189	0.124	2.38846e-06			C1orf162	3.55934e-47	1.80053	0.131	0.058	1.04307e-42			PTPN6	2.0584e-30	1.69483	0.163	0.067	6.03214e-26
NUTF2	2.69572e-133	1.78214	0.228	0.098	7.89981e-129											GNB1	7.08367e-19	0.615093	0.321	0.213	2.07587e-14			CARD16	1.49789e-61	1.79726	0.156	0.066	4.38957e-57			UQCC2	2.9391e-19	1.6915	0.1	0.038	8.61305e-15
PTPN6	4.23631e-92	1.78055	0.163	0.067	1.24145e-87											SRSF4	6.63525e-24	0.614907	0.373	0.248	1.94446e-19			R3HDM4	2.09842e-173	1.79573	0.354	0.167	6.14942e-169			COMT	2.97561e-21	1.69019	0.107	0.04	8.72002e-17
DNPEP	3.56911e-104	1.77579	0.186	0.079	1.04593e-99											PDCD4	7.10202e-59	0.614616	0.783	0.613	2.08125e-54			LAPTM5	0	1.79545	0.88	0.645	0			R3HDM4	7.8222e-76	1.68749	0.354	0.168	2.2923e-71
BATF	2.51334e-52	1.7741	0.113	0.051	7.36535e-48											WASHC4	8.61796e-07	0.614326	0.105	0.066	0.0252549			OSGEP	5.93754e-51	1.79421	0.131	0.055	1.74e-46			SDF4	9.28974e-60	1.68679	0.294	0.13	2.72236e-55
RGL4	2.27006e-58	1.77161	0.119	0.052	6.65241e-54											MLLT3	6.56192e-10	0.613111	0.204	0.14	1.92297e-05			DCAF11	3.25569e-58	1.79352	0.151	0.065	9.54081e-54			EWSR1	1.08921e-111	1.68674	0.453	0.214	3.19193e-107
FTSJ1	1.65764e-65	1.77155	0.124	0.052	4.85773e-61											LUC7L2	1.64327e-25	0.612847	0.389	0.252	4.8156e-21			TMEM43	3.29291e-57	1.79088	0.14	0.057	9.64987e-53			TRABD	1.62381e-89	1.68671	0.413	0.213	4.75857e-85
PRKAR1A	1.25956e-172	1.77074	0.304	0.147	3.69114e-168											NDUFAF6	1.29486e-08	0.611812	0.142	0.092	0.00037946			SPG21	9.00299e-60	1.78978	0.138	0.053	2.63833e-55			GZMK	1.06472e-13	1.68213	0.147	0.091	3.12017e-09
ARRB2	6.05767e-233	1.77004	0.354	0.165	1.7752e-228											GOLPH3	4.93321e-09	0.610502	0.175	0.119	0.000144568			P4HB	2.56801e-255	1.78457	0.466	0.231	7.52556e-251			NOLC1	1.02455e-23	1.68198	0.138	0.06	3.00245e-19
DDX54	1.07414e-91	1.7693	0.17	0.072	3.14777e-87											USP25	1.98416e-08	0.609071	0.143	0.093	0.000581457			IL7R	1.16069e-263	1.78397	0.648	0.575	3.4014e-259			PDCD6	2.7561e-71	1.68073	0.325	0.142	8.07674e-67
MAP2K3	4.52496e-136	1.76681	0.261	0.126	1.32604e-131											COA1	2.03654e-13	0.608743	0.231	0.151	5.96809e-09			WDR45	3.66073e-62	1.77829	0.151	0.061	1.07278e-57			DAD1	2.82656e-95	1.67873	0.389	0.164	8.28324e-91
SEC13	2.69717e-138	1.76462	0.24	0.107	7.90405e-134											PKN2	4.98895e-19	0.606909	0.344	0.233	1.46201e-14			TAF15	4.99743e-180	1.77785	0.367	0.174	1.4645e-175			HGS	1.56342e-26	1.67793	0.138	0.054	4.5816e-22
P4HB	0	1.76308	0.466	0.239	0											ANKRD28	5.55935e-12	0.606754	0.242	0.166	1.62917e-07			S1PR4	2.5962e-97	1.77615	0.231	0.103	7.60815e-93			SNRPA	2.91013e-54	1.6742	0.278	0.127	8.52815e-50
CD53	1.18514e-285	1.75946	0.417	0.207	3.47307e-281											PRKCB	2.99868e-11	0.606742	0.232	0.162	8.78762e-07			RSAD1	8.05468e-50	1.77592	0.128	0.053	2.36042e-45			HLA-C	0	1.67407	0.993	0.979	0
WDR45	8.03511e-79	1.7592	0.151	0.065	2.35469e-74											FLNB	1.05185e-07	0.606186	0.129	0.085	0.00308245			CYBA	0	1.77425	0.729	0.456	0			QARS	2.87533e-38	1.67378	0.2	0.084	8.42616e-34
DMAC1	1.54177e-54	1.75651	0.106	0.044	4.51815e-50											RANGAP1	6.13063e-14	0.605093	0.209	0.13	1.79658e-09			TEX264	6.81762e-74	1.77334	0.171	0.068	1.9979e-69			MRPL14	2.5027e-32	1.67135	0.173	0.073	7.33415e-28
CYB561D2	2.00267e-63	1.75439	0.12	0.05	5.86884e-59											HOOK2	1.70274e-09	0.603734	0.131	0.08	4.98988e-05			TRAF3IP3	2.55786e-142	1.76879	0.325	0.159	7.49579e-138			BLCAP	4.93079e-23	1.67121	0.129	0.054	1.44497e-18
HSH2D	5.58507e-45	1.75361	0.131	0.072	1.6367e-40											GNAQ	1.26389e-06	0.603247	0.153	0.109	0.0370384			PLEC	5.29025e-62	1.76858	0.166	0.074	1.55031e-57			TNFRSF18	6.88237e-13	1.66874	0.108	0.059	2.01688e-08
DDRGK1	2.5533e-95	1.75172	0.189	0.087	7.48246e-91											GNB5	4.18819e-09	0.602843	0.146	0.093	0.000122735			AKNA	3.17197e-171	1.76561	0.427	0.243	9.29545e-167			SIRT2	5.44463e-32	1.66758	0.2	0.098	1.59555e-27
CCDC107	1.00407e-97	1.74776	0.183	0.08	2.94242e-93											BIRC6	1.03491e-16	0.602485	0.364	0.263	3.03281e-12			MRPS34	4.23406e-101	1.76334	0.232	0.099	1.24079e-96			UBE2J2	3.61132e-29	1.66756	0.158	0.066	1.0583e-24
ABHD14B	7.38153e-174	1.74774	0.28	0.123	2.16316e-169											HIVEP2	2.39002e-11	0.602274	0.241	0.168	7.00395e-07			CCDC124	2.7293e-79	1.76315	0.19	0.08	7.99823e-75			DAZAP2	0	1.66728	0.767	0.45	0
RHOT2	7.72505e-76	1.74701	0.152	0.068	2.26383e-71											AHI1	4.95475e-10	0.601921	0.162	0.104	1.45199e-05			POLR3GL	3.69152e-79	1.76244	0.197	0.086	1.0818e-74			ACTR1A	2.21659e-27	1.66675	0.146	0.06	6.49572e-23
ACTR1B	2.16347e-91	1.74691	0.172	0.075	6.34004e-87											SNX4	9.05426e-07	0.601354	0.127	0.085	0.0265335			MRPL37	6.88408e-52	1.76237	0.134	0.057	2.01738e-47			TNIP1	1.3579e-70	1.66506	0.351	0.173	3.97933e-66
ADA	2.92073e-57	1.74289	0.114	0.048	8.55919e-53											AVL9	1.67885e-08	0.600843	0.121	0.075	0.000491987			CCT6A	6.74912e-145	1.75781	0.305	0.135	1.97783e-140			ARHGDIB	0	1.66437	0.916	0.719	0
SHISAL2A	2.0553e-54	1.74161	0.104	0.043	6.02306e-50											ZNF14	4.04364e-08	0.600512	0.125	0.079	0.00118499			KXD1	2.94145e-85	1.75322	0.198	0.082	8.61991e-81			LIMD2	0	1.66435	0.851	0.651	0
EMC4	6.97834e-212	1.74004	0.331	0.153	2.045e-207											SLC4A7	4.12168e-09	0.599589	0.157	0.102	0.000120786			DHPS	1.40886e-62	1.75242	0.156	0.065	4.12868e-58			BCOR	8.17958e-16	1.66359	0.102	0.047	2.39703e-11
TECR	0	1.73182	0.537	0.3	0											SENP2	4.15972e-11	0.599421	0.169	0.106	1.219e-06			ACTR1B	1.68838e-68	1.75232	0.172	0.074	4.94779e-64			CD2BP2	2.4607e-25	1.66183	0.129	0.049	7.21108e-21
DHPS	7.95962e-80	1.73106	0.156	0.068	2.33257e-75											SLC35E1	1.80972e-11	0.599261	0.174	0.109	5.30339e-07			ASF1A	1.46315e-48	1.75218	0.133	0.059	4.28775e-44			LITAF	3.95447e-219	1.65995	0.738	0.482	1.15886e-214
USO1	5.79501e-52	1.72881	0.114	0.052	1.69823e-47											USP42	1.93033e-11	0.597674	0.187	0.119	5.65684e-07			MRPS18B	5.81171e-72	1.75068	0.179	0.077	1.70312e-67			HSH2D	6.53146e-16	1.65944	0.131	0.072	1.91404e-11
GZMH	3.4662e-121	1.72762	0.217	0.092	1.01577e-116											ANKRD17	5.65032e-11	0.596917	0.244	0.176	1.65583e-06			RHOT2	1.08341e-58	1.74925	0.152	0.065	3.17494e-54			S1PR4	1.44228e-42	1.65672	0.231	0.104	4.22661e-38
ANXA11	0	1.72462	0.477	0.242	0											STAT5A	7.65558e-10	0.5928	0.161	0.104	2.24347e-05			PELP1	1.46395e-38	1.74901	0.105	0.046	4.2901e-34			APBB1	3.22572e-27	1.65646	0.151	0.064	9.45296e-23
CTDSP1	2.20532e-69	1.7241	0.14	0.062	6.4627e-65											TLK1	7.35233e-17	0.592598	0.367	0.266	2.1546e-12			TMEM230	1.79373e-88	1.74787	0.205	0.085	5.25653e-84			PNKD	2.99911e-28	1.65086	0.145	0.056	8.7889e-24
ASF1A	2.1761e-64	1.72362	0.133	0.059	6.37707e-60											CAMK4	7.43916e-21	0.592222	0.42	0.299	2.18005e-16			FIBP	1.43002e-59	1.7454	0.159	0.071	4.19068e-55			RHOT2	1.46018e-28	1.65016	0.152	0.061	4.27905e-24
LAPTM5	0	1.72111	0.88	0.665	0											ZNF254	2.75689e-07	0.592123	0.128	0.085	0.00807908			ACTG1	0	1.74432	0.919	0.784	0			PIGX	1.74266e-20	1.64959	0.124	0.056	5.10688e-16
MFNG	8.94513e-178	1.7156	0.297	0.137	2.62137e-173											TXNRD1	2.9523e-10	0.592088	0.165	0.106	8.65171e-06			SDHC	1.55755e-109	1.73992	0.245	0.105	4.56441e-105			RSAD1	5.26716e-24	1.64768	0.128	0.051	1.54354e-19
DEDD	2.32791e-54	1.71436	0.107	0.045	6.82195e-50											ZDHHC20	3.27136e-15	0.591302	0.333	0.236	9.58671e-11			MT-ND4L	0	1.73598	0.826	0.674	0			TMED9	3.98253e-73	1.64349	0.344	0.156	1.16708e-68
SCAMP2	7.64676e-137	1.71372	0.237	0.104	2.24088e-132											AGTPBP1	1.89269e-12	0.591019	0.27	0.191	5.54653e-08			NCR3	5.36633e-40	1.73457	0.118	0.053	1.5726e-35			PRKCSH	8.71949e-57	1.6378	0.292	0.135	2.55525e-52
HOPX	3.90533e-53	1.71306	0.144	0.076	1.14446e-48											ARFGEF1	2.23756e-15	0.590699	0.3	0.205	6.55717e-11			ITPA	4.50732e-43	1.73321	0.115	0.049	1.32087e-38			PIM1	4.5784e-80	1.63707	0.404	0.218	1.3417e-75
TMED9	5.73037e-207	1.71305	0.344	0.168	1.67929e-202											NUP98	1.00122e-16	0.589862	0.306	0.206	2.93408e-12			HAGH	1.78643e-55	1.73156	0.142	0.06	5.23512e-51			SERINC3	5.4158e-49	1.6352	0.257	0.116	1.5871e-44
CDC26	5.43408e-85	1.71294	0.165	0.073	1.59246e-80											PIK3CA	1.58218e-21	0.589392	0.411	0.287	4.63657e-17			HM13	9.77668e-128	1.73101	0.288	0.13	2.86506e-123			WAS	1.03189e-70	1.63496	0.33	0.144	3.02395e-66
MLEC	2.66626e-70	1.71232	0.144	0.065	7.81346e-66											TBC1D23	4.98978e-08	0.588977	0.165	0.114	0.00146226			LDHA	0	1.73089	0.714	0.568	0			INSIG1	2.16946e-29	1.63407	0.184	0.088	6.3576e-25
ANAPC11	5.8308e-153	1.70962	0.28	0.137	1.70872e-148											MNAT1	1.42337e-06	0.588687	0.134	0.093	0.0417119			PRKAR1A	1.57022e-122	1.72891	0.304	0.151	4.60154e-118			NSMCE1	2.70775e-40	1.63231	0.222	0.099	7.93506e-36
RNASEH2C	3.50442e-77	1.70778	0.15	0.066	1.02697e-72											SCML4	1.0298e-07	0.588145	0.17	0.12	0.00301784			NUMA1	1.64263e-100	1.72716	0.257	0.125	4.81372e-96			ARL2BP	1.23888e-60	1.63183	0.298	0.133	3.63054e-56
CANX	7.78016e-211	1.70459	0.345	0.167	2.27998e-206											APBB1	1.28599e-06	0.586929	0.101	0.064	0.0376859			GZMH	1.62506e-70	1.72712	0.217	0.111	4.76222e-66			RBL2	4.83758e-82	1.63125	0.383	0.183	1.41765e-77
ARAP1	1.81959e-41	1.70432	0.102	0.05	5.33231e-37											SREBF2	4.92579e-08	0.586261	0.129	0.083	0.0014435			HDLBP	2.2772e-56	1.72438	0.158	0.073	6.67335e-52			PXN	2.73267e-43	1.63116	0.233	0.103	8.0081e-39
NIPAL3	9.08402e-51	1.70176	0.104	0.045	2.66207e-46											R3HCC1L	1.17836e-08	0.584821	0.14	0.09	0.000345317			TMEM173	1.33522e-48	1.72131	0.143	0.066	3.91287e-44			DNPEP	2.42439e-32	1.63078	0.186	0.084	7.10469e-28
SLC16A3	2.23496e-48	1.70063	0.151	0.088	6.54955e-44											ABCA5	1.63563e-06	0.584647	0.102	0.065	0.0479322			SH3BP5	1.85099e-33	1.72042	0.106	0.05	5.42434e-29			COQ4	7.10239e-21	1.62935	0.111	0.044	2.08136e-16
PIM2	2.55071e-110	1.69978	0.228	0.114	7.47486e-106											PTPRJ	8.82864e-14	0.583949	0.2	0.123	2.58723e-09			FLI1	7.82694e-72	1.72021	0.175	0.073	2.29369e-67			SCAMP2	1.05343e-47	1.62909	0.237	0.098	3.08708e-43
DHRS7	1.0392e-196	1.69803	0.348	0.179	3.04536e-192											CD247	9.54806e-24	0.583898	0.625	0.5	2.79806e-19			NUDT5	8.25627e-47	1.71861	0.129	0.057	2.4195e-42			TACC3	4.97407e-25	1.62796	0.148	0.065	1.45765e-20
ATP5F1B	0	1.69524	0.625	0.35	0											UBAP2	1.37234e-06	0.583105	0.107	0.069	0.0402164			ARRB2	1.2652e-167	1.71699	0.354	0.167	3.70767e-163			HNRNPLL	8.95881e-19	1.62482	0.11	0.047	2.62538e-14
RSAD1	1.73393e-62	1.69434	0.128	0.056	5.08128e-58											NR3C1	9.19931e-29	0.583025	0.526	0.381	2.69586e-24			MLEC	1.5489e-51	1.71289	0.144	0.065	4.53904e-47			YIF1A	9.90419e-19	1.62363	0.103	0.041	2.90242e-14
ANXA5	2.89965e-87	1.6923	0.186	0.089	8.49744e-83											ANAPC10	5.88852e-08	0.582401	0.142	0.094	0.00172563			XAB2	8.5013e-80	1.71032	0.205	0.093	2.49131e-75			PSMB3	4.64756e-99	1.6222	0.421	0.198	1.36197e-94
MCM7	7.90297e-51	1.68813	0.12	0.058	2.31597e-46											TRPS1	2.46188e-09	0.582063	0.178	0.12	7.21454e-05			SCAMP2	3.70913e-102	1.70915	0.237	0.102	1.08696e-97			CD8B	5.03638e-36	1.62142	0.335	0.235	1.47591e-31
LARS	1.164e-62	1.68762	0.122	0.051	3.41109e-58											MED27	1.6359e-06	0.580282	0.136	0.094	0.04794			ANXA1	2.32623e-147	1.70354	0.417	0.25	6.81703e-143			LMNA	2.8637e-20	1.61871	0.236	0.16	8.39206e-16
PRRC2A	2.33943e-79	1.68574	0.171	0.081	6.85571e-75											HPCAL1	2.50006e-07	0.579219	0.115	0.074	0.00732644			DDRGK1	4.12572e-71	1.70185	0.189	0.086	1.20904e-66			SDAD1	4.92334e-29	1.6135	0.169	0.075	1.44279e-24
OSGEP	4.08541e-61	1.68532	0.131	0.061	1.19723e-56											RB1	4.55739e-09	0.579045	0.167	0.112	0.000133554			EVL	0	1.6975	0.653	0.406	0			ST3GAL1	6.33838e-34	1.61342	0.204	0.097	1.85746e-29
MLX	2.15804e-67	1.68456	0.134	0.058	6.32415e-63											DENND4C	5.09267e-08	0.577249	0.157	0.107	0.00149241			PSMD4	1.22765e-133	1.69537	0.302	0.14	3.59763e-129			GNG5	6.76614e-101	1.60788	0.429	0.198	1.98282e-96
THEM4	5.7489e-91	1.681	0.176	0.078	1.68472e-86											NFAT5	8.7647e-10	0.576216	0.216	0.152	2.5685e-05			NUBP2	5.64812e-68	1.69463	0.176	0.078	1.65518e-63			MARS	4.82705e-19	1.60742	0.134	0.067	1.41457e-14
PPIA	0	1.68009	0.923	0.746	0											TMEM131L	5.20146e-11	0.575699	0.243	0.173	1.52429e-06			TMED9	1.02622e-153	1.69375	0.344	0.166	3.00733e-149			TMIGD2	2.51463e-20	1.60741	0.127	0.058	7.36913e-16
MAN1B1	2.1365e-52	1.67627	0.115	0.053	6.26101e-48											MAPK1	3.22665e-09	0.573273	0.178	0.12	9.45569e-05			DDX54	1.1977e-66	1.69232	0.17	0.073	3.50987e-62			CCT7	1.17085e-73	1.60703	0.349	0.162	3.43119e-69
MYL6	0	1.67478	0.884	0.641	0											PDE4B	5.62688e-16	0.573126	0.339	0.239	1.64896e-11			RPN2	5.82316e-167	1.69196	0.351	0.164	1.70648e-162			RNF149	6.05936e-72	1.60414	0.365	0.181	1.7757e-67
DAZAP2	0	1.67211	0.767	0.483	0											CCR7	1.89235e-19	0.570052	0.397	0.282	5.54553e-15			YDJC	3.08205e-49	1.69123	0.13	0.055	9.03195e-45			UBIAD1	1.01405e-16	1.60178	0.1	0.043	2.97168e-12
GOPC	8.88376e-75	1.67101	0.155	0.071	2.60339e-70											AGO3	3.04086e-08	0.569891	0.149	0.099	0.000891123			PPIA	0	1.69033	0.923	0.724	0			SEC23B	4.43645e-18	1.59991	0.113	0.051	1.3001e-13
UNC13D	2.28531e-46	1.66952	0.104	0.048	6.69709e-42											HIP1R	5.72335e-09	0.568586	0.126	0.076	0.000167723			DCTN2	1.90772e-76	1.69026	0.203	0.095	5.59057e-72			ABRACL	9.51846e-63	1.59907	0.316	0.148	2.78939e-58
VPS35	7.56031e-82	1.66898	0.163	0.073	2.21555e-77											JMJD1C	7.32387e-32	0.56849	0.617	0.477	2.14626e-27			DPM3	1.8847e-47	1.68803	0.127	0.055	5.52313e-43			IKBKG	1.52784e-18	1.59834	0.107	0.045	4.47734e-14
FGFBP2	4.25863e-143	1.66848	0.266	0.12	1.24799e-138											STX5	9.76545e-10	0.567887	0.181	0.12	2.86177e-05			RER1	7.58127e-79	1.68696	0.208	0.096	2.22169e-74			AUTS2	1.98386e-22	1.5958	0.169	0.09	5.81369e-18
OTUB1	3.74768e-186	1.66828	0.319	0.153	1.09826e-181											SSH2	2.89021e-22	0.567506	0.43	0.307	8.46977e-18			HSH2D	6.20018e-37	1.68572	0.131	0.068	1.81696e-32			IL7R	4.65332e-106	1.5951	0.648	0.576	1.36365e-101
LRRC41	8.43431e-48	1.66782	0.104	0.047	2.47167e-43											PRKX	5.7922e-11	0.566398	0.252	0.18	1.6974e-06			OTUB1	1.1727e-141	1.68538	0.319	0.15	3.4366e-137			HGSNAT	3.79099e-19	1.59476	0.159	0.09	1.11095e-14
CCS	4.3034e-56	1.66539	0.12	0.054	1.26111e-51											ADIPOR1	4.89115e-09	0.565626	0.149	0.096	0.000143335			CTSC	5.31118e-98	1.68474	0.272	0.138	1.55644e-93			GAPDH	0	1.59377	0.924	0.798	0
MLF2	5.14009e-184	1.66039	0.319	0.155	1.5063e-179											TENT2	5.53858e-13	0.564369	0.26	0.179	1.62308e-08			BIN2	2.20196e-161	1.68209	0.368	0.187	6.45284e-157			UBQLN2	1.90973e-28	1.58764	0.156	0.066	5.59647e-24
FDFT1	4.78626e-141	1.65852	0.259	0.121	1.40261e-136											POGZ	3.90312e-08	0.562682	0.155	0.105	0.00114381			HGS	6.8379e-49	1.68195	0.138	0.062	2.00385e-44			HAGH	1.10509e-24	1.58582	0.142	0.061	3.23846e-20
EWSR1	2.42983e-294	1.65839	0.453	0.246	7.12062e-290											CRLF3	1.69739e-07	0.562643	0.158	0.109	0.00497421			CYB561D2	5.58292e-44	1.68181	0.12	0.052	1.63608e-39			UNC13D	3.98394e-17	1.58569	0.104	0.046	1.16749e-12
LMF2	2.03856e-64	1.65777	0.131	0.058	5.974e-60											PEX2	2.24541e-07	0.561401	0.129	0.085	0.00658018			CALCOCO1	8.72692e-44	1.67973	0.112	0.045	2.55742e-39			AP2M1	4.04522e-73	1.58517	0.347	0.156	1.18545e-68
OS9	1.95218e-120	1.65505	0.233	0.111	5.72087e-116											ATF2	5.28833e-08	0.561183	0.174	0.122	0.00154974			HTATIP2	4.26424e-38	1.67758	0.105	0.045	1.24964e-33			KDELR1	2.62461e-49	1.58285	0.267	0.125	7.69142e-45
CD3E	0	1.65315	0.725	0.583	0											METRNL	1.24475e-06	0.561027	0.183	0.136	0.0364775			DHRS7	1.75133e-152	1.67601	0.348	0.17	5.13226e-148			METTL5	2.03938e-30	1.58193	0.169	0.073	5.9764e-26
NUMA1	2.33211e-125	1.65056	0.257	0.13	6.83425e-121											MYO9B	7.24207e-08	0.560435	0.259	0.2	0.00212229			DAZAP2	0	1.67279	0.767	0.472	0			MT-ND6	2.49367e-60	1.58123	0.386	0.232	7.30769e-56
CYBA	0	1.64988	0.729	0.472	0											TC2N	3.79365e-09	0.558583	0.245	0.18	0.000111173			RDH11	2.26772e-41	1.67233	0.11	0.047	6.64556e-37			HM13	1.62522e-54	1.57897	0.288	0.133	4.76271e-50
HLA-DPA1	8.69795e-77	1.64976	0.161	0.074	2.54893e-72											RELCH	2.91112e-08	0.557429	0.118	0.072	0.000853103			RGL4	5.04104e-41	1.66801	0.119	0.054	1.47728e-36			ADA	4.5144e-19	1.57816	0.114	0.049	1.32295e-14
CCT6A	1.04387e-174	1.64933	0.305	0.146	3.05905e-170											SNRK	1.65125e-19	0.557367	0.412	0.295	4.83899e-15			SEC13	1.37543e-98	1.66611	0.24	0.108	4.03068e-94			CAPN1	1.74281e-20	1.57749	0.114	0.047	5.10732e-16
ATP2B4	4.37372e-71	1.6484	0.152	0.07	1.28172e-66											PCNX1	2.74876e-11	0.554786	0.258	0.183	8.05523e-07			MLX	6.18615e-50	1.66167	0.134	0.058	1.81285e-45			OTUB1	1.31624e-65	1.57676	0.319	0.141	3.85725e-61
HLA-F	1.17587e-306	1.64669	0.467	0.252	3.4459e-302											N4BP1	7.54854e-23	0.55456	0.435	0.305	2.2121e-18			NOLC1	6.68818e-49	1.66161	0.138	0.062	1.95997e-44			CYSTM1	1.94789e-15	1.57663	0.107	0.052	5.7083e-11
GNG5	1.37028e-276	1.64572	0.429	0.221	4.01561e-272											TNRC6B	1.08927e-29	0.554177	0.556	0.405	3.19212e-25			OASL	2.5394e-51	1.66115	0.162	0.079	7.44172e-47			CXXC1	1.27471e-18	1.57661	0.108	0.046	3.73554e-14
NOLC1	7.85049e-66	1.64445	0.138	0.062	2.30059e-61											RAB7A	1.00974e-14	0.552964	0.292	0.202	2.95903e-10			SCYL1	1.11803e-40	1.65877	0.113	0.049	3.2764e-36			TRMT112	4.4091e-116	1.57581	0.483	0.242	1.29209e-111
GANAB	8.29822e-61	1.64387	0.134	0.063	2.43179e-56											STAU1	2.6741e-18	0.552351	0.319	0.209	7.83645e-14			NKG7	2.9508e-112	1.65449	0.463	0.354	8.64731e-108			VIM	4.01784e-251	1.57158	0.865	0.769	1.17743e-246
CCDC124	2.96643e-96	1.64199	0.19	0.087	8.69312e-92											SNX13	7.61393e-09	0.551317	0.156	0.102	0.000223126			TUFM	1.12621e-216	1.65385	0.428	0.211	3.30036e-212			SGF29	6.64183e-23	1.5684	0.14	0.063	1.94639e-18
ACTN4	2.85699e-113	1.64131	0.25	0.13	8.37241e-109											NDFIP1	8.52295e-26	0.551307	0.577	0.446	2.49765e-21			FDPS	4.9196e-62	1.65379	0.178	0.084	1.44169e-57			RHOA	4.61838e-270	1.56791	0.758	0.466	1.35342e-265
PLEKHF1	3.69546e-49	1.64097	0.123	0.061	1.08295e-44											TAB2	1.59207e-14	0.549427	0.298	0.207	4.66556e-10			LTA4H	2.99649e-59	1.65262	0.166	0.077	8.7812e-55			ACADVL	4.14359e-31	1.56615	0.194	0.092	1.21428e-26
HSF1	9.51014e-105	1.63743	0.204	0.093	2.78695e-100											ARFGEF2	1.8529e-10	0.549176	0.199	0.134	5.42992e-06			DENND1C	8.93708e-54	1.65053	0.149	0.067	2.61901e-49			TRAPPC3	7.88316e-34	1.56382	0.189	0.082	2.31016e-29
MGST3	9.02321e-98	1.63644	0.197	0.093	2.64425e-93											RABEP1	6.81734e-11	0.548967	0.201	0.133	1.99782e-06			KLRD1	6.17583e-60	1.64939	0.21	0.115	1.80983e-55			ENO1	9.28373e-114	1.56171	0.483	0.251	2.7206e-109
HM13	3.2826e-156	1.63402	0.288	0.14	9.61966e-152											ECD	1.5266e-07	0.547954	0.153	0.105	0.00447369			LMF2	1.73074e-46	1.64865	0.131	0.059	5.07195e-42			PLEC	7.48931e-22	1.56009	0.166	0.088	2.19474e-17
CLCN3	8.54263e-39	1.63399	0.106	0.055	2.50342e-34											ZZEF1	1.43811e-10	0.547125	0.2	0.135	4.21438e-06			RANGRF	2.88629e-46	1.64847	0.125	0.053	8.45826e-42			WIPF1	4.199e-123	1.55931	0.533	0.292	1.23052e-118
MINDY2	1.22772e-38	1.62744	0.106	0.055	3.59784e-34											PDCD6IP	1.64547e-09	0.546594	0.174	0.115	4.82205e-05			MRPL20	1.63526e-136	1.64795	0.318	0.153	4.79214e-132			CSK	2.36878e-39	1.55857	0.228	0.106	6.9417e-35
SF3B2	0	1.6251	0.628	0.361	0											UBA6	4.46531e-08	0.545939	0.172	0.119	0.00130856			AC016831.7	1.93465e-126	1.64792	0.3	0.139	5.66948e-122			PHKG2	1.05637e-15	1.55513	0.102	0.047	3.0957e-11
PDCD6	8.09271e-181	1.62312	0.325	0.164	2.37157e-176											USP47	3.49803e-15	0.545704	0.399	0.301	1.0251e-10			BRK1	4.85824e-179	1.64671	0.38	0.186	1.42371e-174			LDHA	2.98946e-118	1.55508	0.714	0.618	8.76061e-114
OSTM1	5.38858e-50	1.61676	0.113	0.053	1.57912e-45											RILPL2	1.58083e-06	0.545531	0.149	0.105	0.0463262			ARL2BP	3.47944e-123	1.64629	0.298	0.145	1.01965e-118			SNAP23	1.13637e-21	1.55502	0.138	0.064	3.33014e-17
TBCB	4.1268e-142	1.61499	0.274	0.134	1.20936e-137											ASMTL	6.92729e-08	0.545354	0.122	0.077	0.00203004			ALDH9A1	6.72679e-50	1.6434	0.136	0.059	1.97129e-45			MRPL28	1.2283e-23	1.55329	0.138	0.06	3.59953e-19
ACTN1	1.84389e-80	1.61494	0.191	0.098	5.40352e-76											DICER1	4.9947e-10	0.545043	0.187	0.124	1.4637e-05			VIM	0	1.64185	0.865	0.785	0			HK1	1.38255e-26	1.55078	0.155	0.068	4.05155e-22
BRK1	3.04716e-236	1.61447	0.38	0.189	8.92971e-232											LCOR	1.69922e-11	0.54385	0.293	0.213	4.97956e-07			QARS	2.27959e-75	1.64171	0.2	0.093	6.68034e-71			SRA1	6.0423e-34	1.55036	0.2	0.091	1.7707e-29
SYTL1	3.55991e-113	1.61138	0.24	0.122	1.04323e-108											EHMT1	7.47459e-10	0.542373	0.215	0.149	2.19043e-05			TBCB	2.23818e-114	1.64119	0.274	0.125	6.55898e-110			BRK1	2.04485e-78	1.55036	0.38	0.187	5.99242e-74
CCAR2	2.58266e-68	1.61138	0.158	0.078	7.56849e-64											GLG1	2.83957e-08	0.541816	0.189	0.133	0.000832136			STAT1	1.52837e-40	1.6388	0.137	0.069	4.4789e-36			EIF3L	5.54986e-229	1.54972	0.695	0.449	1.62639e-224
AKR1A1	2.07051e-58	1.6108	0.134	0.064	6.06762e-54											ZMYM2	4.01811e-12	0.541776	0.329	0.245	1.17751e-07			HLA-DPA1	3.10779e-54	1.63837	0.161	0.076	9.10737e-50			SND1	4.20333e-29	1.54894	0.187	0.092	1.23179e-24
TRAF3IP3	1.07037e-161	1.61009	0.325	0.176	3.13672e-157											CELF2	7.51074e-17	0.541626	0.504	0.407	2.20102e-12			DEDD	9.21184e-38	1.63807	0.107	0.047	2.69953e-33			DCAF11	2.40293e-23	1.54396	0.151	0.071	7.04179e-19
LPXN	7.22419e-144	1.60835	0.276	0.136	2.11705e-139											SNHG14	1.33007e-10	0.540353	0.241	0.17	3.89778e-06			CD53	1.10244e-195	1.63783	0.417	0.216	3.23071e-191			MINDY2	5.53851e-13	1.54313	0.106	0.056	1.62306e-08
DDOST	2.62442e-178	1.60556	0.326	0.166	7.69088e-174											ZNF675	1.24993e-06	0.540116	0.114	0.075	0.0366293			MRPL43	2.30092e-91	1.6358	0.24	0.115	6.74286e-87			CCT6A	1.26211e-55	1.54279	0.305	0.15	3.6986e-51
DCTN2	1.02645e-99	1.60324	0.203	0.097	3.00801e-95											CYTH1	6.37654e-22	0.539967	0.529	0.41	1.86864e-17			TNIP1	8.72748e-137	1.63062	0.351	0.19	2.55759e-132			GRAP2	3.6008e-21	1.54081	0.145	0.071	1.05522e-16
AP2S1	3.18667e-160	1.60323	0.3	0.151	9.33854e-156											CUL1	9.17759e-08	0.539716	0.186	0.134	0.00268949			RNF40	2.62962e-35	1.62822	0.109	0.051	7.70611e-31			MLEC	5.78942e-23	1.53932	0.144	0.066	1.69659e-18
POP5	7.65749e-49	1.60221	0.11	0.051	2.24403e-44											RPS6KA3	1.31473e-08	0.539697	0.223	0.164	0.000385281			GSTO1	7.37166e-58	1.62685	0.171	0.082	2.16027e-53			NUDT5	2.14275e-20	1.53763	0.129	0.06	6.27933e-16
GPSM3	0	1.59697	0.625	0.399	0											BPGM	4.59324e-08	0.538945	0.127	0.08	0.00134605			ANXA11	7.89687e-249	1.62466	0.477	0.248	2.31418e-244			OGFR	1.17468e-28	1.53564	0.172	0.078	3.4424e-24
ACTR1A	7.09906e-66	1.59573	0.146	0.069	2.08038e-61											ELMO1	1.05388e-13	0.53729	0.313	0.226	3.0884e-09			HOPX	1.85157e-38	1.62287	0.144	0.077	5.42601e-34			PSMC4	2.69481e-42	1.53472	0.235	0.105	7.89715e-38
AC016831.7	1.34842e-164	1.595	0.3	0.143	3.95154e-160											DYM	5.75953e-07	0.536024	0.166	0.118	0.0168783			EIF3L	0	1.62254	0.695	0.449	0			DBNL	8.74308e-40	1.53038	0.222	0.099	2.56216e-35
CD5	9.82779e-169	1.59478	0.359	0.208	2.88003e-164											YARS	1.80061e-08	0.535857	0.183	0.128	0.00052767			ABRACL	5.19411e-134	1.6217	0.316	0.154	1.52213e-129			RAD23A	6.85886e-73	1.53028	0.367	0.182	2.00999e-68
EXOSC1	1.25728e-60	1.59392	0.134	0.063	3.68445e-56											ZNF331	4.04717e-28	0.534583	0.637	0.503	1.18602e-23			VSIR	9.15694e-85	1.62094	0.213	0.094	2.68344e-80			OSTM1	2.21085e-19	1.52931	0.113	0.048	6.4789e-15
PEF1	1.25132e-70	1.59187	0.159	0.077	3.66699e-66											RC3H1	1.49039e-10	0.53119	0.282	0.208	4.36759e-06			MAP2K3	3.95089e-90	1.62017	0.261	0.133	1.15781e-85			DCTN2	6.47757e-37	1.52901	0.203	0.088	1.89825e-32
MRPL14	5.03219e-76	1.59163	0.173	0.085	1.47468e-71											CDC42SE2	1.46081e-43	0.531089	0.827	0.719	4.28091e-39			AMZ2	2.8811e-59	1.61994	0.161	0.071	8.44308e-55			ACTG1	0	1.52844	0.919	0.81	0
SEC23B	4.83913e-46	1.59142	0.113	0.055	1.41811e-41											PSPC1	1.04108e-13	0.529904	0.284	0.197	3.05089e-09			MYL6	0	1.61896	0.884	0.65	0			KRI1	1.1603e-17	1.52821	0.112	0.051	3.40026e-13
RHBDD2	5.05878e-167	1.5855	0.333	0.182	1.48248e-162											TNFAIP8	6.88029e-16	0.528702	0.35	0.248	2.01627e-11			ATP2B4	3.8128e-57	1.61456	0.152	0.066	1.11734e-52			CALCOCO1	5.5394e-18	1.52806	0.112	0.05	1.62332e-13
CCT7	4.85497e-200	1.58419	0.349	0.177	1.42275e-195											PLK3	6.52549e-10	0.528004	0.225	0.158	1.91229e-05			DNPEP	1.66289e-66	1.61408	0.186	0.087	4.8731e-62			RHBDD2	9.73695e-62	1.52551	0.333	0.166	2.85341e-57
AMZ2	5.99384e-68	1.57836	0.161	0.08	1.75649e-63											SLC66A2	1.03719e-06	0.527181	0.116	0.075	0.0303949			VPS35	5.62776e-56	1.61304	0.163	0.077	1.64921e-51			DIMT1	3.82015e-17	1.52523	0.109	0.05	1.1195e-12
PTOV1	1.65773e-45	1.57772	0.105	0.049	4.85798e-41											RPAP2	1.62845e-08	0.525417	0.196	0.137	0.000477217			EMC4	2.06254e-141	1.61257	0.331	0.163	6.04426e-137			SF3B2	1.44026e-179	1.52357	0.628	0.346	4.22069e-175
EIF3L	0	1.57664	0.695	0.461	0											FAM177A1	9.81833e-28	0.524487	0.57	0.419	2.87726e-23			CD5	1.27642e-137	1.61162	0.359	0.195	3.74054e-133			SYTL2	3.1838e-18	1.52227	0.136	0.069	9.33014e-14
TCAF2	2.08228e-45	1.57425	0.115	0.057	6.10212e-41											ARID1B	1.91774e-17	0.523153	0.47	0.363	5.61994e-13			ACTN4	1.80162e-82	1.61048	0.25	0.131	5.27964e-78			SLC25A46	8.48553e-20	1.52022	0.122	0.054	2.48669e-15
TAF15	2.39882e-201	1.5718	0.367	0.195	7.02975e-197											KPNA6	4.45131e-08	0.522308	0.186	0.133	0.00130446			LIX1L	5.90639e-35	1.6097	0.105	0.048	1.73087e-30			FDFT1	1.27801e-43	1.52002	0.259	0.127	3.74521e-39
PRDX1	4.69832e-170	1.57163	0.321	0.164	1.37684e-165											SLC38A1	8.31675e-21	0.521872	0.583	0.468	2.43722e-16			SNAP23	1.34329e-46	1.60552	0.138	0.064	3.93653e-42			TMEM230	1.18378e-34	1.51909	0.205	0.094	3.46906e-30
TNIP1	9.98697e-171	1.5691	0.351	0.198	2.92668e-166											CCNH	6.53491e-16	0.52134	0.415	0.309	1.91505e-11			ATP5F1B	0	1.60532	0.625	0.358	0			ARRB2	1.34441e-69	1.51842	0.354	0.172	3.93981e-65
GSTO1	1.43594e-75	1.5687	0.171	0.083	4.20803e-71											PDS5A	3.94474e-10	0.520094	0.259	0.188	1.15601e-05			ETHE1	1.74069e-54	1.60462	0.158	0.074	5.10109e-50			C19orf25	5.10096e-19	1.5148	0.131	0.063	1.49484e-14
RHOF	4.71277e-260	1.56853	0.43	0.23	1.38108e-255											SAMSN1	7.34539e-11	0.519191	0.334	0.256	2.15257e-06			CCAR2	2.20113e-50	1.60347	0.158	0.078	6.45041e-46			PSMB8-AS1	6.39406e-34	1.51468	0.205	0.096	1.87378e-29
S1PR4	1.12463e-107	1.56688	0.231	0.116	3.29572e-103											SETD2	2.92013e-20	0.518137	0.454	0.327	8.55743e-16			CD58	6.18923e-58	1.60335	0.17	0.081	1.81375e-53			EVL	4.37441e-171	1.51451	0.653	0.423	1.28192e-166
VSIR	2.0049e-105	1.56499	0.213	0.1	5.87537e-101											ZNF148	1.94027e-11	0.51755	0.249	0.173	5.68595e-07			SELENOH	1.96871e-204	1.6014	0.442	0.244	5.7693e-200			PTPRC	0	1.51388	0.883	0.666	0
LSM2	4.91571e-105	1.56285	0.223	0.111	1.44055e-100											TCERG1	1.20841e-11	0.516651	0.266	0.188	3.54126e-07			GRSF1	6.70942e-99	1.6005	0.256	0.123	1.9662e-94			CYB5B	3.53204e-20	1.51166	0.121	0.053	1.03506e-15
MTCH2	2.26795e-59	1.56284	0.134	0.063	6.64623e-55											ZNF433-AS1	1.3743e-07	0.516207	0.185	0.133	0.00402737			ORMDL3	1.46461e-64	1.60038	0.183	0.087	4.29204e-60			ARHGEF1	5.39452e-128	1.51134	0.546	0.312	1.58086e-123
DENND1C	1.1777e-65	1.56202	0.149	0.072	3.45125e-61											MTMR3	1.01134e-07	0.515898	0.136	0.089	0.00296372			PSME1	0	1.59968	0.692	0.42	0			RARA	3.24381e-25	1.5093	0.191	0.105	9.50599e-21
OASL	5.92625e-65	1.56126	0.162	0.082	1.73669e-60											ZNF708	1.85171e-07	0.514681	0.175	0.124	0.00542644			HSF1	2.7429e-72	1.59925	0.204	0.099	8.03807e-68			GIMAP2	2.6107e-16	1.50708	0.108	0.05	7.65065e-12
IL7R	4.54568e-260	1.56044	0.648	0.627	1.33211e-255											SH3KBP1	5.40443e-09	0.514629	0.248	0.183	0.000158377			OS9	1.89978e-85	1.59889	0.233	0.113	5.56731e-81			HLA-A	0	1.50495	0.992	0.983	0
PTPRC	0	1.55901	0.883	0.663	0											CTDP1	8.40613e-07	0.511489	0.162	0.117	0.0246342			BIN1	6.23345e-164	1.59775	0.379	0.199	1.82671e-159			ANKH	4.24082e-21	1.50147	0.149	0.075	1.24277e-16
ABRACL	2.86642e-168	1.55843	0.316	0.162	8.40004e-164											RAB30	9.70016e-08	0.511373	0.167	0.116	0.00284263			UNC13D	1.50914e-30	1.59457	0.104	0.051	4.42254e-26			PRR13	8.45806e-150	1.49859	0.578	0.315	2.47863e-145
TMEM230	5.56463e-93	1.55827	0.205	0.102	1.63071e-88											ACBD6	2.47441e-09	0.511004	0.23	0.165	7.25125e-05			HPRT1	4.4759e-39	1.59209	0.117	0.054	1.31166e-34			PRRC2A	6.80657e-27	1.49605	0.171	0.08	1.99467e-22
HDLBP	1.13369e-62	1.55818	0.158	0.081	3.32226e-58											ELK3	1.00465e-08	0.510052	0.17	0.115	0.000294414			MYL12A	0	1.59208	0.732	0.53	0			ARHGAP45	9.01676e-74	1.49588	0.403	0.225	2.64236e-69
MRPL43	1.5562e-118	1.55791	0.24	0.117	4.56043e-114											TGFB1	3.52476e-16	0.509739	0.608	0.526	1.03293e-11			RHOF	4.26062e-203	1.59171	0.43	0.224	1.24858e-198			PAF1	4.26146e-21	1.49502	0.135	0.062	1.24882e-16
LASP1	8.96581e-77	1.55703	0.187	0.097	2.62743e-72											PIK3C2A	1.36609e-09	0.507446	0.235	0.169	4.00332e-05			FAM50A	1.66473e-56	1.58848	0.166	0.078	4.8785e-52			SEC61A1	1.37181e-30	1.49374	0.189	0.089	4.02009e-26
PSMB3	3.88056e-257	1.55641	0.421	0.223	1.1372e-252											ATAD1	5.99558e-07	0.507394	0.123	0.08	0.0175701			SH3BGRL3	0	1.58482	0.891	0.736	0			NARF	1.61932e-35	1.49238	0.249	0.134	4.74541e-31
TCIRG1	7.19432e-53	1.55524	0.137	0.07	2.10829e-48											APC	2.50164e-08	0.506816	0.145	0.095	0.000733107			SHISAL2A	2.62594e-34	1.5828	0.104	0.048	7.69532e-30			RSBN1L	8.23646e-46	1.49129	0.279	0.142	2.4137e-41
METTL5	8.55561e-80	1.55302	0.169	0.079	2.50722e-75											CHD7	1.58072e-11	0.506757	0.238	0.164	4.6323e-07			HSD17B10	3.77356e-57	1.58083	0.168	0.08	1.10584e-52			SMARCB1	2.29577e-29	1.49119	0.185	0.088	6.72774e-25
FDPS	4.56443e-74	1.55215	0.178	0.09	1.33761e-69											TFDP2	5.83185e-13	0.505601	0.287	0.201	1.70902e-08			GANAB	4.48746e-42	1.57303	0.134	0.066	1.31505e-37			WASHC4	4.61127e-18	1.48961	0.132	0.066	1.35133e-13
STAT1	9.96486e-46	1.55139	0.137	0.075	2.9202e-41											RICTOR	3.54865e-21	0.505343	0.559	0.441	1.03993e-16			ATF6B	7.75007e-70	1.57299	0.207	0.102	2.27116e-65			HSPA8	8.833e-296	1.48885	0.805	0.569	2.58851e-291
MCRS1	8.23908e-55	1.5508	0.139	0.07	2.41446e-50											NAA20	1.50985e-09	0.503437	0.183	0.121	4.42461e-05			VASP	1.00054e-64	1.57218	0.187	0.089	2.93209e-60			XRCC6	7.89019e-150	1.48704	0.575	0.312	2.31222e-145
SELENOH	2.421e-259	1.54965	0.442	0.254	7.09474e-255											WDR20	4.63096e-09	0.502711	0.2	0.14	0.00013571			OSTM1	4.26442e-35	1.5706	0.113	0.055	1.24969e-30			FLOT1	3.6891e-20	1.4857	0.133	0.063	1.08109e-15
HSP90B1	0	1.54911	0.565	0.328	0											OTULINL	3.73692e-09	0.502298	0.235	0.171	0.00010951			C15orf40	1.45306e-47	1.57031	0.144	0.068	4.25819e-43			TMBIM6	6.60161e-195	1.48482	0.676	0.414	1.9346e-190
THYN1	1.94859e-85	1.54762	0.198	0.101	5.71036e-81											GALNT1	4.88537e-09	0.50133	0.194	0.133	0.000143166			COPB2	3.52288e-50	1.5702	0.157	0.077	1.03238e-45			SRPRA	5.86271e-76	1.48367	0.401	0.213	1.71807e-71
SIGIRR	3.38823e-181	1.54694	0.349	0.186	9.9292e-177											SMARCC1	1.62033e-11	0.501187	0.284	0.205	4.74837e-07			USO1	1.06878e-34	1.56883	0.114	0.056	3.13206e-30			CYTH4	2.69922e-17	1.47911	0.124	0.062	7.91005e-13
NDUFA8	4.64688e-55	1.54667	0.127	0.061	1.36177e-50											OSBPL9	2.40876e-08	0.500766	0.209	0.151	0.000705887			ADA	4.15448e-35	1.56744	0.114	0.055	1.21747e-30			MLX	9.26976e-21	1.4764	0.134	0.062	2.7165e-16
SEC61A1	3.30921e-81	1.5458	0.189	0.096	9.69765e-77											GSK3B	5.37943e-07	0.500588	0.21	0.159	0.0157644			WASHC1	2.66441e-68	1.56737	0.193	0.091	7.80804e-64			PAK2	3.92083e-98	1.47495	0.487	0.28	1.149e-93
MRPS34	2.94052e-112	1.54383	0.232	0.113	8.61719e-108											HSPD1	1.63029e-08	-0.500514	0.232	0.285	0.000477757			COA4	4.34896e-35	1.56502	0.11	0.052	1.27446e-30			CHMP1A	6.23483e-19	1.474	0.13	0.063	1.82712e-14
TBRG1	2.10956e-190	1.54357	0.365	0.202	6.18207e-186											SLC39A10	2.48574e-07	-0.501589	0.142	0.188	0.00728447			GNLY	1.46813e-72	1.56102	0.348	0.243	4.30234e-68			VPS51	4.1438e-77	1.47142	0.395	0.205	1.21434e-72
TMX1	3.19774e-55	1.54217	0.125	0.059	9.37097e-51											ANAPC16	6.949e-15	-0.502654	0.355	0.43	2.0364e-10			LSM2	9.3992e-76	1.55998	0.223	0.113	2.75443e-71			RASSF5	3.05897e-88	1.47128	0.457	0.261	8.9643e-84
SPNS1	5.95972e-62	1.53844	0.148	0.073	1.7465e-57											JUN	1.1035e-38	-0.503599	0.912	0.934	3.2338e-34			PAF1	8.01314e-45	1.55791	0.135	0.063	2.34825e-40			PPIA	0	1.47051	0.923	0.753	0
C1orf21	7.36425e-55	1.53815	0.132	0.064	2.15809e-50											ACAP1	2.36802e-10	-0.515994	0.259	0.315	6.93949e-06			RPA1	2.23177e-47	1.55532	0.133	0.059	6.54021e-43			ADGRE5	5.73459e-65	1.47017	0.448	0.285	1.68052e-60
QARS	2.69359e-88	1.5356	0.2	0.101	7.89357e-84											BTG2	1.01163e-14	-0.518412	0.624	0.669	2.96457e-10			RSU1	2.14092e-46	1.55351	0.141	0.067	6.27397e-42			MRPS18B	9.4242e-28	1.46897	0.179	0.085	2.76176e-23
NLRC3	2.55757e-50	1.53496	0.139	0.074	7.49495e-46											TXNIP	3.8237e-47	-0.519815	0.891	0.931	1.12054e-42			DDOST	1.71086e-128	1.5523	0.326	0.167	5.01368e-124			MCM6	3.49873e-15	1.46727	0.116	0.06	1.0253e-10
PSMC4	6.37075e-112	1.5343	0.235	0.116	1.86695e-107											RNF213	2.59514e-20	-0.524639	0.453	0.537	7.60507e-16			ANXA2	4.45011e-63	1.55159	0.181	0.085	1.3041e-58			AMZ2	4.80656e-25	1.465	0.161	0.076	1.40856e-20
LDHA	0	1.53419	0.714	0.59	0											HEXIM1	8.69593e-09	-0.525431	0.165	0.218	0.000254834			PHKG2	2.84649e-32	1.55121	0.102	0.048	8.34165e-28			DPY30	4.33684e-22	1.46487	0.139	0.063	1.27091e-17
NELFE	7.74289e-91	1.53391	0.204	0.102	2.26905e-86											CD99	2.12548e-20	-0.527084	0.467	0.552	6.22872e-16			FGFBP2	6.94202e-78	1.54904	0.266	0.147	2.03436e-73			TBC1D10A	3.09051e-15	1.46456	0.105	0.05	9.05673e-11
MYC	3.47606e-57	1.52989	0.17	0.096	1.01866e-52											CLEC2B	2.3325e-30	-0.529887	0.504	0.615	6.83538e-26			PLP2	1.66469e-151	1.5486	0.39	0.219	4.87837e-147			ITM2C	1.0629e-15	1.46361	0.119	0.06	3.11482e-11
FLNA	3.14239e-212	1.52857	0.469	0.313	9.20878e-208											LCP1	3.13723e-12	-0.533969	0.357	0.422	9.19366e-08			GOPC	1.66316e-49	1.54813	0.155	0.076	4.8739e-45			RANGRF	4.04235e-20	1.46239	0.125	0.055	1.18461e-15
R3HDM4	8.1578e-189	1.52835	0.354	0.188	2.39064e-184											TRIM22	2.98536e-09	-0.534002	0.182	0.238	8.74859e-05			MAN1B1	3.43036e-33	1.54397	0.115	0.058	1.00527e-28			HPCAL1	2.38978e-30	1.45893	0.171	0.074	7.00325e-26
MYL12A	0	1.52639	0.732	0.57	0											CITED2	3.70866e-15	-0.541359	0.325	0.401	1.08682e-10			PFDN6	1.34234e-37	1.54245	0.113	0.051	3.93372e-33			MYL6	0	1.45887	0.884	0.65	0
CARD16	2.27949e-65	1.52476	0.156	0.077	6.68005e-61											STUB1	6.70897e-10	-0.541617	0.181	0.237	1.96606e-05			REXO2	1.90217e-51	1.5408	0.149	0.068	5.57431e-47			PPT1	6.94289e-22	1.45867	0.132	0.058	2.03461e-17
EVL	0	1.52457	0.653	0.448	0											HIST1H1C	2.88196e-12	-0.544397	0.422	0.477	8.44558e-08			RHBDD2	5.23184e-120	1.53505	0.333	0.184	1.53319e-115			JAK3	7.49772e-28	1.45709	0.192	0.097	2.19721e-23
SDAD1	4.77558e-68	1.52446	0.169	0.088	1.39949e-63											LSP1	2.44196e-08	-0.545907	0.223	0.273	0.000715617			SF3B2	0	1.53473	0.628	0.366	0			VPS26B	1.65775e-20	1.45626	0.142	0.069	4.85804e-16
PDIA6	7.6486e-112	1.52339	0.249	0.13	2.24142e-107											PSME1	1.35093e-22	-0.552983	0.468	0.554	3.95891e-18			AHNAK	3.56883e-99	1.53422	0.384	0.265	1.04585e-94			GPR132	9.70824e-13	1.45358	0.104	0.055	2.845e-08
FTH1	0	1.52072	0.991	0.992	0											MYL12A	3.62013e-23	-0.554975	0.57	0.636	1.06088e-18			AP2S1	1.68263e-112	1.53361	0.3	0.154	4.93096e-108			PRNP	1.39838e-40	1.45324	0.296	0.172	4.09796e-36
LIX1L	1.39471e-39	1.51941	0.105	0.053	4.08719e-35											IER5	1.64947e-14	-0.554999	0.443	0.504	4.83376e-10			UCHL5	2.83964e-36	1.53176	0.124	0.062	8.32156e-32			GRSF1	4.40873e-41	1.45263	0.256	0.13	1.29198e-36
NARF	2.83827e-102	1.51846	0.249	0.136	8.31756e-98											CDKN2D	1.55773e-19	-0.564494	0.37	0.457	4.56493e-15			WDR54	3.53277e-33	1.53169	0.114	0.057	1.03528e-28			SPG21	1.77474e-20	1.45257	0.138	0.066	5.20087e-16
CD58	3.46844e-66	1.51812	0.17	0.089	1.01643e-61											PPP1R15B	1.01388e-08	-0.569297	0.219	0.27	0.000297117			DNAJC4	4.37325e-48	1.53138	0.147	0.07	1.28158e-43			NUP133	3.26547e-13	1.44896	0.1	0.051	9.56945e-09
SH3BP5	1.90238e-35	1.51555	0.106	0.057	5.57493e-31											PPP1R15A	1.57238e-24	-0.572455	0.597	0.673	4.60786e-20			SH3BGRL	2.1611e-133	1.53029	0.317	0.15	6.3331e-129			DHPS	1.94473e-23	1.44842	0.156	0.074	5.69903e-19
MIEN1	2.82232e-101	1.51531	0.219	0.109	8.27081e-97											TSPO	2.31789e-10	-0.584653	0.221	0.279	6.79258e-06			NRDC	2.88138e-58	1.53027	0.189	0.097	8.44387e-54			HLA-B	0	1.44519	0.996	0.994	0
STIP1	2.29007e-48	1.51366	0.12	0.059	6.71106e-44											MAP3K8	2.38184e-09	-0.585704	0.159	0.215	6.97999e-05			TIMM13	4.50778e-62	1.52994	0.188	0.093	1.32101e-57			SCAF4	2.77553e-25	1.44449	0.166	0.08	8.13369e-21
PXN	3.39369e-106	1.51217	0.233	0.118	9.9452e-102											NEAT1	3.47878e-25	-0.588854	0.581	0.671	1.01946e-20			FLNA	1.36037e-175	1.52994	0.469	0.288	3.98655e-171			MCM7	1.82803e-16	1.44317	0.12	0.06	5.35705e-12
WDR83OS	1.829e-288	1.51174	0.47	0.261	5.35989e-284											HNRNPA2B1	7.00369e-47	-0.59093	0.695	0.777	2.05243e-42			S1PR1	6.91015e-128	1.52777	0.36	0.21	2.02502e-123			CTSW	2.54568e-77	1.44258	0.519	0.335	7.4601e-73
COTL1	8.20625e-206	1.51074	0.465	0.31	2.40484e-201											PFN1	1.62479e-30	-0.592375	0.709	0.762	4.76145e-26			PEF1	4.80237e-49	1.52688	0.159	0.08	1.40734e-44			NUTF2	6.10288e-38	1.44139	0.228	0.107	1.78845e-33
CNPPD1	1.39167e-99	1.51021	0.218	0.109	4.07828e-95											ID2	8.43676e-16	-0.59686	0.481	0.539	2.47239e-11			KRI1	6.43407e-38	1.52629	0.112	0.051	1.8855e-33			RAB10	7.802e-24	1.44101	0.152	0.07	2.28638e-19
TRMT112	8.85185e-308	1.50982	0.483	0.267	2.59404e-303											SAT1	4.0792e-14	-0.598598	0.508	0.559	1.19541e-09			CLNS1A	3.73152e-94	1.52615	0.253	0.122	1.09352e-89			KPNB1	1.10694e-55	1.44066	0.332	0.175	3.24387e-51
HINT2	3.2824e-42	1.50812	0.109	0.054	9.61908e-38											PLEKHF2	7.12858e-08	-0.599185	0.158	0.205	0.00208903			MGMT	5.87553e-44	1.52565	0.132	0.061	1.72182e-39			CASP8AP2	2.54645e-17	1.44032	0.116	0.054	7.46239e-13
TRABD	7.76497e-212	1.50726	0.413	0.244	2.27552e-207											MT-ND6	7.11705e-11	-0.607634	0.172	0.232	2.08565e-06			SLC25A39	6.71444e-50	1.52518	0.173	0.09	1.96767e-45			CRTAP	4.01974e-22	1.43721	0.125	0.052	1.17798e-17
PFDN6	1.59168e-45	1.50694	0.113	0.055	4.66442e-41											SH3BGRL	3.19161e-09	-0.611171	0.172	0.224	9.35302e-05			PPIB	0	1.52505	0.779	0.526	0			CSTB	2.11476e-56	1.43616	0.316	0.155	6.1973e-52
LIMD2	0	1.50689	0.851	0.703	0											AC103591.3	6.33817e-07	-0.612609	0.276	0.323	0.018574			THYN1	1.33733e-60	1.52259	0.198	0.104	3.91904e-56			MYADM	9.83212e-26	1.43608	0.225	0.132	2.8813e-21
ITM2C	1.03752e-43	1.50513	0.119	0.061	3.04046e-39											GADD45B	5.79997e-46	-0.61394	0.694	0.783	1.69968e-41			CNPPD1	1.94326e-74	1.52236	0.218	0.108	5.69471e-70			CTSC	1.18755e-40	1.43478	0.272	0.142	3.48012e-36
EPN1	4.46505e-72	1.50148	0.17	0.085	1.30848e-67											CD52	8.50902e-24	-0.614527	0.682	0.718	2.49357e-19			S100A10	0	1.52221	0.71	0.499	0			C16orf54	7.9083e-28	1.43372	0.185	0.091	2.31753e-23
HSD17B10	7.22537e-70	1.50118	0.168	0.084	2.11739e-65											XIST	6.89226e-17	-0.615271	0.21	0.297	2.01978e-12			YWHAB	0	1.5214	0.748	0.505	0			MEI1	2.78927e-19	1.43097	0.122	0.055	8.17394e-15
HLA-B	0	1.50088	0.996	0.992	0											PDAP1	1.85412e-07	-0.618673	0.169	0.213	0.0054335			CCT7	1.38591e-144	1.521	0.349	0.177	4.0614e-140			LSM2	5.17322e-35	1.43075	0.223	0.109	1.51601e-30
COA4	3.44695e-41	1.50083	0.11	0.056	1.01013e-36											CRIP1	2.87755e-14	-0.619751	0.46	0.52	8.43267e-10			COTL1	2.85551e-165	1.52008	0.465	0.295	8.36806e-161			SLC44A2	2.98119e-39	1.42883	0.252	0.13	8.73637e-35
FBXW5	6.71507e-73	1.50051	0.17	0.084	1.96785e-68											CCNL1	4.33143e-82	-0.621889	0.835	0.906	1.26933e-77			COPG1	1.16809e-38	1.51976	0.127	0.062	3.42309e-34			RPLP0	0	1.42832	0.982	0.961	0
LSM10	3.3586e-75	1.50022	0.178	0.089	9.84237e-71											POLR3GL	3.24715e-07	-0.628126	0.106	0.146	0.00951578			FYB1	1.04003e-225	1.51918	0.548	0.371	3.04781e-221			RIN3	9.29819e-28	1.42754	0.209	0.113	2.72483e-23
C15orf40	3.68985e-56	1.49758	0.144	0.074	1.08131e-51											MTRNR2L12	1.311e-106	-0.629809	0.874	0.957	3.84188e-102			TIMP1	1.82401e-61	1.51699	0.231	0.133	5.34526e-57			MRPL20	1.85206e-53	1.4267	0.318	0.165	5.42747e-49
ANXA2	4.81845e-71	1.49579	0.181	0.095	1.41205e-66											CD3G	4.65522e-19	-0.635284	0.435	0.51	1.36421e-14			PIGX	2.22534e-35	1.51674	0.124	0.064	6.52136e-31			U2AF2	1.82276e-31	1.42594	0.218	0.113	5.34158e-27
COX5A	1.42309e-251	1.49512	0.432	0.239	4.17038e-247											LY6E	3.26414e-15	-0.636979	0.334	0.404	9.56556e-11			NARF	2.69903e-74	1.51552	0.249	0.137	7.90952e-70			RAB27A	6.44667e-19	1.42589	0.143	0.074	1.8892e-14
ARL16	4.62473e-44	1.49283	0.119	0.061	1.35528e-39											CSTB	1.42374e-07	-0.637339	0.113	0.155	0.00417227			FXYD7	4.94178e-25	1.51458	0.106	0.059	1.44819e-20			ARAF	1.45807e-17	1.42587	0.119	0.057	4.27287e-13
FLT3LG	4.96389e-259	1.49141	0.468	0.289	1.45467e-254											NFKBIA	6.71185e-54	-0.642051	0.856	0.903	1.96691e-49			TCIRG1	4.55617e-40	1.51417	0.137	0.069	1.33518e-35			LSM10	1.29148e-27	1.42558	0.178	0.083	3.78468e-23
TOR1A	4.4674e-36	1.49115	0.108	0.058	1.30917e-31											CKLF	8.03553e-07	-0.644503	0.101	0.138	0.0235481			SIGIRR	7.14153e-133	1.51357	0.349	0.187	2.09282e-128			ENOSF1	2.16958e-12	1.42492	0.106	0.058	6.35794e-08
VASP	3.51033e-78	1.48864	0.187	0.095	1.0287e-73											HSP90B1	1.55021e-21	-0.649845	0.328	0.419	4.54288e-17			CPNE3	1.00321e-57	1.51261	0.185	0.094	2.9399e-53			RALBP1	4.53268e-22	1.42459	0.133	0.058	1.3283e-17
SRPRA	6.8112e-207	1.4886	0.401	0.231	1.99602e-202											HLA-F	1.07814e-12	-0.651105	0.252	0.319	3.1595e-08			PTOV1	6.56362e-34	1.51205	0.105	0.049	1.92347e-29			CAPZB	9.16333e-138	1.42447	0.577	0.342	2.68531e-133
SLC25A39	2.15488e-62	1.48776	0.173	0.094	6.31486e-58											NDUFA3	2.59211e-09	-0.651653	0.182	0.235	7.59618e-05			GNG5	2.0802e-187	1.51008	0.429	0.231	6.09603e-183			PLRG1	4.24605e-15	1.4228	0.11	0.054	1.24431e-10
YWHAB	0	1.48608	0.748	0.515	0											PSME2	3.4067e-09	-0.654294	0.166	0.218	9.98335e-05			TSTA3	3.72115e-32	1.51002	0.109	0.054	1.09048e-27			WDR45	4.89552e-22	1.42223	0.151	0.073	1.43463e-17
RAD23A	1.498e-189	1.4851	0.367	0.201	4.38988e-185											HCST	1.79943e-25	-0.656061	0.596	0.66	5.27323e-21			HSP90B1	4.63445e-291	1.5083	0.565	0.325	1.35813e-286			APBB1IP	1.05461e-66	1.42048	0.38	0.205	3.09053e-62
FYB1	3.49958e-289	1.48418	0.548	0.376	1.02555e-284											ITGB1	3.40493e-11	-0.657233	0.252	0.314	9.97815e-07			PSMB3	6.06758e-185	1.50584	0.421	0.228	1.77811e-180			GSTO1	2.50353e-25	1.41912	0.171	0.084	7.33659e-21
LITAF	0	1.48364	0.738	0.527	0											MDFIC	2.16917e-07	-0.661835	0.12	0.162	0.00635674			NDUFB5	1.67243e-47	1.50556	0.151	0.074	4.90106e-43			PRDX5	7.03689e-69	1.41526	0.397	0.219	2.06216e-64
GLRX	8.57041e-72	1.48361	0.169	0.083	2.51156e-67											IFITM1	5.0457e-13	-0.669308	0.176	0.245	1.47864e-08			MRPL14	1.94381e-53	1.50435	0.173	0.088	5.69635e-49			MGAT2	8.20371e-14	1.41182	0.102	0.051	2.4041e-09
PIGX	4.98271e-40	1.48298	0.124	0.07	1.46018e-35											PKM	5.82792e-08	-0.673319	0.125	0.168	0.00170787			MCM7	1.57649e-31	1.50405	0.12	0.064	4.6199e-27			PFDN6	1.14406e-16	1.41155	0.113	0.053	3.35268e-12
TEX264	1.31201e-74	1.48267	0.171	0.083	3.84484e-70											MT-ND4L	9.74589e-59	-0.675749	0.714	0.811	2.85603e-54			MYC	2.8823e-40	1.50378	0.17	0.099	8.44657e-36			TAF15	3.60661e-62	1.41089	0.367	0.203	1.05692e-57
PSMD4	3.17152e-144	1.48213	0.302	0.161	9.29415e-140											CCL5	1.27201e-08	-0.677248	0.354	0.397	0.000372761			PABPC1	0	1.50183	0.965	0.936	0			GTF3C1	1.07209e-22	1.41024	0.189	0.105	3.14175e-18
ORMDL3	7.58568e-73	1.48061	0.183	0.096	2.22298e-68											AL499604.1	4.08199e-22	-0.677774	0.331	0.426	1.19623e-17			C19orf25	4.08244e-38	1.49894	0.131	0.066	1.19636e-33			PLP2	7.11031e-66	1.40893	0.39	0.218	2.08368e-61
COG1	1.04667e-34	1.48047	0.1	0.053	3.06727e-30											LGALS1	1.30172e-14	-0.678748	0.181	0.255	3.81469e-10			CCT5	9.36833e-73	1.49885	0.216	0.107	2.74539e-68			GPAA1	2.17151e-19	1.40504	0.138	0.068	6.36362e-15
STARD3NL	3.72581e-37	1.48009	0.108	0.058	1.09185e-32											SELENOW	1.54407e-15	-0.682176	0.245	0.319	4.52489e-11			TCAF2	3.22696e-30	1.49466	0.115	0.061	9.45659e-26			TSPAN3	8.33729e-17	1.40428	0.128	0.066	2.44324e-12
RBL2	1.83875e-195	1.47904	0.383	0.212	5.38846e-191											PRDX2	1.861e-10	-0.684937	0.175	0.231	5.45365e-06			SGF29	1.7211e-41	1.49325	0.14	0.07	5.04369e-37			NPEPPS	5.97686e-33	1.40348	0.244	0.134	1.75152e-28
IARS2	2.64389e-49	1.47772	0.132	0.068	7.74791e-45											TPI1	1.90807e-09	-0.687857	0.135	0.185	5.5916e-05			TMX1	5.49283e-40	1.49264	0.125	0.059	1.60967e-35			CNPPD1	8.90428e-34	1.40335	0.218	0.106	2.6094e-29
KDELR2	2.57068e-96	1.47746	0.246	0.139	7.53339e-92											IDH3G	6.40154e-08	-0.692872	0.108	0.149	0.00187597			LPXN	6.60272e-92	1.49217	0.276	0.148	1.93493e-87			LASP1	3.06454e-25	1.40292	0.187	0.098	8.98063e-21
UCHL5	9.35648e-48	1.47426	0.124	0.062	2.74192e-43											CFL1	1.6816e-43	-0.69475	0.633	0.724	4.92794e-39			VAV1	3.47227e-35	1.48867	0.114	0.055	1.01755e-30			MGST3	1.11989e-31	1.40248	0.197	0.092	3.28185e-27
TRAPPC3	1.85308e-77	1.47385	0.189	0.098	5.43044e-73											OAZ1	2.05962e-16	-0.699155	0.33	0.404	6.03573e-12			TECR	1.09018e-247	1.48804	0.537	0.337	3.19477e-243			CLNS1A	8.70233e-42	1.40167	0.253	0.123	2.55022e-37
ORAI2	2.84463e-50	1.46957	0.143	0.077	8.33619e-46											KMT2E-AS1	8.23325e-10	-0.699519	0.184	0.242	2.41275e-05			ARAP1	5.30147e-26	1.48797	0.102	0.055	1.5536e-21			IL32	4.39284e-53	1.40069	0.59	0.502	1.28732e-48
TUFM	5.68102e-239	1.4692	0.428	0.243	1.66482e-234											ARPC1B	4.61852e-12	-0.699674	0.257	0.318	1.35346e-07			DUT	4.09117e-56	1.4872	0.183	0.094	1.19892e-51			SCP2	1.12134e-36	1.39965	0.227	0.108	3.28608e-32
CCDC115	8.5352e-68	1.46502	0.177	0.095	2.50124e-63											ITGB2	5.13513e-10	-0.70338	0.205	0.262	1.50485e-05			BATF	4.76865e-32	1.48564	0.113	0.057	1.39745e-27			CPNE3	6.18509e-27	1.39934	0.185	0.092	1.81254e-22
CCNG1	2.68699e-98	1.46256	0.243	0.135	7.87423e-94											NABP1	4.23655e-07	-0.708669	0.097	0.134	0.0124152			METTL26	3.71471e-90	1.48445	0.26	0.133	1.08859e-85			COTL1	2.19086e-68	1.39784	0.465	0.303	6.42032e-64
MATK	3.22292e-71	1.45993	0.245	0.158	9.44476e-67											OASL	5.10615e-07	-0.712685	0.082	0.118	0.0149636			NDUFS8	9.37607e-103	1.48342	0.285	0.147	2.74766e-98			GLUD1	3.69185e-32	1.39718	0.232	0.125	1.0819e-27
RSU1	4.43695e-60	1.45839	0.141	0.069	1.30025e-55											IER2	7.76011e-67	-0.726975	0.79	0.864	2.2741e-62			NDUFA8	4.91804e-39	1.47919	0.127	0.062	1.44123e-34			PSME2	5.0532e-68	1.39678	0.395	0.218	1.48084e-63
SGF29	1.77578e-51	1.45785	0.14	0.074	5.20391e-47											NKG7	9.0054e-10	-0.732619	0.286	0.338	2.63903e-05			RBL2	4.76438e-146	1.47829	0.383	0.212	1.3962e-141			NDUFA8	3.59459e-18	1.39548	0.127	0.062	1.0534e-13
EHMT2	1.37539e-32	1.45698	0.1	0.054	4.03058e-28											TUBB2A	5.02294e-07	-0.74118	0.101	0.139	0.0147197			SRPRA	5.09837e-152	1.47766	0.401	0.231	1.49408e-147			ASCC2	6.63521e-24	1.39426	0.163	0.08	1.94445e-19
MAF1	3.60979e-141	1.45664	0.313	0.175	1.05785e-136											BIN2	8.39684e-16	-0.741461	0.224	0.297	2.46069e-11			UBE2J2	3.46682e-44	1.47398	0.158	0.084	1.01595e-39			PSMF1	6.82538e-46	1.39173	0.291	0.153	2.00018e-41
HTATIP2	1.13132e-40	1.45434	0.105	0.052	3.31534e-36											WAS	1.1588e-08	-0.748292	0.101	0.144	0.000339585			U2AF2	6.86468e-69	1.47203	0.218	0.112	2.0117e-64			MPG	6.691e-27	1.38995	0.186	0.093	1.9608e-22
CYB5B	1.1614e-43	1.45376	0.121	0.064	3.40349e-39											CYTOR	7.61817e-07	-0.749613	0.144	0.187	0.022325			IARS2	6.58782e-39	1.47016	0.132	0.065	1.93056e-34			PFN1	0	1.38973	0.92	0.762	0
U2AF2	3.92579e-90	1.45306	0.218	0.115	1.15045e-85											PSMB9	6.91413e-13	-0.7548	0.158	0.221	2.02619e-08			TMC6	2.87821e-114	1.47013	0.334	0.188	8.43458e-110			PRELID1	2.17313e-73	1.38811	0.394	0.203	6.36836e-69
ANXA1	3.86655e-158	1.45299	0.417	0.272	1.13309e-153											NUCB1	7.75601e-10	-0.756979	0.085	0.131	2.2729e-05			RAD23A	3.61504e-142	1.4696	0.367	0.199	1.05939e-137			NAXE	7.90075e-23	1.38786	0.151	0.072	2.31531e-18
CYTH4	1.40142e-43	1.44966	0.124	0.066	4.10686e-39											HCP5	5.98051e-07	-0.760882	0.083	0.118	0.0175259			MRPL52	1.45354e-57	1.46867	0.191	0.099	4.25959e-53			PRPF6	3.73012e-35	1.38784	0.246	0.131	1.09311e-30
LTA4H	2.71416e-68	1.44954	0.166	0.083	7.95384e-64											FGFBP2	8.35879e-10	-0.763753	0.12	0.172	2.44954e-05			CARS	6.05106e-42	1.46825	0.141	0.071	1.77326e-37			ECHDC1	2.14677e-15	1.38633	0.118	0.061	6.29111e-11
ITPA	1.95347e-42	1.44939	0.115	0.059	5.72465e-38											SDR42E2	7.67915e-11	-0.763875	0.107	0.158	2.25037e-06			C6orf89	5.91904e-45	1.4662	0.163	0.087	1.73458e-40			C1orf162	2.10404e-16	1.3842	0.131	0.069	6.16589e-12
MGAT2	3.23121e-34	1.44937	0.102	0.055	9.46907e-30											CYBA	1.47076e-26	-0.764547	0.472	0.555	4.31005e-22			ACTR1A	2.29671e-44	1.46497	0.146	0.073	6.73052e-40			ANXA5	1.77949e-23	1.38378	0.186	0.101	5.2148e-19
ATP6V0D1	4.04962e-84	1.44836	0.217	0.119	1.18674e-79											CD63	4.99238e-14	-0.775187	0.166	0.234	1.46302e-09			PPIE	7.00305e-36	1.46441	0.119	0.059	2.05224e-31			CDC37	2.82765e-95	1.38311	0.48	0.266	8.28644e-91
PRDX2	2.99995e-123	1.44745	0.3	0.175	8.79134e-119											CAPN2	2.92161e-09	-0.779072	0.117	0.164	8.56179e-05			STARD3NL	7.83948e-24	1.46403	0.108	0.062	2.29736e-19			C6orf89	3.43453e-22	1.38267	0.163	0.083	1.00649e-17
CCT5	3.86458e-93	1.44468	0.216	0.11	1.13252e-88											HLA-DPA1	1.01009e-09	-0.781271	0.074	0.117	2.96006e-05			MGST3	3.57955e-61	1.46386	0.197	0.102	1.04899e-56			GLIPR2	1.54808e-17	1.38255	0.132	0.067	4.53665e-13
INSIG1	5.43288e-60	1.44321	0.184	0.106	1.59211e-55											MZF1-AS1	1.74509e-09	-0.782592	0.126	0.176	5.114e-05			TXN2	3.75985e-66	1.45974	0.208	0.106	1.10182e-61			CANX	6.00832e-55	1.38145	0.345	0.191	1.76074e-50
MRPL20	1.35176e-151	1.4412	0.318	0.171	3.96132e-147											CLIC1	1.59247e-22	-0.797542	0.292	0.386	4.66674e-18			MIEN1	4.25452e-67	1.45837	0.219	0.115	1.24679e-62			PHB	4.8587e-32	1.38015	0.213	0.105	1.42384e-27
SARAF	0	1.43973	0.962	0.918	0											MAPKAP1	2.59098e-09	-0.805567	0.072	0.112	7.59286e-05			PPT1	2.04208e-39	1.45604	0.132	0.065	5.98432e-35			THOC3	7.25238e-17	1.37964	0.124	0.062	2.12531e-12
WASHC1	2.89633e-74	1.4392	0.193	0.103	8.48769e-70											TLN1	2.75335e-14	-0.838816	0.164	0.23	8.0687e-10			TRAPPC3	2.58088e-58	1.45457	0.189	0.097	7.56327e-54			TMEM71	1.39642e-11	1.37851	0.103	0.058	4.09222e-07
WDR54	6.93111e-37	1.43837	0.114	0.063	2.03116e-32											NCR3	1.67344e-06	-0.844438	0.07	0.102	0.0490401			PDIA6	2.06247e-79	1.45276	0.249	0.132	6.04406e-75			NOA1	5.13282e-17	1.37843	0.119	0.058	1.50417e-12
NOC2L	5.01137e-66	1.43757	0.175	0.093	1.46858e-61											IL2RG	2.04854e-15	-0.851055	0.198	0.27	6.00323e-11			SARAF	0	1.45061	0.962	0.914	0			DDX23	3.10063e-12	1.37785	0.104	0.056	9.08641e-08
PLP2	1.85174e-178	1.43457	0.39	0.233	5.42654e-174											Z93241.1	3.02377e-09	-0.856766	0.118	0.167	8.86115e-05			TMBIM6	0	1.4493	0.676	0.454	0			GPSM3	3.70615e-142	1.37486	0.625	0.419	1.08609e-137
HNRNPF	8.80233e-257	1.43395	0.465	0.279	2.57952e-252											SOCS3	2.53656e-20	-0.872881	0.226	0.312	7.4334e-16			SLC25A46	7.33563e-34	1.44816	0.122	0.063	2.14971e-29			CCPG1	3.65265e-25	1.37441	0.199	0.11	1.07041e-20
UBE2J2	1.62269e-56	1.43387	0.158	0.086	4.75529e-52											KLRD1	1.40175e-08	-0.875005	0.083	0.123	0.000410784			PTPMT1	9.0704e-37	1.44773	0.13	0.066	2.65808e-32			NFATC3	1.67143e-25	1.37307	0.188	0.098	4.89811e-21
BEX3	2.08176e-39	1.43276	0.106	0.054	6.1006e-35											UCP2	7.61487e-09	-0.876968	0.081	0.122	0.000223154			FDFT1	3.90912e-89	1.44631	0.259	0.132	1.14557e-84			RAB6A	5.36783e-33	1.37122	0.213	0.104	1.57304e-28
ARMCX3	9.51423e-35	1.43088	0.107	0.059	2.78814e-30											NFKBIZ	2.79541e-25	-0.881668	0.248	0.352	8.19194e-21			LRRC41	1.89317e-26	1.44068	0.104	0.055	5.54792e-22			OGDH	3.96712e-17	1.37072	0.12	0.058	1.16257e-12
C19orf25	2.12736e-44	1.43043	0.131	0.071	6.23423e-40											AL021155.5	2.76632e-20	-0.886713	0.176	0.262	8.10669e-16			DCK	3.03824e-44	1.43925	0.16	0.086	8.90355e-40			RSU1	3.47023e-20	1.36763	0.141	0.069	1.01695e-15
PPIB	0	1.43008	0.779	0.565	0											IFITM2	1.54426e-28	-0.886764	0.269	0.381	4.52546e-24			MAT2A	6.20627e-41	1.43845	0.15	0.08	1.81875e-36			DMAC1	1.77627e-14	1.36709	0.106	0.052	5.20536e-10
SRA1	2.90481e-71	1.4283	0.2	0.112	8.51255e-67											S100A4	2.84493e-49	-0.902449	0.593	0.702	8.33706e-45			PRDX5	3.32854e-142	1.43824	0.397	0.234	9.7543e-138			GYG1	3.67496e-17	1.36706	0.136	0.072	1.07695e-12
PLEC	5.19281e-52	1.42814	0.166	0.095	1.52175e-47											AC007952.4	4.72857e-20	-0.906876	0.281	0.37	1.38571e-15			DIP2A	5.16587e-45	1.43608	0.204	0.126	1.51386e-40			PCMT1	9.34416e-31	1.36459	0.208	0.104	2.73831e-26
NFATC2	1.78362e-134	1.42803	0.304	0.164	5.22689e-130											GBP5	2.9393e-13	-0.908771	0.098	0.154	8.61363e-09			VPS28	9.22911e-153	1.43518	0.405	0.234	2.70459e-148			PPIH	1.24327e-23	1.3638	0.173	0.089	3.6434e-19
MEI1	8.13923e-49	1.42756	0.122	0.06	2.3852e-44											MT2A	1.42427e-22	-0.924604	0.446	0.533	4.17383e-18			ARHGEF1	8.01756e-249	1.43514	0.546	0.338	2.34955e-244			ZMAT2	1.00426e-37	1.36332	0.249	0.127	2.94298e-33
ST3GAL1	1.46688e-80	1.42726	0.204	0.108	4.29868e-76											PPP1CA	2.21325e-16	-0.957825	0.093	0.155	6.48592e-12			DNMT1	1.99135e-65	1.43392	0.214	0.111	5.83565e-61			DHRS7	3.71759e-54	1.36305	0.348	0.191	1.08944e-49
ETHE1	2.97894e-58	1.427	0.158	0.084	8.72977e-54											TMEM107	6.42562e-19	-0.958001	0.183	0.267	1.88303e-14			TMEM134	1.07386e-43	1.43363	0.158	0.083	3.14694e-39			ASMTL	4.70781e-19	1.36231	0.147	0.077	1.37962e-14
VAV1	2.9201e-40	1.42216	0.114	0.06	8.55734e-36											TP53INP1	2.70855e-10	-0.971161	0.06	0.101	7.9374e-06			PXN	2.17629e-73	1.43332	0.233	0.122	6.37762e-69			TMEM248	1.67433e-24	1.36188	0.191	0.104	4.90663e-20
ARHGEF1	0	1.42067	0.546	0.355	0											CST7	8.47912e-15	-0.993758	0.165	0.232	2.48481e-10			SSR1	1.30959e-60	1.43148	0.197	0.101	3.83775e-56			VPS26C	6.82124e-17	1.36071	0.12	0.059	1.99897e-12
HPRT1	4.5793e-43	1.41976	0.117	0.06	1.34197e-38											AC245014.3	2.04373e-27	-1.00868	0.216	0.324	5.98914e-23			NELFE	2.06678e-63	1.4291	0.204	0.105	6.0567e-59			WDR83OS	6.60655e-90	1.35975	0.47	0.258	1.93605e-85
DPY30	4.1874e-59	1.4169	0.139	0.066	1.22712e-54											PTCH2	2.15065e-10	-1.02624	0.06	0.101	6.30248e-06			TRABD	1.5653e-144	1.42831	0.413	0.254	4.58713e-140			RIC8A	9.61676e-30	1.35896	0.218	0.116	2.81819e-25
CPNE3	6.64824e-68	1.41591	0.185	0.101	1.94827e-63											HIST1H1D	1.5223e-33	-1.03372	0.352	0.468	4.46109e-29			PTPRC	0	1.42793	0.883	0.684	0			NFYC	1.43783e-14	1.35887	0.103	0.05	4.21357e-10
SMARCC2	3.95183e-67	1.41579	0.195	0.111	1.15809e-62											MYBL1	7.46465e-09	-1.03574	0.063	0.101	0.000218752			ORAI2	1.87794e-34	1.42791	0.143	0.08	5.50329e-30			KLRD1	3.92679e-23	1.35875	0.21	0.123	1.15074e-18
AHNAK	8.45716e-102	1.41517	0.384	0.289	2.47837e-97											ISG15	2.33745e-08	-1.06452	0.143	0.189	0.000684989			PRRC2A	2.05517e-50	1.4269	0.171	0.088	6.02266e-46			PTOV1	1.00962e-16	1.35861	0.105	0.047	2.95868e-12
RPLP0	0	1.41389	0.982	0.977	0											AL360012.1	5.89014e-18	-1.07523	0.114	0.185	1.72611e-13			TRBC2	2.24029e-303	1.42599	0.619	0.379	6.56517e-299			GNPAT	2.08387e-15	1.35727	0.129	0.07	6.10678e-11
VPS28	6.00146e-199	1.41204	0.405	0.237	1.75873e-194											GZMB	1.00974e-10	-1.08011	0.096	0.145	2.95903e-06			EWSR1	1.39461e-180	1.42595	0.453	0.268	4.08691e-176			EXOSC1	3.06346e-19	1.35717	0.134	0.065	8.97747e-15
CRTC2	1.44139e-50	1.41181	0.151	0.084	4.22399e-46											TIFA	5.46099e-15	-1.08357	0.083	0.14	1.60034e-10			NAAA	3.09747e-36	1.42566	0.128	0.065	9.07715e-32			TOM1	1.23341e-23	1.35717	0.18	0.095	3.6145e-19
DCK	1.3028e-59	1.41107	0.16	0.085	3.81786e-55											AC091271.1	3.23728e-15	-1.09836	0.095	0.155	9.48686e-11			SEC61A1	7.59538e-56	1.4256	0.189	0.099	2.22583e-51			PCED1B	1.67339e-25	1.35611	0.168	0.081	4.90386e-21
MT-ND4L	0	1.41106	0.826	0.714	0											AC239799.2	2.55834e-10	-1.12614	0.081	0.125	7.4972e-06			TMEM147	2.86109e-52	1.42514	0.173	0.088	8.38442e-48			NSUN2	8.09958e-12	1.35433	0.1	0.054	2.37358e-07
TSTA3	2.18213e-35	1.41009	0.109	0.06	6.39472e-31											IFIH1	2.42302e-11	-1.14103	0.067	0.112	7.10067e-07			PHYKPL	1.14502e-38	1.42447	0.146	0.078	3.35549e-34			TPGS1	7.69398e-25	1.35375	0.179	0.092	2.25472e-20
SIPA1	1.05297e-43	1.40995	0.142	0.081	3.08574e-39											HIST1H1E	3.38311e-59	-1.18318	0.4	0.564	9.91422e-55			FTH1	0	1.42439	0.991	0.992	0			PDCD6IP	1.45663e-29	1.35357	0.216	0.115	4.26865e-25
PABPC1	0	1.40984	0.965	0.946	0											GZMA	1.27248e-19	-1.20178	0.088	0.156	3.72901e-15			PIM2	5.78593e-60	1.42429	0.228	0.133	1.69557e-55			KDELR2	1.17501e-34	1.35352	0.246	0.132	3.44336e-30
PIN4	2.46913e-36	1.40977	0.101	0.052	7.2358e-32											PRDM1	4.53292e-34	-1.23049	0.107	0.209	1.32837e-29			LASP1	4.07504e-50	1.42289	0.187	0.103	1.19419e-45			CCNG1	1.62542e-36	1.35226	0.243	0.124	4.76329e-32
BIN2	2.584e-157	1.40943	0.368	0.224	7.57241e-153											MYC	2.77117e-26	-1.25155	0.096	0.18	8.12092e-22			HADHA	3.11187e-160	1.42163	0.407	0.231	9.11934e-156			TRADD	2.10977e-21	1.35214	0.164	0.085	6.18267e-17
SCP2	2.08902e-88	1.40891	0.227	0.124	6.12187e-84											PMAIP1	1.95158e-32	-1.27018	0.296	0.414	5.71909e-28			GLRX	2.6716e-50	1.42044	0.169	0.086	7.82911e-46			GPR108	3.90807e-14	1.35035	0.106	0.053	1.14526e-09
VIM	0	1.4088	0.865	0.812	0											HOPX	1.02085e-23	-1.41474	0.076	0.148	2.99161e-19			PNP	1.38808e-36	1.41955	0.134	0.07	4.06776e-32			DNAJC4	2.0369e-19	1.34894	0.147	0.076	5.96912e-15
ATP6V0E2	4.6397e-50	1.40741	0.14	0.074	1.35966e-45											TNF	6.76875e-13	-1.42758	0.08	0.132	1.98358e-08			EMP3	0	1.41805	0.709	0.492	0			TPP1	5.63378e-17	1.34883	0.102	0.043	1.65098e-12
PSME1	0	1.40687	0.692	0.468	0											GZMH	3.40859e-24	-1.48163	0.092	0.17	9.98888e-20			NDUFA3	4.9117e-90	1.41741	0.283	0.157	1.43938e-85			SLC7A5	3.70149e-24	1.34759	0.235	0.145	1.08472e-19
TMC6	1.32084e-139	1.40549	0.334	0.198	3.87073e-135											IFNG	3.70384e-12	-1.56245	0.057	0.101	1.08541e-07			GIMAP2	2.30177e-29	1.41642	0.108	0.055	6.74533e-25			NCOR1	4.07148e-74	1.34591	0.425	0.235	1.19315e-69
SMARCA4	1.50323e-42	1.40347	0.132	0.073	4.40522e-38											IL32	7.65627e-100	-1.70069	0.287	0.502	2.24367e-95			TBC1D10C	8.10209e-115	1.4148	0.343	0.197	2.37432e-110			ARHGDIA	9.29399e-103	1.34583	0.512	0.297	2.72361e-98
SIRT2	1.34676e-62	1.40318	0.2	0.119	3.94668e-58											IFIT2	5.12208e-39	-3.28129	0.047	0.128	1.50102e-34			C1orf21	3.32543e-37	1.41472	0.132	0.067	9.74517e-33			VRK3	6.01219e-14	1.34539	0.113	0.06	1.76187e-09
ADIPOR1	2.79849e-100	1.40263	0.261	0.149	8.20098e-96																			SDAD1	2.08407e-46	1.41105	0.169	0.091	6.10736e-42			KCNAB2	6.82824e-23	1.34357	0.174	0.091	2.00102e-18
OGFR	9.59805e-60	1.40248	0.172	0.096	2.81271e-55																			MEAF6	2.03127e-87	1.41033	0.273	0.149	5.95264e-83			TXNDC12	1.71823e-28	1.342	0.203	0.105	5.03528e-24
FAM50A	4.28374e-55	1.40189	0.166	0.094	1.25535e-50																			WDR83OS	8.99803e-200	1.41019	0.47	0.27	2.63687e-195			PEF1	4.7397e-21	1.34033	0.159	0.082	1.38897e-16
HARS	1.27757e-57	1.40187	0.167	0.093	3.74391e-53																			SCP2	2.72895e-68	1.40712	0.227	0.122	7.9972e-64			LAMTOR2	2.07606e-22	1.33518	0.154	0.074	6.08388e-18
VAMP8	4.77433e-164	1.40104	0.356	0.204	1.39912e-159																			HSPB1	2.60828e-57	1.4071	0.214	0.121	7.64357e-53			SETD5	1.00981e-18	1.33462	0.165	0.093	2.95926e-14
CLNS1A	3.06209e-111	1.40032	0.253	0.132	8.97346e-107																			SELENOW	3.18447e-139	1.40555	0.388	0.226	9.33208e-135			TRAF3IP3	7.63971e-43	1.33462	0.325	0.195	2.23882e-38
GSTP1	1.22078e-179	1.39882	0.413	0.261	3.57751e-175																			BLCAP	2.72548e-34	1.40337	0.129	0.068	7.98701e-30			GNLY	7.20828e-40	1.33391	0.348	0.218	2.11239e-35
POLR3GL	9.91355e-75	1.39817	0.197	0.106	2.90516e-70																			ADI1	1.79096e-29	1.40048	0.125	0.071	5.2484e-25			SIGIRR	1.23315e-52	1.3334	0.349	0.197	3.61376e-48
DPM3	1.26023e-43	1.3946	0.127	0.068	3.69311e-39																			LIMD2	0	1.39773	0.851	0.733	0			ANAPC11	2.45369e-37	1.33268	0.28	0.161	7.19053e-33
BIN1	3.23352e-177	1.39439	0.379	0.225	9.47583e-173																			MEI1	9.32655e-33	1.39681	0.122	0.064	2.73315e-28			SNAPC5	4.47402e-14	1.33211	0.108	0.055	1.31111e-09
RSBN1L	8.13502e-111	1.39423	0.279	0.159	2.38397e-106																			CPNE1	1.00916e-29	1.3949	0.12	0.065	2.95735e-25			SUDS3	4.62825e-12	1.33091	0.107	0.059	1.35631e-07
PDHA1	5.36893e-33	1.39375	0.1	0.054	1.57336e-28																			CAPN2	1.33377e-55	1.39431	0.195	0.105	3.90861e-51			PHYKPL	2.88838e-18	1.33081	0.146	0.077	8.46438e-14
MEAF6	4.08619e-112	1.39177	0.273	0.153	1.19746e-107																			PRNP	4.5729e-78	1.3941	0.296	0.182	1.34009e-73			JAGN1	4.88187e-17	1.33044	0.133	0.069	1.43063e-12
SAMD3	2.1621e-48	1.39141	0.147	0.082	6.33604e-44																			EPN1	2.16259e-47	1.39402	0.17	0.09	6.33747e-43			INPP5D	1.15371e-28	1.32714	0.228	0.128	3.38096e-24
DNAJC4	1.64731e-52	1.38932	0.147	0.079	4.82745e-48																			RPLP0	0	1.39308	0.982	0.974	0			CD55	9.79448e-67	1.32586	0.444	0.283	2.87027e-62
TMBIM6	0	1.38927	0.676	0.464	0																			METTL5	3.78318e-48	1.3917	0.169	0.089	1.10866e-43			ELAVL1	1.55931e-19	1.3251	0.16	0.087	4.56956e-15
IL10RA	3.90841e-106	1.38595	0.297	0.183	1.14536e-101																			MSN	6.81437e-226	1.3917	0.544	0.352	1.99695e-221			THYN1	1.74506e-28	1.3243	0.198	0.099	5.11389e-24
HADHA	9.18066e-202	1.38573	0.407	0.241	2.69039e-197																			STOML2	8.86582e-42	1.39126	0.156	0.083	2.59813e-37			ABCF3	1.61981e-13	1.32402	0.109	0.058	4.74685e-09
IMMT	4.63125e-51	1.38176	0.153	0.085	1.35719e-46																			VPS26B	5.22559e-37	1.39089	0.142	0.076	1.53136e-32			PRPF31	3.52911e-26	1.32292	0.202	0.109	1.03421e-21
CYC1	1.23072e-85	1.38152	0.229	0.128	3.60664e-81																			ST3GAL1	9.56918e-59	1.38904	0.204	0.108	2.80425e-54			NCOA4	3.5156e-26	1.32255	0.185	0.093	1.03025e-21
TMEM173	1.06377e-44	1.38007	0.143	0.081	3.11737e-40																			PDIA3	1.03525e-261	1.3886	0.592	0.392	3.03379e-257			ANXA1	1.43447e-42	1.32101	0.417	0.294	4.20372e-38
KRIT1	1.33224e-30	1.38	0.102	0.058	3.90413e-26																			HSD17B11	1.01591e-82	1.38853	0.268	0.148	2.97713e-78			TMEM14C	4.00599e-17	1.32067	0.124	0.061	1.17395e-12
JAK3	6.63451e-65	1.37952	0.192	0.109	1.94424e-60																			EIF4G1	2.27897e-52	1.38776	0.203	0.116	6.67852e-48			DGUOK	5.81804e-41	1.32021	0.289	0.161	1.70498e-36
PRDX5	2.07224e-175	1.3789	0.397	0.243	6.07271e-171																			CLCN3	3.16713e-23	1.38754	0.106	0.06	9.28126e-19			C15orf40	1.38005e-20	1.31817	0.144	0.069	4.04424e-16
ARHGAP45	6.42803e-175	1.37871	0.403	0.255	1.88373e-170																			PIGS	1.43327e-25	1.38752	0.106	0.058	4.20019e-21			LAMP1	2.30237e-55	1.31664	0.357	0.198	6.74709e-51
NDUFS8	6.73199e-118	1.37796	0.285	0.161	1.97281e-113																			NLRC3	2.68152e-32	1.38729	0.139	0.079	7.8582e-28			CCT3	1.13687e-56	1.31645	0.342	0.177	3.33158e-52
TBC1D10A	3.51411e-34	1.37474	0.105	0.057	1.02981e-29																			COX5A	7.75244e-174	1.38679	0.432	0.246	2.27185e-169			PRDX1	1.34941e-50	1.3155	0.321	0.168	3.95445e-46
NOA1	6.10756e-42	1.37257	0.119	0.062	1.78982e-37																			CAPZB	3.39577e-269	1.38508	0.577	0.38	9.9513e-265			TMEM134	7.72132e-19	1.31383	0.158	0.087	2.26273e-14
ATXN10	4.90688e-81	1.37208	0.194	0.098	1.43796e-76																			TOR1A	8.14181e-23	1.38297	0.108	0.063	2.38596e-18			PPM1G	1.00333e-61	1.31325	0.392	0.226	2.94027e-57
NCR3	4.47303e-31	1.37183	0.118	0.07	1.31082e-26																			INSIG1	1.59227e-44	1.37886	0.184	0.106	4.66614e-40			RILPL2	9.66231e-20	1.31314	0.181	0.105	2.83154e-15
CCT3	5.62013e-149	1.37079	0.342	0.201	1.64698e-144																			ATXN10	1.94229e-59	1.37862	0.194	0.099	5.69188e-55			MGRN1	7.1026e-15	1.31164	0.111	0.055	2.08142e-10
UBIAD1	9.76867e-35	1.36888	0.1	0.052	2.86271e-30																			RCSD1	2.35751e-55	1.37815	0.209	0.118	6.90868e-51			COX5A	1.48674e-76	1.31097	0.432	0.241	4.35689e-72
HDDC2	2.98314e-50	1.36545	0.148	0.081	8.7421e-46																			RMDN3	5.99615e-21	1.3779	0.105	0.063	1.75717e-16			RPA3	3.10253e-26	1.3087	0.189	0.097	9.09197e-22
PNP	1.23702e-46	1.36503	0.134	0.072	3.6251e-42																			SLC16A3	4.85553e-20	1.37763	0.151	0.108	1.42291e-15			HARS	2.04308e-19	1.30868	0.167	0.094	5.98726e-15
GNPTG	8.44534e-43	1.36402	0.133	0.074	2.47491e-38																			TRBC1	1.92058e-149	1.37568	0.452	0.281	5.62827e-145			LEMD3	1.27803e-16	1.30797	0.148	0.084	3.74525e-12
PDIA3	0	1.362	0.592	0.397	0																			LINC00861	3.97464e-55	1.3744	0.198	0.107	1.16477e-50			COG1	4.48788e-14	1.30778	0.1	0.048	1.31517e-09
PNKP	2.79852e-38	1.36187	0.127	0.072	8.20106e-34																			PRPF6	3.25371e-60	1.37255	0.246	0.15	9.53501e-56			CD6	3.96004e-83	1.30774	0.503	0.325	1.16049e-78
EIF4G1	2.25446e-67	1.36155	0.203	0.118	6.6067e-63																			HLA-B	0	1.37215	0.996	0.993	0			WASHC1	6.74894e-25	1.30708	0.193	0.103	1.97778e-20
SH3BGRL	5.56574e-145	1.36085	0.317	0.172	1.63104e-140																			CCNG1	2.80201e-71	1.37152	0.243	0.135	8.21129e-67			MRPL43	2.30066e-35	1.30399	0.24	0.122	6.74209e-31
NUDT5	8.58167e-43	1.36032	0.129	0.071	2.51486e-38																			DDX56	3.65526e-26	1.37057	0.108	0.059	1.07117e-21			BLMH	3.70717e-13	1.30351	0.108	0.058	1.08639e-08
CAPZB	0	1.35994	0.577	0.389	0																			C4orf3	2.20625e-162	1.3699	0.428	0.254	6.46542e-158			PABPC1	0	1.30341	0.965	0.944	0
ZNF581	8.34004e-43	1.35832	0.124	0.066	2.44405e-38																			BEX3	2.08204e-26	1.36758	0.106	0.057	6.10142e-22			BAZ2A	4.63542e-36	1.3026	0.284	0.166	1.35841e-31
VPS26B	4.25498e-47	1.35783	0.142	0.078	1.24692e-42																			NDUFB10	2.37607e-134	1.36681	0.384	0.222	6.96309e-130			ABHD14B	6.37466e-42	1.29723	0.28	0.147	1.86809e-37
CMTM3	1.39297e-59	1.357	0.166	0.089	4.08209e-55																			HDDC2	2.93965e-38	1.36354	0.148	0.08	8.61465e-34			PIM2	1.016e-24	1.29638	0.228	0.139	2.9774e-20
KIF22	3.40834e-49	1.35547	0.158	0.091	9.98815e-45																			RIPOR2	3.24291e-122	1.36306	0.377	0.223	9.50333e-118			PUF60	3.55114e-44	1.29468	0.288	0.15	1.04066e-39
DARS	5.14063e-68	1.35527	0.195	0.11	1.50646e-63																			NT5C	1.4153e-37	1.36213	0.164	0.096	4.14754e-33			CD96	2.93478e-48	1.29159	0.347	0.204	8.60037e-44
ARHGAP1	1.70233e-29	1.35512	0.101	0.057	4.98867e-25																			ARHGAP45	3.32791e-137	1.35842	0.403	0.245	9.75244e-133			GCHFR	8.80396e-14	1.28998	0.185	0.127	2.58e-09
TIMP1	3.37131e-55	1.35405	0.231	0.156	9.87962e-51																			TBC1D10A	2.5814e-24	1.35755	0.105	0.058	7.56478e-20			CMTM3	2.00527e-21	1.28954	0.166	0.087	5.87644e-17
OXLD1	1.44712e-45	1.35405	0.145	0.083	4.24079e-41																			KDSR	7.49986e-34	1.35495	0.13	0.069	2.19783e-29			EIF4G1	2.34932e-26	1.2886	0.203	0.109	6.88468e-22
NUBP2	4.26246e-61	1.35378	0.176	0.098	1.24912e-56																			GSTP1	3.37513e-127	1.35384	0.413	0.265	9.89081e-123			KLRG1	7.46864e-10	1.28852	0.112	0.069	2.18869e-05
C4orf3	4.91601e-211	1.35301	0.428	0.257	1.44064e-206																			NHP2	8.87849e-78	1.35243	0.261	0.145	2.60184e-73			PDHA1	3.82756e-11	1.28808	0.1	0.055	1.12167e-06
MAT2A	8.28844e-48	1.35168	0.15	0.085	2.42893e-43																			PDHB	5.63288e-31	1.35172	0.123	0.066	1.65072e-26			HADHA	6.96233e-68	1.28728	0.407	0.23	2.04031e-63
TIMM13	1.58355e-69	1.35156	0.188	0.102	4.64058e-65																			GHITM	4.79265e-140	1.34556	0.4	0.238	1.40449e-135			DDOST	1.95274e-48	1.28656	0.326	0.181	5.72251e-44
GRSF1	3.16676e-102	1.35016	0.256	0.142	9.28018e-98																			HLA-E	0	1.34355	0.972	0.916	0			SAE1	3.25431e-12	1.28645	0.105	0.057	9.53675e-08
SLC25A46	3.61784e-38	1.34993	0.122	0.068	1.06021e-33																			PSTPIP1	4.00564e-30	1.34195	0.122	0.066	1.17385e-25			NUCB1	1.21467e-28	1.28621	0.231	0.131	3.5596e-24
MSN	1.40559e-287	1.34909	0.544	0.361	4.11909e-283																			HCG18	5.71018e-33	1.34091	0.139	0.078	1.67337e-28			EXOC7	6.59823e-12	1.28499	0.11	0.062	1.93361e-07
CALR	0	1.34747	0.564	0.362	0																			MLF2	1.99605e-97	1.33865	0.319	0.186	5.84944e-93			CYB561D2	3.96243e-15	1.28338	0.12	0.062	1.16119e-10
STOM	5.15246e-29	1.34712	0.115	0.07	1.50993e-24																			LMNA	7.44368e-20	1.33798	0.236	0.193	2.18137e-15			STX4	1.30027e-15	1.28321	0.13	0.07	3.81043e-11
GLG1	2.04477e-140	1.34666	0.33	0.189	5.99219e-136																			PLEKHJ1	1.91661e-41	1.33796	0.161	0.088	5.61663e-37			ATP2A3	3.05333e-17	1.27988	0.15	0.083	8.94779e-13
ABCF3	6.09269e-33	1.34631	0.109	0.062	1.78546e-28																			NOC2L	3.14468e-47	1.33688	0.175	0.095	9.2155e-43			YARS	2.34115e-23	1.27954	0.214	0.128	6.86074e-19
DIP2A	5.95915e-55	1.34592	0.204	0.129	1.74633e-50																			MINDY2	1.44871e-21	1.33616	0.106	0.062	4.24545e-17			FAM177A1	5.24387e-57	1.27949	0.532	0.419	1.53672e-52
SUCLG1	2.47445e-69	1.34531	0.196	0.11	7.25139e-65																			SMARCB1	2.39046e-51	1.33536	0.185	0.099	7.00523e-47			C4orf3	1.10414e-72	1.27896	0.428	0.244	3.23567e-68
ZKSCAN1	3.19634e-35	1.3443	0.127	0.076	9.36689e-31																			CYC1	2.17785e-63	1.33349	0.229	0.127	6.3822e-59			IMMT	2.17511e-17	1.2783	0.153	0.085	6.37416e-13
DNMT1	3.0348e-70	1.34088	0.214	0.125	8.89349e-66																			LITAF	0	1.33345	0.738	0.563	0			CARS	9.82388e-17	1.27731	0.141	0.077	2.87889e-12
HSBP1	9.27786e-34	1.33991	0.115	0.066	2.71888e-29																			PAXX	1.69826e-165	1.33338	0.494	0.332	4.97676e-161			POLDIP2	1.11808e-16	1.27727	0.124	0.062	3.27654e-12
ARHGAP4	7.15353e-94	1.33989	0.268	0.161	2.09634e-89																			GSTK1	4.43458e-164	1.33274	0.49	0.334	1.29955e-159			CYFIP2	7.4244e-43	1.27658	0.339	0.211	2.17572e-38
TMEM134	4.89794e-50	1.33873	0.158	0.09	1.43534e-45																			LCP1	2.60921e-204	1.32637	0.535	0.339	7.64628e-200			DDRGK1	2.10641e-22	1.27476	0.189	0.105	6.17283e-18
SERINC3	6.68833e-89	1.33855	0.257	0.154	1.96001e-84																			ZNF581	4.49007e-32	1.32393	0.124	0.066	1.31582e-27			MAP7D1	1.94183e-23	1.27411	0.199	0.112	5.69053e-19
POLDIP2	8.22657e-39	1.33792	0.124	0.07	2.4108e-34																			CCT3	7.90247e-110	1.32162	0.342	0.199	2.31582e-105			UCHL5	1.87801e-16	1.27402	0.124	0.062	5.50352e-12
SSR1	1.1383e-70	1.33578	0.197	0.109	3.33578e-66																			EXOSC1	4.67788e-33	1.32159	0.134	0.074	1.37085e-28			USP11	1.58339e-30	1.27336	0.254	0.148	4.64011e-26
PLRG1	2.93451e-37	1.33525	0.11	0.058	8.59959e-33																			MITD1	1.23552e-25	1.3212	0.109	0.06	3.6207e-21			MSN	3.25086e-97	1.27321	0.544	0.341	9.52665e-93
VCP	1.59199e-220	1.33509	0.454	0.278	4.66533e-216																			DGUOK	6.49948e-81	1.32003	0.289	0.172	1.90467e-76			MIF4GD	2.09031e-13	1.27308	0.114	0.062	6.12566e-09
TBC1D10C	4.72078e-124	1.33491	0.343	0.221	1.38343e-119																			ATP5MC1	8.06106e-55	1.31878	0.21	0.119	2.36229e-50			PASK	7.44718e-17	1.27174	0.221	0.152	2.1824e-12
TMEM147	1.95713e-55	1.33466	0.173	0.099	5.73538e-51																			HIGD2A	4.49466e-272	1.31794	0.597	0.403	1.31716e-267			PIN4	2.64091e-12	1.27029	0.101	0.053	7.73919e-08
SLC44A2	1.37646e-91	1.33439	0.252	0.147	4.03372e-87																			MCRS1	1.14993e-33	1.31655	0.139	0.077	3.36986e-29			MYO1G	1.27062e-34	1.26997	0.246	0.128	3.72355e-30
RER1	1.68677e-66	1.33397	0.208	0.123	4.94308e-62																			SNX5	4.42329e-28	1.31559	0.124	0.07	1.29624e-23			P2RY8	1.12812e-66	1.26966	0.414	0.233	3.30595e-62
PPIH	1.80991e-55	1.33353	0.173	0.099	5.30393e-51																			HDAC7	1.95771e-30	1.31527	0.123	0.066	5.73708e-26			LIMS1	1.81981e-12	1.26958	0.123	0.072	5.33294e-08
RMDN3	1.57276e-27	1.33325	0.105	0.063	4.60898e-23																			IFI16	1.53234e-58	1.31383	0.238	0.142	4.49052e-54			RMDN3	6.97367e-11	1.26882	0.105	0.061	2.04363e-06
HLA-DRB1	1.15059e-19	1.33063	0.102	0.067	3.37182e-15																			OGFR	3.08962e-41	1.31201	0.172	0.099	9.05413e-37			ZBTB4	8.47146e-11	1.26455	0.105	0.061	2.48256e-06
NDUFB5	2.28235e-49	1.32966	0.151	0.084	6.68842e-45																			DDX23	3.64936e-22	1.31123	0.104	0.06	1.06945e-17			ZCCHC17	9.20938e-16	1.26445	0.133	0.072	2.69881e-11
DDX23	1.57503e-28	1.32949	0.104	0.061	4.61562e-24																			NCF1	4.43991e-36	1.31121	0.16	0.093	1.30112e-31			ELL	3.45815e-10	1.26084	0.104	0.062	1.01341e-05
NCKAP1L	2.25252e-72	1.32824	0.216	0.125	6.60102e-68																			EPRS	1.2161e-47	1.31101	0.195	0.112	3.56377e-43			NOC2L	3.31381e-22	1.26051	0.175	0.093	9.71111e-18
SNX5	8.32876e-34	1.32797	0.124	0.073	2.44074e-29																			ARHGAP4	1.07436e-70	1.31046	0.268	0.159	3.1484e-66			ZKSCAN1	1.67688e-16	1.26038	0.127	0.065	4.91409e-12
CCNDBP1	5.62396e-90	1.32751	0.251	0.146	1.6481e-85																			CD3G	5.35251e-166	1.31017	0.513	0.369	1.56855e-161			ETFA	1.59297e-16	1.25868	0.129	0.066	4.66821e-12
RNF149	9.11899e-141	1.32691	0.365	0.229	2.67232e-136																			LMAN1	1.6519e-65	1.30731	0.259	0.155	4.84089e-61			WDR54	7.45674e-14	1.25867	0.114	0.06	2.1852e-09
BLCAP	4.27844e-39	1.32656	0.129	0.074	1.2538e-34																			MTCH2	4.83339e-30	1.30703	0.134	0.077	1.41642e-25			SPINT2	5.93214e-20	1.25858	0.164	0.09	1.73841e-15
GIMAP2	9.19327e-31	1.32581	0.108	0.062	2.69409e-26																			MGAT2	1.72192e-22	1.30698	0.102	0.058	5.04609e-18			TRIM4	4.64349e-13	1.25821	0.125	0.073	1.36078e-08
STX17	9.85998e-28	1.32452	0.1	0.059	2.88947e-23																			NCOA4	3.50071e-45	1.30573	0.185	0.106	1.02588e-40			SLC25A5	6.66817e-132	1.25706	0.622	0.398	1.95411e-127
PTPMT1	3.79969e-42	1.31966	0.13	0.072	1.1135e-37																			CCDC115	8.17516e-41	1.3054	0.177	0.104	2.39573e-36			KRIT1	2.05289e-10	1.25606	0.102	0.06	6.01598e-06
SPSB3	1.3729e-111	1.31921	0.32	0.203	4.0233e-107																			PSMC4	5.75261e-61	1.30515	0.235	0.136	1.6858e-56			PNP	1.29197e-15	1.25515	0.134	0.074	3.78611e-11
GHITM	2.10896e-184	1.31797	0.4	0.239	6.18031e-180																			VAMP8	8.48091e-110	1.30331	0.356	0.212	2.48533e-105			RALY	5.05781e-69	1.25499	0.427	0.247	1.48219e-64
LMAN1	6.4697e-87	1.31542	0.259	0.157	1.89595e-82																			LCMT1	1.76655e-30	1.30096	0.121	0.065	5.17686e-26			HSD17B10	1.45956e-21	1.25351	0.168	0.088	4.27724e-17
SH3BGRL3	0	1.31521	0.891	0.773	0																			OXLD1	8.52924e-35	1.29866	0.145	0.081	2.49949e-30			EPRS	2.36464e-22	1.24981	0.195	0.112	6.92958e-18
MRPS2	1.54148e-39	1.31444	0.129	0.073	4.51731e-35																			LSM10	3.50253e-41	1.29823	0.178	0.104	1.02642e-36			ZNF302	1.17518e-10	1.24908	0.101	0.058	3.44387e-06
MAP7D1	4.71183e-60	1.3119	0.199	0.12	1.3808e-55																			MRPS2	5.52936e-33	1.29669	0.129	0.069	1.62038e-28			CCDC124	4.05244e-24	1.2457	0.19	0.102	1.18757e-19
NCOA4	3.1273e-61	1.31114	0.185	0.105	9.16456e-57																			PAK2	1.54131e-161	1.29642	0.487	0.326	4.5168e-157			SRGN	2.18768e-101	1.24564	0.792	0.738	6.41101e-97
MIF4GD	3.67841e-32	1.30658	0.114	0.066	1.07796e-27																			SAMD3	3.08941e-34	1.29503	0.147	0.083	9.05352e-30			LMAN1	1.24444e-31	1.24334	0.259	0.15	3.64684e-27
HLA-E	0	1.30442	0.972	0.931	0																			MAF1	1.3346e-90	1.29427	0.313	0.185	3.91104e-86			PSMD3	3.59871e-23	1.24314	0.187	0.102	1.0546e-18
CLPP	3.29227e-86	1.30424	0.239	0.137	9.64798e-82																			B2M	0	1.29421	0.998	1	0			CCND3	3.24415e-61	1.24276	0.435	0.278	9.50699e-57
ITGA4	8.8467e-127	1.30405	0.372	0.247	2.59253e-122																			PSMC5	2.32217e-88	1.29198	0.307	0.182	6.80511e-84			DNAAF2	1.93164e-16	1.23892	0.149	0.084	5.66067e-12
WIPF1	2.31371e-246	1.30271	0.533	0.362	6.78031e-242																			SMARCC2	1.11419e-44	1.29103	0.195	0.115	3.26514e-40			AP2S1	2.05324e-43	1.23835	0.3	0.162	6.01703e-39
DGUOK	4.09867e-108	1.30197	0.289	0.171	1.20112e-103																			RBCK1	4.91535e-53	1.29085	0.211	0.121	1.44044e-48			SYTL1	1.38059e-28	1.23773	0.24	0.138	4.04582e-24
PPCS	6.39878e-74	1.30142	0.227	0.136	1.87516e-69																			HNRNPF	1.13074e-166	1.28908	0.465	0.291	3.31364e-162			LCMT1	4.91679e-14	1.23771	0.121	0.066	1.44087e-09
EXOC7	1.6796e-32	1.29872	0.11	0.062	4.92208e-28																			SNRPD2	0	1.28893	0.799	0.62	0			FGD3	6.52777e-25	1.23714	0.225	0.134	1.91296e-20
HDAC2	6.84074e-45	1.29865	0.147	0.084	2.00468e-40																			UROS	2.09438e-23	1.28796	0.109	0.063	6.13758e-19			ADSS	8.8778e-23	1.23426	0.23	0.145	2.60164e-18
ADI1	4.33297e-33	1.29598	0.125	0.076	1.26978e-28																			MESD	1.51423e-50	1.28583	0.205	0.118	4.43746e-46			HPRT1	1.05459e-13	1.23117	0.117	0.063	3.09047e-09
PRNP	9.77153e-84	1.29477	0.296	0.2	2.86355e-79																			MAP7D1	2.57987e-46	1.28541	0.199	0.117	7.56031e-42			CCDC107	9.04733e-20	1.2311	0.183	0.106	2.65132e-15
ACTR3	3.33434e-174	1.29452	0.412	0.263	9.77127e-170																			CDKN1A	3.41181e-21	1.28435	0.126	0.08	9.99832e-17			TMEM173	9.12691e-16	1.23051	0.143	0.079	2.67464e-11
CYFIP2	6.34472e-118	1.29371	0.339	0.219	1.85932e-113																			PNKP	1.13517e-25	1.28396	0.127	0.075	3.32662e-21			NDUFB3	1.33732e-21	1.22993	0.176	0.095	3.91902e-17
HSD17B11	5.18788e-93	1.29356	0.268	0.162	1.52031e-88																			TAZ	6.41313e-25	1.28294	0.104	0.057	1.87937e-20			OXLD1	2.19947e-16	1.2294	0.145	0.08	6.44555e-12
ITGA5	8.93063e-35	1.2927	0.137	0.084	2.61712e-30																			MAD2L2	1.49066e-26	1.28037	0.123	0.071	4.36838e-22			ZFP36	4.84027e-133	1.22927	0.75	0.578	1.41844e-128
PPM1G	8.92925e-160	1.29249	0.392	0.243	2.61672e-155																			ARL6IP5	2.75753e-200	1.27957	0.535	0.361	8.08093e-196			ECHS1	8.96674e-14	1.22752	0.109	0.056	2.6277e-09
EPRS	3.26152e-62	1.29232	0.195	0.114	9.5579e-58																			SEC23B	1.67748e-22	1.27857	0.113	0.067	4.91585e-18			NKG7	2.47483e-46	1.22747	0.463	0.338	7.25248e-42
NSFL1C	6.07074e-55	1.29045	0.183	0.109	1.77903e-50																			VPS51	2.54693e-126	1.27836	0.395	0.246	7.46377e-122			MRPS26	7.76441e-18	1.22664	0.165	0.095	2.27536e-13
PDHB	2.47485e-36	1.28757	0.123	0.07	7.25254e-32																			PPDPF	0	1.27749	0.852	0.699	0			SIPA1	1.1857e-16	1.22575	0.142	0.077	3.47469e-12
PSTPIP1	7.44928e-39	1.28494	0.122	0.067	2.18301e-34																			C12orf10	2.00759e-35	1.27565	0.159	0.094	5.88323e-31			DIP2A	9.97577e-18	1.22532	0.204	0.132	2.9234e-13
CAPN2	6.89541e-59	1.28457	0.195	0.117	2.0207e-54																			ATP6V0D1	2.64923e-49	1.27488	0.217	0.132	7.76357e-45			CCDC115	1.50587e-21	1.22467	0.177	0.096	4.41296e-17
SELENOW	3.00854e-158	1.2845	0.388	0.245	8.81651e-154																			DARS	3.63559e-49	1.2748	0.195	0.11	1.06541e-44			RASA3	6.10445e-44	1.22433	0.355	0.22	1.78891e-39
CREM	9.34435e-44	1.28432	0.439	0.437	2.73836e-39																			RSBN1L	9.66932e-72	1.27385	0.279	0.168	2.83359e-67			SELENOH	1.83011e-67	1.22421	0.442	0.277	5.36314e-63
EMP3	0	1.28293	0.709	0.522	0																			GRHPR	9.82972e-25	1.27292	0.104	0.056	2.8806e-20			SLA	6.40926e-21	1.22298	0.236	0.155	1.87823e-16
S100A10	0	1.28277	0.71	0.543	0																			PPM1G	3.84902e-120	1.26987	0.392	0.241	1.12795e-115			CCT5	2.15627e-27	1.22105	0.216	0.118	6.31894e-23
HCG18	2.79462e-37	1.28274	0.139	0.084	8.18964e-33																			SLC44A2	2.32774e-63	1.26908	0.252	0.152	6.82143e-59			YWHAB	7.80346e-186	1.22052	0.748	0.53	2.2868e-181
DDX56	8.40568e-29	1.28236	0.108	0.064	2.46328e-24																			TKT	1.25877e-105	1.2688	0.359	0.224	3.68882e-101			EHMT2	5.89376e-11	1.22021	0.1	0.055	1.72717e-06
GOLGA2	9.01457e-27	1.2818	0.118	0.075	2.64172e-22																			PDCD2	5.15995e-51	1.26819	0.214	0.127	1.51212e-46			SMARCA4	1.42856e-15	1.2187	0.132	0.07	4.18638e-11
NDUFB10	1.26683e-157	1.27846	0.384	0.238	3.71244e-153																			ITGA4	5.54529e-95	1.26719	0.372	0.245	1.62505e-90			SPNS1	2.20962e-19	1.2179	0.148	0.076	6.47528e-15
VRK3	1.18933e-29	1.27836	0.113	0.068	3.48532e-25																			DPY30	1.39784e-34	1.26555	0.139	0.076	4.09636e-30			SMARCC2	8.87624e-23	1.21742	0.195	0.109	2.60118e-18
STOML2	3.22154e-47	1.27705	0.156	0.09	9.44073e-43																			PLRG1	3.32236e-24	1.26491	0.11	0.062	9.73617e-20			CRLF3	2.44286e-21	1.21723	0.19	0.109	7.15879e-17
NEK9	1.04194e-27	1.27462	0.1	0.058	3.0534e-23																			CMTM3	5.77509e-41	1.26481	0.166	0.092	1.69239e-36			FDPS	1.12402e-19	1.21622	0.178	0.102	3.29395e-15
ERG28	1.72521e-33	1.2731	0.11	0.062	5.05572e-29																			SUCLG1	4.91894e-51	1.26467	0.196	0.109	1.4415e-46			KIAA1191	1.97455e-13	1.21556	0.112	0.059	5.78643e-09
UBLCP1	1.52905e-41	1.27205	0.146	0.086	4.48088e-37																			ARPC3	0	1.26431	0.729	0.547	0			SP110	2.57578e-29	1.21512	0.249	0.146	7.54832e-25
FIBP	5.16683e-43	1.27023	0.159	0.097	1.51414e-38																			SPSB3	6.62933e-80	1.26292	0.32	0.204	1.94273e-75			DUS3L	1.59719e-11	1.21502	0.111	0.064	4.68057e-07
FASTK	2.70554e-30	1.26981	0.102	0.057	7.9286e-26																			ARHGAP1	4.32642e-21	1.26207	0.101	0.058	1.26786e-16			CD3E	1.31439e-145	1.21457	0.725	0.649	3.85182e-141
GTF3C1	8.90172e-39	1.26912	0.189	0.13	2.60865e-34																			TRMT112	9.13064e-186	1.26163	0.483	0.286	2.67573e-181			BIN1	2.32657e-55	1.21317	0.379	0.225	6.818e-51
PPIE	8.03719e-33	1.26864	0.119	0.07	2.3553e-28																			ACTR3	5.02191e-133	1.2612	0.412	0.255	1.47167e-128			ZNF581	8.2697e-14	1.21228	0.124	0.069	2.42343e-09
LCMT1	1.34846e-34	1.26838	0.121	0.07	3.95167e-30																			CYTH4	1.35161e-26	1.26053	0.124	0.072	3.9609e-22			MRPS34	9.77928e-30	1.21148	0.232	0.127	2.86582e-25
ATP6V1F	2.07251e-149	1.2683	0.374	0.233	6.0735e-145																			SRA1	4.30743e-46	1.26032	0.2	0.118	1.26229e-41			TCIRG1	1.27373e-15	1.20951	0.137	0.076	3.73267e-11
RNF44	3.08796e-44	1.26708	0.157	0.094	9.04926e-40																			SPNS1	1.95147e-32	1.26017	0.148	0.086	5.71877e-28			SPOP	6.11398e-15	1.20874	0.129	0.07	1.7917e-10
VPS51	2.12993e-156	1.26629	0.395	0.26	6.24176e-152																			CREM	6.38826e-29	1.25965	0.439	0.447	1.87208e-24			PPIB	4.21989e-191	1.208	0.779	0.583	1.23664e-186
TRBC1	4.10304e-163	1.26281	0.452	0.307	1.2024e-158																			KCNAB2	5.50316e-37	1.25706	0.174	0.105	1.6127e-32			UBLCP1	3.52995e-14	1.20755	0.146	0.088	1.03445e-09
S1PR1	1.17109e-120	1.26197	0.36	0.242	3.43189e-116																			CALR	2.90327e-205	1.2557	0.564	0.376	8.50804e-201			LRRC47	1.77537e-12	1.20739	0.113	0.063	5.20271e-08
MAD2L2	1.1427e-31	1.2614	0.123	0.074	3.34868e-27																			COG1	1.06129e-16	1.25452	0.1	0.064	3.1101e-12			LINC00667	4.70528e-15	1.20602	0.124	0.066	1.37888e-10
ZFP36	0	1.25794	0.75	0.584	0																			ACAA1	2.44762e-34	1.25374	0.153	0.089	7.17274e-30			FYB1	6.12319e-72	1.2057	0.548	0.413	1.7944e-67
REXO2	3.85956e-49	1.25504	0.149	0.082	1.13104e-44																			NEK9	1.87797e-18	1.25328	0.1	0.061	5.5034e-14			CCNDBP1	8.19982e-30	1.20547	0.251	0.146	2.40296e-25
MRPL52	3.0263e-57	1.25484	0.191	0.114	8.86857e-53																			LDHB	0	1.25139	0.756	0.646	0			UBA2	1.83824e-30	1.20491	0.252	0.146	5.38695e-26
ADGRE5	2.94115e-140	1.25452	0.448	0.319	8.61905e-136																			HMGN4	1.29469e-37	1.25111	0.152	0.084	3.79408e-33			C1orf21	4.14807e-15	1.20417	0.132	0.072	1.21559e-10
PSMD3	4.23298e-54	1.25014	0.187	0.113	1.24048e-49																			STX17	4.74169e-21	1.25065	0.1	0.058	1.38955e-16			SRRT	1.39279e-22	1.20239	0.241	0.153	4.08157e-18
PIGS	5.80371e-28	1.24847	0.106	0.063	1.70078e-23																			ATP5PD	2.908e-132	1.25006	0.411	0.254	8.5219e-128			PTPMT1	1.52363e-13	1.20159	0.13	0.075	4.46499e-09
PRPF31	9.46554e-57	1.24705	0.202	0.126	2.77388e-52																			WDR61	1.98248e-22	1.24885	0.105	0.06	5.80967e-18			NDUFS8	5.56001e-36	1.20138	0.285	0.165	1.62936e-31
C6orf89	1.26906e-48	1.24564	0.163	0.095	3.71898e-44																			UBLCP1	4.17886e-34	1.24815	0.146	0.082	1.22461e-29			PIK3CD	2.36525e-19	1.20067	0.202	0.126	6.93137e-15
ARPC2	0	1.24535	0.851	0.72	0																			ISG20	1.42189e-142	1.24756	0.472	0.324	4.16684e-138			RER1	3.28448e-23	1.20043	0.208	0.121	9.62517e-19
LCP1	2.07425e-245	1.24401	0.535	0.357	6.07858e-241																			EXOC7	1.45011e-24	1.24752	0.11	0.062	4.24954e-20			ATG4B	2.01697e-14	1.19993	0.144	0.085	5.91072e-10
GYG1	3.81096e-32	1.24339	0.136	0.086	1.1168e-27																			MRPS21	2.30443e-106	1.24649	0.375	0.24	6.75312e-102			PSMD4	1.25012e-40	1.19837	0.302	0.17	3.66348e-36
LAMP1	3.05265e-131	1.24297	0.357	0.227	8.9458e-127																			IL10RA	2.88017e-67	1.24643	0.297	0.193	8.44033e-63			NUBP2	1.05133e-20	1.19825	0.176	0.098	3.08094e-16
PIGC	6.08236e-34	1.2428	0.13	0.079	1.78243e-29																			TBCA	5.96273e-146	1.24619	0.438	0.274	1.74738e-141			GRHPR	2.13902e-12	1.19803	0.104	0.055	6.26839e-08
SP110	1.91494e-78	1.24273	0.249	0.152	5.61173e-74																			PSMB8	9.93337e-143	1.24611	0.442	0.28	2.91097e-138			CLPTM1	1.33786e-16	1.19725	0.152	0.085	3.92059e-12
MITD1	1.4176e-30	1.24243	0.109	0.063	4.15429e-26																			SLFN5	1.60806e-73	1.24599	0.314	0.203	4.71243e-69			ATP1A1	1.26721e-51	1.19711	0.381	0.237	3.71357e-47
NRDC	6.11957e-51	1.24072	0.189	0.118	1.79334e-46																			JAK3	5.65406e-40	1.24321	0.192	0.118	1.65692e-35			NSFL1C	1.57305e-20	1.19688	0.183	0.104	4.60982e-16
COX6A1	0	1.23962	0.646	0.457	0																			NOA1	3.52231e-29	1.24284	0.119	0.064	1.03221e-24			KLHDC4	4.94788e-11	1.19576	0.139	0.091	1.44998e-06
SAMM50	1.85323e-34	1.23797	0.126	0.075	5.4309e-30																			GLG1	3.13306e-97	1.24214	0.33	0.193	9.18143e-93			RNF44	5.35731e-16	1.19436	0.157	0.093	1.56996e-11
ZGPAT	3.797e-34	1.23637	0.116	0.066	1.11271e-29																			BST2	4.08676e-59	1.24149	0.261	0.166	1.19762e-54			AGGF1	3.62249e-16	1.19407	0.157	0.092	1.06157e-11
RRAGA	1.72619e-36	1.23576	0.123	0.07	5.05861e-32																			SRPRB	1.08264e-23	1.23942	0.104	0.058	3.17267e-19			RRP7A	9.32078e-16	1.19211	0.162	0.098	2.73146e-11
PSMB2	1.51839e-71	1.23377	0.234	0.145	4.44963e-67																			CALM3	1.11412e-93	1.23937	0.336	0.204	3.26492e-89			ERCC3	1.51061e-11	1.1902	0.101	0.055	4.42683e-07
C16orf54	1.88959e-52	1.23328	0.185	0.113	5.53743e-48																			SERINC3	3.92252e-57	1.23851	0.257	0.164	1.14949e-52			ARHGAP1	1.92444e-09	1.18973	0.101	0.061	5.63957e-05
RIPOR2	3.85282e-127	1.23327	0.377	0.251	1.12907e-122																			TSPO	3.25087e-70	1.2381	0.281	0.172	9.52667e-66			TEX264	1.22972e-18	1.18823	0.171	0.098	3.60371e-14
PRPF6	2.96883e-68	1.23304	0.246	0.158	8.70014e-64																			PDHA1	3.73174e-20	1.23742	0.1	0.059	1.09359e-15			GOLGA2	3.32479e-13	1.18681	0.118	0.065	9.74329e-09
RAB27A	3.38056e-32	1.23208	0.143	0.093	9.90673e-28																			AOAH	1.32227e-41	1.23729	0.194	0.117	3.8749e-37			PFKFB3	3.94369e-13	1.18672	0.172	0.117	1.1557e-08
GABARAP	8.9647e-287	1.23187	0.547	0.362	2.62711e-282																			CNBP	0	1.2372	0.728	0.548	0			GSDMD	6.28688e-12	1.18629	0.108	0.06	1.84237e-07
FXYD7	2.05833e-21	1.23179	0.106	0.069	6.03194e-17																			CD52	2.13901e-256	1.235	0.705	0.61	6.26836e-252			MBD1	1.79046e-10	1.18478	0.106	0.063	5.24696e-06
SLC25A5	0	1.23165	0.622	0.445	0																			SRSF8	7.77485e-44	1.23461	0.196	0.118	2.27842e-39			LTA4H	7.359e-20	1.18414	0.166	0.091	2.15656e-15
LMNA	2.82977e-17	1.23161	0.236	0.206	8.29265e-13																			GPX4	4.8097e-247	1.23276	0.617	0.453	1.40948e-242			SPSB3	9.81954e-37	1.18245	0.32	0.199	2.87762e-32
NDUFA3	2.94701e-87	1.2302	0.283	0.182	8.6362e-83																			POLDIP2	3.83346e-26	1.23112	0.124	0.073	1.12339e-21			ACTR3	2.41284e-57	1.18112	0.412	0.253	7.07082e-53
CCPG1	8.55193e-45	1.22986	0.199	0.136	2.50614e-40																			PSMD13	1.86486e-79	1.23028	0.323	0.208	5.46496e-75			MAF1	1.00319e-41	1.18104	0.313	0.181	2.93984e-37
PQBP1	1.03217e-88	1.22805	0.279	0.177	3.02479e-84																			PSMB4	2.96675e-58	1.22867	0.251	0.155	8.69406e-54			ERG28	1.23173e-12	1.18029	0.11	0.06	3.60959e-08
RASSF5	1.40342e-178	1.22507	0.457	0.313	4.11271e-174																			PIN4	4.89553e-20	1.22741	0.101	0.06	1.43463e-15			RAP1A	2.65158e-44	1.17955	0.332	0.195	7.77046e-40
AHSA1	2.14031e-37	1.22372	0.122	0.068	6.27217e-33																			CD99	1.46454e-221	1.22694	0.614	0.44	4.29185e-217			WASHC3	4.56838e-13	1.17832	0.123	0.07	1.33876e-08
XRCC6	0	1.22243	0.575	0.392	0																			SP110	4.1438e-57	1.22688	0.249	0.154	1.21434e-52			SARS	1.16161e-26	1.17809	0.236	0.139	3.40409e-22
CLPTM1	2.0972e-38	1.22187	0.152	0.095	6.14584e-34																			SMARCA4	9.91307e-26	1.22654	0.132	0.08	2.90502e-21			TUFM	1.64928e-61	1.17778	0.428	0.267	4.83321e-57
MRPL34	4.34765e-64	1.22044	0.222	0.139	1.27408e-59																			FASTK	2.88907e-20	1.22623	0.102	0.06	8.46641e-16			CNBP	2.55275e-178	1.17761	0.728	0.528	7.48084e-174
HIGD2A	0	1.22009	0.597	0.429	0																			DRAP1	7.60642e-132	1.22529	0.453	0.308	2.22906e-127			GOLPH3	1.40895e-20	1.17652	0.198	0.119	4.12894e-16
RIN3	4.03323e-59	1.21888	0.209	0.128	1.18194e-54																			ZNF32	4.28979e-26	1.2245	0.125	0.073	1.25712e-21			PRPF8	1.23235e-41	1.17619	0.352	0.224	3.61141e-37
MGMT	2.88332e-34	1.21864	0.132	0.08	8.44956e-30																			ATP5MC3	1.61812e-199	1.2241	0.536	0.369	4.74189e-195			SDHA	8.61833e-32	1.17375	0.267	0.154	2.5256e-27
SHARPIN	1.18351e-30	1.21648	0.126	0.078	3.46829e-26																			IMMT	3.68141e-32	1.22372	0.153	0.091	1.07884e-27			VPS36	1.27682e-18	1.17337	0.171	0.097	3.74171e-14
PSMC5	3.65011e-104	1.21301	0.307	0.193	1.06967e-99																			HMGA1	1.63249e-71	1.22316	0.292	0.182	4.784e-67			DARS	2.06448e-20	1.17336	0.195	0.116	6.04996e-16
PSMD13	7.71043e-100	1.21281	0.323	0.214	2.25954e-95																			GNPTG	3.20764e-28	1.2228	0.133	0.078	9.39998e-24			COA4	9.79049e-12	1.17329	0.11	0.062	2.8691e-07
BAD	4.89863e-30	1.21196	0.118	0.072	1.43554e-25																			SLC25A5	3.19327e-261	1.22279	0.622	0.447	9.35789e-257			NELFE	1.16404e-24	1.17138	0.204	0.113	3.41121e-20
ATP6V0B	5.65901e-128	1.21095	0.35	0.219	1.65837e-123																			PPIH	5.59323e-38	1.22208	0.173	0.102	1.6391e-33			NDUFB5	3.89177e-16	1.16846	0.151	0.086	1.14048e-11
C12orf10	1.44141e-41	1.20957	0.159	0.099	4.22406e-37																			COX6A1	9.60369e-292	1.22195	0.646	0.455	2.81436e-287			GNPTG	5.05423e-12	1.16602	0.133	0.082	1.48114e-07
SMARCB1	2.65173e-52	1.20878	0.185	0.113	7.7709e-48																			SIPA1	1.93622e-26	1.22177	0.142	0.088	5.6741e-22			SLC25A39	1.32921e-17	1.16246	0.173	0.102	3.89524e-13
LRRC59	6.19247e-30	1.20805	0.133	0.085	1.8147e-25																			OSTC	1.0761e-74	1.21793	0.299	0.188	3.1535e-70			MDH1	2.97854e-31	1.16098	0.267	0.158	8.72861e-27
RALY	4.52501e-173	1.20736	0.427	0.274	1.32605e-168																			SLC35C2	8.04335e-23	1.21751	0.131	0.083	2.3571e-18			CHERP	7.65725e-10	1.15943	0.108	0.066	2.24396e-05
CNBP	0	1.20715	0.728	0.544	0																			VRK3	5.71576e-22	1.21654	0.113	0.068	1.675e-17			TMEM50A	1.69869e-79	1.15861	0.529	0.365	4.97801e-75
CARS	5.24864e-40	1.20307	0.141	0.083	1.53811e-35																			CCR7	3.43713e-58	1.21651	0.438	0.388	1.00725e-53			HMGA1	3.49497e-33	1.15765	0.292	0.179	1.0242e-28
SLFN5	1.49887e-88	1.20277	0.314	0.21	4.39245e-84																			RELA	1.56804e-62	1.21435	0.269	0.17	4.59515e-58			RGCC	1.62014e-48	1.15758	0.402	0.256	4.74783e-44
ARHGDIA	1.41872e-229	1.20146	0.512	0.347	4.15757e-225																			CRTC2	3.44087e-28	1.21384	0.151	0.094	1.00835e-23			PDIA3	8.66437e-99	1.15626	0.592	0.396	2.53909e-94
GRHPR	3.95225e-27	1.20101	0.104	0.061	1.15821e-22																			PSMF1	6.90322e-76	1.21271	0.291	0.176	2.02299e-71			TMEM106B	5.85929e-10	1.15602	0.105	0.063	1.71706e-05
SRPRB	1.7016e-24	1.19938	0.104	0.064	4.98653e-20																			RASSF5	6.02544e-131	1.21266	0.457	0.313	1.76575e-126			GZMA	5.50875e-19	1.15568	0.237	0.156	1.61434e-14
PSMB8	7.01444e-171	1.19702	0.442	0.299	2.05558e-166																			KDELR2	2.97062e-49	1.21146	0.246	0.161	8.70541e-45			ARL6IP5	1.35968e-81	1.15566	0.535	0.368	3.98455e-77
RBCK1	1.52732e-58	1.19618	0.211	0.132	4.47582e-54																			MATK	1.78286e-36	1.20769	0.245	0.177	5.22468e-32			MEAF6	7.43223e-34	1.15539	0.273	0.156	2.17802e-29
RRP7A	3.78164e-41	1.19593	0.162	0.101	1.10821e-36																			TBRG1	8.22204e-101	1.20673	0.365	0.23	2.40947e-96			MATK	7.01454e-18	1.15128	0.245	0.174	2.05561e-13
SARS	2.14404e-69	1.19512	0.236	0.147	6.2831e-65																			HSBP1	3.77469e-23	1.20667	0.115	0.068	1.10617e-18			KAT8	2.63987e-12	1.15083	0.133	0.081	7.73614e-08
PDCD2	8.81265e-60	1.19447	0.214	0.134	2.58255e-55																			AP1S2	5.57044e-27	1.20664	0.121	0.069	1.63242e-22			PQBP1	1.89748e-33	1.14965	0.279	0.166	5.56056e-29
IL17RA	1.56009e-37	1.19423	0.139	0.083	4.57184e-33																			HARS	1.63792e-32	1.20577	0.167	0.104	4.79993e-28			MOB2	6.44075e-18	1.14896	0.159	0.089	1.88746e-13
GBP5	1.77154e-24	1.19158	0.14	0.098	5.1915e-20																			HAX1	2.37083e-68	1.20372	0.27	0.163	6.94773e-64			SMIM12	1.8856e-17	1.14808	0.163	0.094	5.52576e-13
SCNM1	3.96839e-37	1.19118	0.154	0.097	1.16294e-32																			ATP5MF	2.87761e-110	1.20181	0.384	0.243	8.43283e-106			NSUN5	4.56314e-10	1.14434	0.106	0.063	1.33723e-05
HDAC7	1.13718e-28	1.18726	0.123	0.077	3.33252e-24																			GOLGA2	4.96504e-21	1.20167	0.118	0.074	1.455e-16			HACD3	1.25685e-10	1.14356	0.118	0.073	3.68321e-06
MRPS26	5.73526e-36	1.18667	0.165	0.11	1.68072e-31																			LAMP1	5.17004e-94	1.2013	0.357	0.228	1.51508e-89			RNF11	1.36873e-22	1.14234	0.225	0.138	4.01105e-18
PHYKPL	9.24596e-35	1.18604	0.146	0.092	2.70953e-30																			EXOSC10	8.94988e-21	1.20093	0.125	0.08	2.62276e-16			ARID5A	1.20265e-50	1.14222	0.442	0.324	3.52436e-46
NSUN5	3.17658e-26	1.18491	0.106	0.064	9.30896e-22																			KIF22	6.25795e-29	1.199	0.158	0.099	1.83389e-24			USP20	6.29339e-09	1.14123	0.1	0.062	0.000184428
MCM3AP	7.15199e-26	1.18411	0.12	0.078	2.09589e-21																			CUTA	1.69226e-143	1.19764	0.472	0.325	4.95916e-139			NFKB2	4.29504e-18	1.14092	0.257	0.186	1.25866e-13
DUT	7.40077e-51	1.18392	0.183	0.112	2.16879e-46																			TSPAN32	4.65503e-20	1.19659	0.112	0.069	1.36416e-15			ACO2	3.99144e-15	1.14071	0.166	0.104	1.16969e-10
IFI16	7.50893e-64	1.18271	0.238	0.153	2.20049e-59																			NFATC2	6.06372e-81	1.19444	0.304	0.177	1.77697e-76			PLAA	3.28981e-11	1.14037	0.125	0.077	9.64078e-07
NHP2	1.18753e-80	1.1812	0.261	0.162	3.48005e-76																			PRPF31	5.19152e-41	1.19371	0.202	0.126	1.52137e-36			DNMT1	3.1554e-23	1.13928	0.214	0.124	9.24689e-19
ARL6IP5	5.3135e-233	1.18081	0.535	0.382	1.55712e-228																			GBP5	1.42821e-18	1.19106	0.14	0.098	4.18536e-14			SPCS2	8.02914e-47	1.13836	0.365	0.224	2.35294e-42
PSMA5	7.34632e-76	1.1806	0.273	0.18	2.15284e-71																			NOB1	3.86197e-25	1.19094	0.134	0.083	1.13175e-20			IFI16	6.43848e-22	1.13799	0.238	0.153	1.8868e-17
DNAAF2	1.25373e-37	1.1797	0.149	0.092	3.67405e-33																			PSMA5	3.40958e-59	1.19044	0.273	0.178	9.99178e-55			MIEN1	2.45458e-24	1.13766	0.219	0.126	7.19315e-20
HMGA1	1.57184e-82	1.1792	0.292	0.194	4.60629e-78																			STOM	2.4607e-18	1.18894	0.115	0.075	7.21107e-14			TMC6	7.58113e-36	1.13766	0.334	0.217	2.22165e-31
ACAA1	1.51844e-37	1.1789	0.153	0.096	4.44979e-33																			STX10	2.18813e-22	1.18865	0.121	0.074	6.4123e-18			TXN2	1.41023e-21	1.13735	0.208	0.124	4.13269e-17
PPDPF	0	1.17841	0.852	0.741	0																			CYB5B	1.57497e-24	1.18615	0.121	0.072	4.61545e-20			LMF2	7.1096e-13	1.13729	0.131	0.078	2.08347e-08
PAK2	2.26404e-178	1.17733	0.487	0.354	6.63477e-174																			MYL12B	0	1.18558	0.783	0.641	0			MYL12B	2.99261e-195	1.13578	0.783	0.6	8.76985e-191
CHMP1A	1.84182e-30	1.17711	0.13	0.082	5.39746e-26																			HDAC2	2.55662e-31	1.18519	0.147	0.085	7.49218e-27			MAD1L1	3.81067e-16	1.13521	0.172	0.105	1.11672e-11
KPNB1	1.9514e-104	1.17604	0.332	0.216	5.71856e-100																			NCKAP1L	4.73971e-46	1.18473	0.216	0.133	1.38897e-41			FAM13B	1.37603e-14	1.13226	0.15	0.09	4.03246e-10
SRGN	1.97896e-253	1.17546	0.792	0.743	5.79934e-249																			CD3D	1.74484e-212	1.18075	0.646	0.571	5.11324e-208			EMP3	4.1952e-136	1.12997	0.709	0.531	1.2294e-131
HMGN4	2.35376e-47	1.17505	0.152	0.086	6.8977e-43																			GFER	3.81121e-23	1.17942	0.116	0.069	1.11687e-18			BAZ1B	9.99772e-19	1.128	0.182	0.107	2.92983e-14
SNAPC5	3.6078e-24	1.17482	0.108	0.068	1.05726e-19																			DUS3L	1.89902e-20	1.17843	0.111	0.068	5.56507e-16			LDHB	5.76236e-159	1.12761	0.756	0.641	1.68866e-154
BFAR	3.99177e-49	1.17445	0.187	0.117	1.16979e-44																			PRMT2	5.11426e-149	1.17402	0.501	0.345	1.49873e-144			ARHGAP4	2.60489e-27	1.12716	0.268	0.168	7.63363e-23
KCNAB2	2.05133e-44	1.17217	0.174	0.109	6.01141e-40																			MRPL34	3.16248e-46	1.17297	0.222	0.14	9.26765e-42			NCKAP1L	3.55862e-24	1.12712	0.216	0.123	1.04285e-19
RELA	5.39629e-75	1.17166	0.269	0.177	1.58138e-70																			C7orf50	1.03733e-27	1.17268	0.155	0.099	3.0399e-23			OSTC	3.94524e-32	1.1269	0.299	0.191	1.15615e-27
PCMT1	1.61613e-59	1.16885	0.208	0.128	4.73606e-55																			GYG1	1.40648e-22	1.17171	0.136	0.088	4.1217e-18			ATP6V0E2	1.29129e-14	1.12541	0.14	0.08	3.78414e-10
PLEKHJ1	8.75213e-42	1.16655	0.161	0.099	2.56481e-37																			CLPTM1	1.85725e-29	1.1716	0.152	0.093	5.44268e-25			SSR1	1.41154e-20	1.12403	0.197	0.117	4.13652e-16
CCL4	1.07916e-72	1.16606	0.175	0.084	3.16247e-68																			KAT8	6.3349e-24	1.1691	0.133	0.084	1.85644e-19			FXYD7	6.2114e-08	1.12361	0.106	0.069	0.00182025
AC004687.1	5.91961e-23	1.16578	0.138	0.097	1.73474e-18																			ATP5MC2	0	1.1675	0.866	0.749	0			SLC7A6	7.54543e-11	1.12198	0.113	0.067	2.21119e-06
MPLKIP	5.95571e-27	1.16534	0.111	0.068	1.74532e-22																			VCP	3.39474e-131	1.16418	0.454	0.305	9.94828e-127			ARHGAP25	1.41173e-10	1.12185	0.133	0.085	4.13706e-06
CCR7	4.60441e-67	1.16513	0.438	0.397	1.34932e-62																			MCM3AP	2.87104e-19	1.16377	0.12	0.078	8.41358e-15			DPM3	6.3613e-13	1.11942	0.127	0.074	1.86418e-08
RECQL	1.67323e-28	1.165	0.129	0.082	4.90341e-24																			MPLKIP	9.19758e-21	1.16302	0.111	0.068	2.69535e-16			GMCL1	2.27326e-16	1.11924	0.188	0.12	6.66178e-12
IRF1	5.90431e-125	1.16483	0.557	0.492	1.73026e-120																			DDX17	1.18984e-74	1.16239	0.365	0.261	3.48682e-70			IL4R	1.6775e-12	1.11851	0.169	0.115	4.91591e-08
ARPC3	0	1.16412	0.729	0.579	0																			NOSIP	2.26253e-155	1.16099	0.511	0.356	6.63034e-151			INPP5K	1.22815e-17	1.11457	0.185	0.114	3.59909e-13
MESD	1.00593e-50	1.16378	0.205	0.133	2.94789e-46																			MRPS26	3.13259e-27	1.16027	0.165	0.109	9.18004e-23			LY9	2.47177e-12	1.11417	0.127	0.075	7.24353e-08
PIGT	1.49051e-44	1.16377	0.187	0.121	4.36793e-40																			SAMM50	5.87237e-24	1.15991	0.126	0.077	1.7209e-19			SELENOF	1.64015e-43	1.11318	0.348	0.211	4.80645e-39
CPNE1	8.48018e-25	1.16236	0.12	0.078	2.48512e-20																			TXNDC12	4.24222e-43	1.15868	0.203	0.124	1.24318e-38			TBCB	3.40872e-29	1.11134	0.274	0.168	9.98926e-25
GPX4	2.10263e-288	1.16128	0.617	0.483	6.16175e-284																			LRRC59	4.13073e-22	1.1575	0.133	0.085	1.21051e-17			AC100810.1	1.21107e-11	1.11112	0.121	0.072	3.54904e-07
TAZ	6.71097e-21	1.15918	0.104	0.068	1.96665e-16																			ADIPOR1	3.24945e-51	1.15644	0.261	0.174	9.52251e-47			HDAC7	1.74259e-10	1.11021	0.123	0.077	5.10667e-06
NAAA	7.32807e-31	1.1588	0.128	0.079	2.14749e-26																			HK1	3.09406e-30	1.15636	0.155	0.095	9.06715e-26			COX6A1	1.46433e-121	1.10939	0.646	0.452	4.29121e-117
TXN2	1.46401e-54	1.15865	0.208	0.133	4.29028e-50																			RNF44	1.24816e-28	1.15371	0.157	0.099	3.65775e-24			MAEA	6.98367e-10	1.10934	0.124	0.08	2.04656e-05
LY9	9.06648e-33	1.15705	0.127	0.077	2.65693e-28																			RPS6KB2	1.69278e-30	1.15325	0.161	0.1	4.96068e-26			SLBP	5.57959e-24	1.10922	0.243	0.151	1.6351e-19
AP1S2	1.09942e-30	1.15632	0.121	0.074	3.22185e-26																			IL17RA	4.66343e-26	1.15205	0.139	0.086	1.36662e-21			PSMB8	1.45581e-55	1.10796	0.442	0.29	4.26626e-51
B2M	0	1.15566	0.998	0.999	0																			RECQL	1.48109e-22	1.15127	0.129	0.081	4.34033e-18			STAT5A	3.61421e-16	1.1076	0.17	0.104	1.05914e-11
PRCC	9.04342e-26	1.15511	0.12	0.078	2.65017e-21																			PQBP1	1.7867e-61	1.15067	0.279	0.181	5.23593e-57			CTDSP1	5.52117e-14	1.10702	0.14	0.081	1.61798e-09
METTL26	3.93103e-73	1.15499	0.26	0.168	1.15199e-68																			NSUN5	3.71826e-19	1.14954	0.106	0.065	1.08964e-14			OCIAD1	6.63128e-39	1.10636	0.346	0.224	1.9433e-34
CD99	1.41799e-256	1.15491	0.614	0.467	4.15541e-252																			PHB2	2.41893e-153	1.14885	0.491	0.338	7.08868e-149			NFU1	6.44428e-12	1.1062	0.147	0.095	1.8885e-07
PSMF1	1.14975e-89	1.15439	0.291	0.187	3.36933e-85																			PPCS	1.03288e-46	1.1477	0.227	0.143	3.02686e-42			ACAA1	2.39774e-14	1.10617	0.153	0.093	7.02657e-10
ACAP1	2.84464e-95	1.15369	0.356	0.259	8.33622e-91																			POLD4	2.33909e-39	1.14728	0.195	0.12	6.85471e-35			ZGPAT	5.44016e-11	1.10475	0.116	0.069	1.59424e-06
TMEM30A	4.53382e-25	1.15311	0.112	0.071	1.32864e-20																			RAB27A	2.49399e-19	1.14654	0.143	0.1	7.30864e-15			AKR1A1	6.02527e-13	1.10428	0.134	0.079	1.76571e-08
UGP2	9.48871e-46	1.14952	0.174	0.108	2.78067e-41																			ATP6V1F	1.86762e-95	1.14555	0.374	0.247	5.47307e-91			PPCS	4.39075e-22	1.10374	0.227	0.141	1.28671e-17
ARHGAP25	9.91232e-31	1.14774	0.133	0.084	2.90481e-26																			ARPC2	0	1.14542	0.851	0.739	0			HDAC2	3.08821e-15	1.10247	0.147	0.084	9.04998e-11
RASSF1	4.01933e-44	1.1475	0.204	0.138	1.17787e-39																			LY6E	1.54051e-76	1.14497	0.382	0.279	4.51448e-72			CFL1	6.9251e-208	1.1021	0.863	0.724	2.0294e-203
RPS6KB2	1.22347e-37	1.14695	0.161	0.103	3.58537e-33																			C16orf54	3.34251e-37	1.14474	0.185	0.114	9.79523e-33			MRPL3	1.7952e-15	1.10064	0.162	0.098	5.26085e-11
HSPB1	1.13931e-48	1.14514	0.214	0.144	3.33875e-44																			ZNF146	2.34834e-18	1.14286	0.103	0.064	6.88182e-14			LIX1L	7.69504e-10	1.10046	0.105	0.063	2.25503e-05
HGSNAT	1.41771e-24	1.14439	0.159	0.116	4.15461e-20																			SSR3	2.24065e-55	1.14243	0.27	0.176	6.56623e-51			DDX56	2.87964e-10	1.0998	0.108	0.064	8.43878e-06
EDEM3	4.12424e-27	1.14433	0.127	0.083	1.20861e-22																			PSMB2	6.66947e-51	1.14175	0.234	0.145	1.95449e-46			MADD	4.98665e-12	1.09951	0.155	0.101	1.46134e-07
PHB2	3.04297e-199	1.1436	0.491	0.345	8.91743e-195																			PCNT	5.32852e-15	1.14106	0.11	0.074	1.56152e-10			LRRFIP1	7.54629e-74	1.09664	0.536	0.371	2.21144e-69
WBP1	4.36056e-31	1.14331	0.13	0.081	1.27786e-26																			ZMAT2	4.95284e-49	1.14027	0.249	0.163	1.45143e-44			HDAC3	7.37869e-10	1.09587	0.121	0.077	2.16232e-05
GFER	2.30062e-25	1.1431	0.116	0.074	6.74198e-21																			DECR1	1.10301e-25	1.13897	0.136	0.083	3.23238e-21			CCS	6.43481e-12	1.09571	0.12	0.07	1.88572e-07
CLK3	1.25041e-28	1.14098	0.134	0.087	3.66432e-24																			WBP1	1.18138e-24	1.13743	0.13	0.08	3.46202e-20			ATP6V0B	1.73164e-39	1.09531	0.35	0.224	5.07458e-35
CCND3	4.38685e-157	1.13967	0.435	0.291	1.28557e-152																			DGKA	3.77779e-38	1.13666	0.213	0.141	1.10708e-33			RTN3	1.14275e-14	1.09527	0.15	0.089	3.34883e-10
TUBA1B	7.57596e-143	1.1384	0.426	0.294	2.22013e-138																			ARHGDIA	3.55819e-165	1.13542	0.512	0.347	1.04273e-160			NCF1	2.37052e-15	1.09474	0.16	0.096	6.9468e-11
PAXX	1.01404e-163	1.13774	0.494	0.373	2.97164e-159																			UGP2	2.18127e-34	1.13473	0.174	0.108	6.39222e-30			TRAF1	3.99771e-08	1.09352	0.103	0.066	0.00117153
B3GAT3	9.35719e-35	1.13621	0.152	0.098	2.74212e-30																			ECHDC1	1.94966e-20	1.13429	0.118	0.074	5.71349e-16			FASTK	1.01579e-09	1.09333	0.102	0.06	2.97678e-05
TSPAN3	1.68749e-26	1.13613	0.128	0.085	4.94518e-22																			POLR2F	1.19133e-36	1.13396	0.196	0.125	3.4912e-32			PRMT2	1.37883e-61	1.09285	0.501	0.352	4.04067e-57
PPT1	1.57094e-32	1.13545	0.132	0.081	4.60363e-28																			LSM4	4.77357e-44	1.13355	0.221	0.142	1.39889e-39			MESD	3.37437e-19	1.09176	0.205	0.128	9.8886e-15
TMEM71	4.30493e-17	1.13487	0.103	0.072	1.26156e-12																			RPS26	0	1.13327	0.974	0.971	0			SUPT7L	1.45789e-10	1.09167	0.115	0.07	4.27233e-06
SNRPD2	0	1.13451	0.799	0.663	0																			KPNB1	4.4488e-74	1.13253	0.332	0.22	1.30372e-69			PSME3	3.27176e-09	1.09104	0.109	0.068	9.58788e-05
ITGAL	5.94474e-41	1.13324	0.191	0.127	1.74211e-36																			SERF2	0	1.13181	0.807	0.677	0			DUT	4.1577e-19	1.0906	0.183	0.107	1.21841e-14
ATP5MC3	1.19036e-238	1.13304	0.536	0.376	3.48836e-234																			GABARAP	4.92906e-188	1.12837	0.547	0.378	1.44446e-183			HSBP1	2.74498e-11	1.0905	0.115	0.067	8.04416e-07
RAB6A	4.33992e-62	1.13267	0.213	0.128	1.27181e-57																			POLR2L	4.36406e-102	1.12801	0.389	0.253	1.27889e-97			MOB3A	2.49934e-10	1.09034	0.119	0.074	7.32431e-06
LDHB	0	1.13178	0.756	0.69	0																			SARS	2.06e-45	1.12775	0.236	0.154	6.03682e-41			PDHB	6.38387e-13	1.08825	0.123	0.069	1.87079e-08
LRRC47	4.82443e-23	1.13005	0.113	0.074	1.4138e-18																			ATP2A3	6.98844e-24	1.12731	0.15	0.099	2.04796e-19			CLTB	8.13496e-29	1.08433	0.304	0.203	2.38395e-24
CUTA	1.11586e-172	1.12815	0.472	0.337	3.27003e-168																			SPCS1	7.60763e-205	1.12713	0.575	0.417	2.22942e-200			SLC35C2	4.42747e-11	1.08433	0.131	0.082	1.29747e-06
LINC00667	3.49002e-27	1.12777	0.124	0.079	1.02275e-22																			SHARPIN	1.83829e-22	1.12628	0.126	0.078	5.38711e-18			EEF1A1	0	1.08423	0.998	1	0
VHL	9.80625e-33	1.12712	0.16	0.107	2.87372e-28																			TLN1	1.23392e-29	1.12569	0.2	0.139	3.616e-25			TMEM147	1.58749e-15	1.08384	0.173	0.108	4.65213e-11
HAX1	2.31971e-73	1.1269	0.27	0.179	6.7979e-69																			GTF3C1	3.15599e-24	1.12569	0.189	0.135	9.24863e-20			RTCB	6.88121e-14	1.08356	0.164	0.105	2.01654e-09
ECHDC1	4.77332e-26	1.12598	0.118	0.075	1.39882e-21																			KRIT1	9.74593e-18	1.12516	0.102	0.064	2.85605e-13			HAX1	2.87905e-28	1.08341	0.27	0.168	8.43706e-24
ZMAT2	8.19291e-67	1.12484	0.249	0.16	2.40093e-62																			AGGF1	3.56907e-28	1.12356	0.157	0.099	1.04592e-23			ATP6V1F	5.54462e-46	1.08072	0.374	0.232	1.62485e-41
POLR2F	2.45247e-47	1.12459	0.196	0.128	7.18695e-43																			XRCC6	1.01587e-206	1.12281	0.575	0.406	2.97701e-202			VASP	9.68603e-18	1.07918	0.187	0.113	2.83849e-13
KAT8	1.36859e-27	1.12181	0.133	0.087	4.01065e-23																			LAMTOR1	7.51727e-73	1.11905	0.329	0.221	2.20294e-68			KIF22	8.37482e-15	1.07591	0.158	0.095	2.45424e-10
CALM3	2.19362e-91	1.118	0.336	0.235	6.4284e-87																			RNF149	1.41876e-78	1.11881	0.365	0.252	4.15769e-74			GPX4	2.86136e-91	1.07579	0.617	0.473	8.38521e-87
TBCA	3.02428e-157	1.11673	0.438	0.299	8.86267e-153																			MRPL36	2.41806e-18	1.1179	0.11	0.069	7.08614e-14			ADD3	8.55343e-37	1.07547	0.354	0.236	2.50658e-32
GZMM	1.61548e-164	1.11444	0.543	0.431	4.73415e-160																			HPS1	5.65374e-28	1.11362	0.164	0.106	1.65683e-23			ATP5PB	1.052e-52	1.07535	0.425	0.279	3.08289e-48
BST2	1.41037e-60	1.11355	0.261	0.182	4.13308e-56																			HLA-DRB1	3.34807e-08	1.11091	0.102	0.078	0.000981151			TC2N	4.4098e-25	1.0751	0.275	0.18	1.29229e-20
EXOSC10	8.0839e-25	1.11171	0.125	0.083	2.36899e-20																			CLPP	1.59839e-49	1.10938	0.239	0.151	4.68409e-45			SDF2	7.48499e-11	1.0743	0.146	0.097	2.19347e-06
SPCS1	1.78745e-260	1.1103	0.575	0.428	5.23811e-256																			ZKSCAN1	1.33918e-19	1.10868	0.127	0.084	3.92448e-15			MRPS2	3.88225e-13	1.07359	0.129	0.074	1.13769e-08
APBB1IP	5.50111e-127	1.10979	0.38	0.249	1.6121e-122																			PIGC	3.68208e-23	1.10866	0.13	0.081	1.07903e-18			AKT2	1.4002e-13	1.07351	0.171	0.111	4.10327e-09
TXNDC12	1.51116e-52	1.10969	0.203	0.129	4.42846e-48																			FBL	9.6657e-134	1.108	0.481	0.346	2.83253e-129			VAMP8	1.42103e-40	1.07348	0.356	0.225	4.16432e-36
NT5C	7.75871e-33	1.10967	0.164	0.11	2.27369e-28																			RALY	2.18321e-113	1.1077	0.427	0.286	6.39789e-109			LARS	9.82176e-13	1.07251	0.122	0.069	2.87827e-08
ATP2A3	5.0711e-28	1.10823	0.15	0.103	1.48609e-23																			CCND3	1.7344e-119	1.10504	0.435	0.285	5.08267e-115			GUSB	1.15334e-09	1.07051	0.121	0.078	3.37987e-05
BAZ2A	3.10951e-67	1.10789	0.284	0.199	9.11242e-63																			CYFIP2	1.44328e-66	1.10441	0.339	0.24	4.22954e-62			CCNI	9.9701e-233	1.07008	0.855	0.746	2.92174e-228
MRPS21	2.89244e-112	1.1077	0.375	0.263	8.47629e-108																			HSPD1	8.6455e-70	1.1025	0.332	0.223	2.53356e-65			WDR61	2.47738e-09	1.06882	0.105	0.064	7.25997e-05
KDSR	5.54812e-31	1.10742	0.13	0.081	1.62588e-26																			ACAP1	8.0415e-72	1.10154	0.356	0.252	2.35656e-67			CYC1	1.05185e-23	1.06874	0.229	0.137	3.08243e-19
VPS26C	2.06557e-26	1.1069	0.12	0.076	6.05317e-22																			LINC00667	7.97317e-21	1.10149	0.124	0.079	2.33654e-16			VBP1	4.3736e-12	1.06848	0.112	0.062	1.28168e-07
ATP5MC1	4.2657e-46	1.10539	0.21	0.144	1.25006e-41																			EHMT2	1.76384e-15	1.10148	0.1	0.064	5.16893e-11			TMED3	3.23514e-11	1.06756	0.113	0.066	9.48058e-07
ATP5PD	4.59492e-138	1.10466	0.411	0.281	1.34654e-133																			SNAPC5	3.33506e-16	1.09904	0.108	0.071	9.77338e-12			SUCLG1	2.16613e-20	1.06651	0.196	0.114	6.34785e-16
DGKA	6.29331e-44	1.10249	0.213	0.147	1.84425e-39																			RRAGA	8.06836e-22	1.09884	0.123	0.076	2.36443e-17			URM1	3.19948e-17	1.06632	0.167	0.097	9.37609e-13
CD55	3.94714e-127	1.10209	0.444	0.335	1.15671e-122																			IRF1	2.36823e-91	1.09773	0.557	0.485	6.94009e-87			GLOD4	2.15383e-15	1.06229	0.207	0.142	6.31179e-11
PSME3	9.78317e-21	1.1019	0.109	0.073	2.86696e-16																			CHMP1A	5.81441e-22	1.09645	0.13	0.083	1.70391e-17			THEMIS	2.72748e-09	1.06219	0.101	0.061	7.99288e-05
TSPAN32	1.24522e-17	1.10077	0.112	0.079	3.64913e-13																			ZGPAT	1.15557e-23	1.09629	0.116	0.068	3.38641e-19			CEP57	7.22782e-22	1.05784	0.25	0.166	2.11811e-17
ISG20	7.00116e-149	1.10017	0.472	0.352	2.05169e-144																			ATP5F1A	1.24326e-146	1.09591	0.501	0.36	3.64337e-142			TM9SF4	8.36306e-08	1.05704	0.1	0.064	0.00245079
SRSF8	8.65922e-45	1.09862	0.196	0.13	2.53758e-40																			MIF4GD	6.80308e-18	1.09552	0.114	0.074	1.99364e-13			B3GAT3	1.11767e-14	1.05619	0.152	0.09	3.27534e-10
RNF181	5.49802e-58	1.09823	0.247	0.167	1.61119e-53																			MRPS12	8.64982e-27	1.09473	0.16	0.104	2.53483e-22			GSTP1	1.0504e-39	1.056	0.413	0.296	3.07819e-35
WDR61	5.30185e-22	1.09721	0.105	0.068	1.55371e-17																			PIGT	5.05936e-31	1.09472	0.187	0.124	1.48264e-26			VPS28	2.30861e-44	1.05566	0.405	0.274	6.76537e-40
APEX1	3.71588e-90	1.0924	0.319	0.216	1.08894e-85																			PHPT1	1.1465e-18	1.0946	0.107	0.066	3.35983e-14			ARFGAP3	3.19415e-14	1.05409	0.161	0.101	9.36044e-10
NOSIP	4.80627e-184	1.09176	0.511	0.371	1.40848e-179																			PCMT1	7.51686e-39	1.09409	0.208	0.134	2.20282e-34			SFT2D1	2.39238e-08	1.05319	0.108	0.069	0.000701088
PRPF8	1.21875e-89	1.09139	0.352	0.254	3.57154e-85																			CCNDBP1	2.07879e-47	1.09301	0.251	0.167	6.09189e-43			MAN2B1	1.90418e-10	1.05091	0.119	0.073	5.5802e-06
STX10	4.10815e-20	1.09094	0.121	0.084	1.20389e-15																			DGCR6L	5.60259e-32	1.0912	0.194	0.131	1.64184e-27			PHB2	1.19957e-66	1.05075	0.491	0.336	3.51534e-62
HLA-DPB1	9.83732e-39	1.09093	0.2	0.138	2.88283e-34																			EEF1A1	0	1.09086	0.998	1	0			PRCC	2.79147e-11	1.04948	0.12	0.072	8.18042e-07
DDX17	1.23699e-89	1.08923	0.365	0.266	3.62501e-85																			EIF4EBP2	3.46954e-18	1.08958	0.125	0.084	1.01675e-13			ATP5PD	7.4666e-48	1.04858	0.411	0.274	2.18809e-43
FGD3	7.14428e-49	1.08914	0.225	0.155	2.09363e-44																			CDC42SE1	1.64645e-88	1.08891	0.413	0.304	4.82493e-84			UBE2V2	3.22057e-13	1.04811	0.146	0.089	9.43789e-09
MRPS12	1.3046e-33	1.08912	0.16	0.106	3.82314e-29																			ARHGAP25	3.30485e-21	1.08873	0.133	0.086	9.68486e-17			GFER	8.649e-10	1.04771	0.116	0.073	2.53459e-05
ATP5PB	1.03956e-138	1.08895	0.425	0.302	3.04644e-134																			WASHC3	5.83802e-20	1.0882	0.123	0.079	1.71083e-15			MGMT	2.8868e-11	1.04713	0.132	0.082	8.45978e-07
SCAF4	1.16557e-37	1.08785	0.166	0.107	3.4157e-33																			SPINT2	1.59556e-26	1.0877	0.164	0.109	4.67579e-22			PPDPF	1.4435e-212	1.04576	0.852	0.728	4.23018e-208
GPR65	5.16131e-33	1.08737	0.175	0.121	1.51252e-28																			PGLS	7.48694e-48	1.08701	0.263	0.178	2.19405e-43			ZNF146	1.0029e-10	1.04461	0.103	0.058	2.93901e-06
HSPD1	2.64601e-84	1.08476	0.332	0.232	7.75413e-80																			RILPL2	3.35967e-28	1.08526	0.181	0.121	9.8455e-24			VSIR	3.58514e-20	1.04394	0.213	0.131	1.05063e-15
ATP5MF	7.33019e-121	1.08404	0.384	0.263	2.14811e-116																			IRAK4	8.21462e-21	1.0848	0.148	0.101	2.40729e-16			ARHGEF3	2.89365e-12	1.04281	0.145	0.091	8.47985e-08
ATP5MC2	0	1.08376	0.866	0.766	0																			NEDD8	6.31199e-85	1.0842	0.36	0.241	1.84973e-80			STK38	7.10974e-24	1.04238	0.255	0.162	2.08351e-19
WASHC3	4.67453e-27	1.08274	0.123	0.078	1.36987e-22																			S100A4	2.00901e-105	1.08375	0.597	0.513	5.88742e-101			DDX17	3.47171e-32	1.041	0.365	0.256	1.01739e-27
CDC42SE1	2.24502e-115	1.08028	0.413	0.303	6.57905e-111																			RAB6A	1.82701e-41	1.07819	0.213	0.134	5.35406e-37			TIMM13	1.57032e-17	1.04049	0.188	0.116	4.60182e-13
KIAA1191	5.72841e-22	1.08023	0.112	0.074	1.67871e-17																			TUBA1B	6.28599e-106	1.07757	0.426	0.288	1.84211e-101			GHITM	3.37639e-50	1.04017	0.4	0.248	9.8945e-46
SAMHD1	3.40884e-45	1.07984	0.249	0.182	9.98959e-41																			MOB2	1.24497e-25	1.07727	0.159	0.105	3.6484e-21			POLR2F	8.59689e-16	1.03909	0.196	0.129	2.51932e-11
SLC4A1AP	9.62937e-24	1.07967	0.134	0.092	2.82189e-19																			PIN1	6.32636e-47	1.07668	0.251	0.167	1.85394e-42			HLA-E	0	1.03892	0.972	0.928	0
ZFAND2B	7.49086e-27	1.07857	0.155	0.109	2.1952e-22																			WIPF1	4.90409e-138	1.07372	0.533	0.397	1.43714e-133			USP39	1.50428e-10	1.03839	0.133	0.085	4.4083e-06
IRAK4	1.20215e-28	1.07842	0.148	0.1	3.5229e-24																			MCM6	5.11614e-13	1.07369	0.116	0.084	1.49928e-08			HDDC2	6.71933e-13	1.03789	0.148	0.091	1.9691e-08
EEF1A1	0	1.07708	0.998	0.999	0																			FKBP8	1.9187e-87	1.07239	0.393	0.28	5.62274e-83			NRDC	6.48235e-14	1.03686	0.189	0.127	1.89965e-09
DECR1	4.61407e-29	1.07627	0.136	0.088	1.35215e-24																			PSMD3	1.61893e-32	1.07155	0.187	0.122	4.74427e-28			EP400	9.10007e-11	1.03654	0.148	0.099	2.66677e-06
PSMB4	1.56206e-56	1.07583	0.251	0.174	4.57761e-52																			SSU72	4.65795e-77	1.07033	0.361	0.251	1.36501e-72			FLNA	5.80166e-45	1.03612	0.469	0.345	1.70018e-40
MYADM	3.30278e-25	1.07446	0.225	0.182	9.67879e-21																			PRCC	5.71626e-19	1.07027	0.12	0.078	1.67515e-14			TGFBR3	4.43017e-12	1.03593	0.164	0.108	1.29826e-07
MAN2B1	2.81132e-24	1.07432	0.119	0.077	8.23856e-20																			CORO1B	3.27476e-24	1.06987	0.157	0.104	9.59667e-20			POP5	1.24003e-10	1.03592	0.11	0.065	3.63391e-06
ATP1A1	3.03129e-111	1.07427	0.381	0.268	8.88319e-107																			PSME3	1.42222e-15	1.06871	0.109	0.073	4.16781e-11			CLASRP	1.42389e-08	1.03336	0.123	0.083	0.000417272
ATP5F1A	1.54773e-183	1.07324	0.501	0.368	4.53564e-179																			CLTB	4.42311e-53	1.06865	0.304	0.216	1.29619e-48			LYSMD2	1.42676e-14	1.03255	0.169	0.106	4.18113e-10
AGGF1	4.11106e-33	1.07301	0.157	0.103	1.20475e-28																			BFAR	4.10368e-32	1.06605	0.187	0.122	1.20258e-27			TRAT1	1.01671e-13	1.02994	0.165	0.105	2.97946e-09
MOB2	2.7943e-31	1.07202	0.159	0.108	8.18871e-27																			CD2	3.42771e-84	1.06408	0.413	0.3	1.00449e-79			ANXA2	5.75878e-17	1.0299	0.181	0.11	1.68761e-12
CUTC	3.09246e-21	1.07036	0.119	0.081	9.06247e-17																			STIP1	6.85335e-21	1.06393	0.12	0.075	2.00837e-16			NOSIP	6.02193e-62	1.0289	0.511	0.36	1.76473e-57
APBB1	1.08569e-30	1.06953	0.151	0.101	3.18161e-26																			ERG28	7.19337e-18	1.06349	0.11	0.07	2.10802e-13			TRANK1	9.74093e-10	1.02877	0.114	0.07	2.85458e-05
AP5Z1	1.80078e-16	1.06766	0.101	0.07	5.2772e-12																			CCPG1	2.17233e-26	1.0598	0.199	0.144	6.36602e-22			ZFP36L1	4.3901e-61	1.02775	0.572	0.457	1.28652e-56
USP39	9.54598e-26	1.06708	0.133	0.089	2.79745e-21																			TACC3	1.35842e-22	1.05976	0.148	0.098	3.98086e-18			PPA2	1.07266e-08	1.0275	0.106	0.067	0.000314343
RNF11	2.96449e-44	1.0643	0.225	0.16	8.68745e-40																			B3GAT3	1.30325e-23	1.0596	0.152	0.101	3.81919e-19			NADSYN1	8.00629e-09	1.02733	0.121	0.08	0.000234624
EFCAB14	4.79781e-31	1.06297	0.158	0.106	1.406e-26																			PRPF8	1.29041e-66	1.05819	0.352	0.254	3.78155e-62			USP4	3.04909e-13	1.02545	0.165	0.107	8.93536e-09
SLC35C2	2.12327e-24	1.06122	0.131	0.088	6.22225e-20																			KIAA1191	1.10286e-15	1.05758	0.112	0.075	3.23193e-11			SYPL1	9.01276e-18	1.02499	0.193	0.119	2.64119e-13
PRMT2	1.11226e-160	1.05978	0.501	0.375	3.25946e-156																			AC004687.1	1.73007e-13	1.05709	0.138	0.104	5.06997e-09			STAT1	7.68675e-10	1.0237	0.137	0.09	2.2526e-05
SMIM12	1.96086e-30	1.05814	0.163	0.113	5.74631e-26																			ABCF3	2.42e-18	1.05442	0.109	0.069	7.09182e-14			SAMM50	2.85737e-10	1.02362	0.126	0.08	8.37352e-06
NEDD8	3.94286e-101	1.05713	0.36	0.253	1.15546e-96																			CHMP5	1.7405e-18	1.05051	0.122	0.08	5.10053e-14			XRCC5	1.34327e-55	1.02298	0.451	0.297	3.93645e-51
CLTB	4.35244e-63	1.05706	0.304	0.226	1.27548e-58																			BAD	1.02019e-16	1.04999	0.118	0.08	2.98967e-12			LRRC59	8.55548e-10	1.0222	0.133	0.088	2.50718e-05
OSTC	4.58485e-74	1.0563	0.299	0.208	1.34359e-69																			CD37	0	1.04664	0.784	0.664	0			YY1AP1	3.04005e-11	1.02215	0.141	0.091	8.90887e-07
EMC10	2.98993e-59	1.05581	0.266	0.187	8.762e-55																			ZFP36	3.49955e-248	1.04576	0.75	0.598	1.02554e-243			TSPAN32	1.8433e-08	1.02098	0.112	0.073	0.00054018
RCSD1	2.11812e-39	1.05549	0.209	0.148	6.20716e-35																			HDAC3	4.70024e-16	1.04572	0.121	0.082	1.3774e-11			TMOD3	1.03933e-17	1.0208	0.232	0.158	3.04575e-13
LAMTOR1	1.38807e-85	1.055	0.329	0.231	4.06773e-81																			AURKAIP1	1.28946e-63	1.0449	0.317	0.216	3.77878e-59			HTATIP2	1.40487e-09	1.02008	0.105	0.063	4.11697e-05
DRAP1	4.63418e-131	1.05487	0.453	0.341	1.35805e-126																			CD55	2.99168e-87	1.04323	0.444	0.341	8.76713e-83			TIMP1	1.48716e-12	1.0197	0.231	0.174	4.35813e-08
SELENOF	2.02093e-94	1.05483	0.348	0.247	5.92233e-90																			RAD21	1.61429e-96	1.04312	0.428	0.306	4.73069e-92			JAK1	1.47286e-113	1.01894	0.765	0.661	4.31623e-109
PUF60	4.13942e-72	1.05392	0.288	0.197	1.21306e-67																			SMIM12	1.80864e-25	1.04272	0.163	0.109	5.30022e-21			STX5	1.16407e-13	1.01786	0.18	0.12	3.4113e-09
SRI	1.2598e-50	1.0534	0.227	0.154	3.69184e-46																			VHL	4.54692e-21	1.04254	0.16	0.112	1.33247e-16			CLIC1	2.7349e-52	1.01696	0.512	0.386	8.01464e-48
ZNF302	2.32146e-17	1.05329	0.101	0.069	6.80303e-13																			SELENOF	3.66269e-75	1.04254	0.348	0.238	1.07335e-70			PAXX	2.90945e-53	1.01694	0.494	0.361	8.52614e-49
IL21R	8.48256e-38	1.05152	0.195	0.135	2.48581e-33																			ZFP36L1	1.90421e-132	1.04242	0.572	0.467	5.58027e-128			MAD2L2	1.30593e-09	1.01525	0.123	0.079	3.82704e-05
DYNLRB1	5.58128e-89	1.05132	0.316	0.21	1.63559e-84																			ITM2B	0	1.04204	0.855	0.752	0			GID8	4.76188e-19	1.01432	0.216	0.139	1.39547e-14
HK1	2.27459e-35	1.05064	0.155	0.099	6.6657e-31																			TMEM160	5.82968e-48	1.04161	0.257	0.17	1.70839e-43			ARPC2	8.50674e-176	1.01328	0.851	0.723	2.4929e-171
TMEM59	4.47377e-155	1.05035	0.473	0.35	1.31104e-150																			TMEM30A	8.4009e-15	1.04158	0.112	0.077	2.46188e-10			TSEN54	2.49931e-17	1.01252	0.214	0.139	7.32423e-13
HDAC3	5.14435e-20	1.04951	0.121	0.084	1.50755e-15																			TMED3	1.41204e-16	1.0406	0.113	0.075	4.13799e-12			IARS2	1.55356e-11	1.01214	0.132	0.08	4.5527e-07
PDAP1	8.50128e-49	1.04845	0.239	0.169	2.4913e-44																			ATOX1	1.14239e-17	1.03938	0.113	0.073	3.34778e-13			ATP5MC2	1.24087e-231	1.01183	0.866	0.762	3.63636e-227
MYL12B	0	1.04735	0.783	0.652	0																			JAGN1	8.00677e-20	1.0379	0.133	0.088	2.34639e-15			PSMB2	1.02749e-20	1.01147	0.234	0.151	3.01106e-16
CCL5	1.64156e-55	1.04713	0.419	0.354	4.81059e-51																			ITFG2	5.13279e-17	1.03749	0.123	0.083	1.50416e-12			CIAO1	4.64048e-12	1.01107	0.18	0.125	1.35989e-07
ETFA	2.76279e-29	1.04546	0.129	0.081	8.09635e-25																			NSFL1C	5.08202e-29	1.03547	0.183	0.122	1.48929e-24			RELA	7.09856e-26	1.01036	0.269	0.171	2.08023e-21
LINC00861	1.45468e-37	1.04325	0.198	0.138	4.26295e-33																			ENOSF1	1.40116e-09	1.03421	0.106	0.08	4.10609e-05			SYNRG	8.30975e-19	1.00984	0.227	0.151	2.43517e-14
CHERP	3.00835e-17	1.0426	0.108	0.076	8.81596e-13																			ADGRE5	1.5307e-76	1.03149	0.448	0.34	4.48572e-72			SLFN5	2.509e-26	1.00915	0.314	0.218	7.35262e-22
LETMD1	1.46567e-32	1.04219	0.166	0.113	4.29515e-28																			LRRC47	2.88041e-15	1.03028	0.113	0.077	8.44104e-11			REEP5	5.51577e-27	1.00866	0.338	0.246	1.6164e-22
FBL	6.14345e-159	1.04103	0.481	0.362	1.80034e-154																			KRTCAP2	1.06148e-104	1.02931	0.434	0.305	3.11065e-100			SNRNP40	2.03039e-11	1.00758	0.159	0.108	5.95005e-07
PEX16	2.88872e-30	1.03995	0.166	0.115	8.46539e-26																			TAF12	3.95011e-18	1.02725	0.128	0.086	1.15758e-13			PIGC	6.54362e-12	1.00717	0.13	0.078	1.91761e-07
UROS	3.32041e-18	1.03936	0.109	0.076	9.73047e-14																			IL21R	2.79787e-25	1.0262	0.195	0.139	8.19915e-21			MRPL52	1.37171e-14	1.00625	0.191	0.127	4.01979e-10
TRANK1	3.00908e-15	1.03928	0.114	0.083	8.8181e-11																			EIF3G	6.99464e-288	1.02451	0.725	0.589	2.04978e-283			SPCS1	3.36747e-82	1.00607	0.575	0.411	9.86838e-78
SRRT	1.26662e-39	1.03887	0.241	0.179	3.71184e-35																			PDAP1	1.87297e-40	1.02246	0.239	0.162	5.48873e-36			AHSA1	9.6016e-10	1.00426	0.122	0.078	2.81375e-05
MBD1	8.37062e-18	1.0353	0.106	0.073	2.45301e-13																			ATP6V0B	4.23023e-69	1.02205	0.35	0.246	1.23967e-64			TAF12	4.55448e-10	1.00166	0.128	0.082	1.33469e-05
RAD21	2.8483e-127	1.03236	0.428	0.308	8.34695e-123																			DYNLRB1	3.04632e-62	1.02126	0.316	0.215	8.92723e-58			TBCA	1.69167e-52	0.999999	0.438	0.287	4.95744e-48
CCNI	0	1.03175	0.855	0.775	0																			SEPHS2	5.42306e-24	1.0197	0.163	0.111	1.58923e-19			STOML2	1.10075e-13	0.999776	0.156	0.096	3.22574e-09
TMED3	4.64059e-20	1.03135	0.113	0.077	1.35992e-15																			ERCC3	1.12608e-12	1.01936	0.101	0.069	3.29999e-08			ITFG2	2.78488e-10	0.998282	0.123	0.077	8.16108e-06
AURKAIP1	6.88617e-72	1.03109	0.317	0.232	2.01799e-67																			SCAF4	4.88765e-24	1.01669	0.166	0.113	1.43233e-19			SEC16A	1.42554e-06	0.997613	0.103	0.071	0.0417755
JPT1	2.52355e-31	1.03097	0.171	0.119	7.39526e-27																			NONO	1.10643e-66	1.01451	0.38	0.29	3.24238e-62			PCNT	1.67704e-08	0.997252	0.11	0.07	0.000491458
NELFCD	4.41648e-28	1.03043	0.163	0.115	1.29425e-23																			ZFAND2B	7.36334e-22	1.01406	0.155	0.106	2.15783e-17			RAB7A	2.19618e-32	0.99721	0.315	0.202	6.43591e-28
MRPL10	6.41423e-28	1.0273	0.2	0.152	1.87969e-23																			ARMCX3	4.2924e-13	1.01374	0.107	0.075	1.25789e-08			PRKAG1	2.65637e-07	0.997067	0.103	0.068	0.0077845
GNPAT	2.09775e-21	1.02363	0.129	0.09	6.14745e-17																			EDEM3	1.41434e-17	1.00953	0.127	0.086	4.14472e-13			HLA-F	1.43437e-54	0.99558	0.467	0.319	4.20341e-50
TPM4	2.69458e-39	1.02345	0.246	0.186	7.89646e-35																			DYNLL1	1.00847e-41	1.00947	0.251	0.171	2.95532e-37			CERK	3.87725e-09	0.994688	0.153	0.109	0.000113623
GSTK1	6.67084e-129	1.02148	0.49	0.396	1.95489e-124																			SAMHD1	1.64832e-27	1.00872	0.249	0.192	4.8304e-23			MED15	3.47356e-18	0.993964	0.224	0.148	1.01793e-13
SUPT7L	3.0354e-18	1.02097	0.115	0.081	8.89524e-14																			PARK7	1.55098e-149	1.00862	0.552	0.422	4.54515e-145			TAZ	2.62067e-08	0.993696	0.104	0.066	0.000767987
CMC1	5.61694e-39	1.02007	0.174	0.111	1.64605e-34																			CARD8	3.98672e-14	1.00796	0.127	0.091	1.16831e-09			CCDC69	2.83464e-14	0.99129	0.23	0.168	8.30691e-10
SPCS2	1.82334e-91	1.01854	0.365	0.266	5.34329e-87																			LETMD1	5.84658e-23	1.00707	0.166	0.114	1.71334e-18			MRPL36	3.38694e-09	0.990971	0.11	0.068	9.92541e-05
MDH1	1.05545e-57	1.01783	0.267	0.19	3.093e-53																			NADSYN1	1.78512e-15	1.00674	0.121	0.084	5.23129e-11			POLR2H	1.81586e-08	0.989996	0.104	0.066	0.000532138
MCM6	9.26552e-16	1.01653	0.116	0.085	2.71526e-11																			FGD3	3.91712e-29	1.00538	0.225	0.165	1.14791e-24			ANXA7	1.04614e-30	0.989207	0.338	0.232	3.0657e-26
SDHA	2.60368e-52	1.01588	0.267	0.194	7.63007e-48																			CCND2	7.40584e-34	1.00535	0.263	0.195	2.17028e-29			PSMD1	4.441e-12	0.989002	0.157	0.102	1.30143e-07
PIN1	8.60397e-52	1.01518	0.251	0.177	2.52139e-47																			GLOD4	1.5744e-27	1.00085	0.207	0.15	4.61377e-23			PDIA6	1.12998e-26	0.988309	0.249	0.146	3.31141e-22
TAF12	1.78529e-21	1.01059	0.128	0.088	5.23178e-17																			SCNM1	1.52114e-18	0.999786	0.154	0.11	4.45769e-14			HSD17B11	4.3522e-24	0.987968	0.268	0.177	1.27541e-19
TRBC2	1.05237e-243	1.01058	0.619	0.453	3.08397e-239																			NPEPPS	1.66559e-31	0.999605	0.244	0.181	4.88101e-27			SRSF8	7.51611e-16	0.987141	0.196	0.128	2.20259e-11
IDH3G	1.56135e-31	1.00997	0.16	0.108	4.57554e-27																			SUPT4H1	4.63245e-37	0.997184	0.253	0.182	1.35754e-32			PHF1	4.84321e-30	0.986605	0.365	0.268	1.4193e-25
ADSS	1.05762e-36	1.00716	0.23	0.173	3.09934e-32																			USE1	2.61241e-14	0.997014	0.121	0.086	7.65567e-10			SPOCK2	1.65888e-79	0.986349	0.681	0.592	4.86135e-75
EIF3I	5.17631e-105	1.00563	0.391	0.286	1.51692e-100																			CRELD2	1.98348e-13	0.996355	0.12	0.085	5.81258e-09			ITGA4	3.89447e-29	0.985496	0.372	0.272	1.14127e-24
UHMK1	1.48958e-49	1.00538	0.261	0.191	4.36523e-45																			SUDS3	6.09862e-12	0.99556	0.107	0.076	1.7872e-07			RRM1	1.11218e-06	0.984526	0.106	0.073	0.0325924
SUDS3	8.81236e-15	1.00254	0.107	0.077	2.58246e-10																			ITGB1BP1	4.47848e-20	0.995048	0.141	0.094	1.31242e-15			KDSR	8.80221e-11	0.984104	0.13	0.081	2.57949e-06
POLR2L	6.41086e-102	1.00166	0.389	0.285	1.8787e-97																			AASDHPPT	8.67428e-19	0.994982	0.139	0.095	2.542e-14			ETHE1	1.97463e-14	0.983156	0.158	0.095	5.78664e-10
DIMT1	1.24394e-18	0.998624	0.109	0.075	3.64536e-14																			TRIM22	7.62373e-24	0.992926	0.213	0.161	2.23413e-19			IBTK	5.37014e-07	0.983061	0.107	0.074	0.0157372
ITM2B	0	0.997548	0.855	0.758	0																			SSNA1	3.40948e-47	0.992767	0.283	0.199	9.99147e-43			PSMD13	9.81533e-27	0.981014	0.323	0.225	2.87638e-22
TRIM4	7.40844e-19	0.99701	0.125	0.09	2.17104e-14																			SRGN	4.05051e-126	0.99267	0.792	0.785	1.187e-121			VTI1B	1.41197e-13	0.977695	0.161	0.101	4.13777e-09
SYTL2	1.01723e-16	0.995649	0.136	0.103	2.98099e-12																			DIMT1	4.23522e-16	0.991958	0.109	0.072	1.24113e-11			TMED5	7.10761e-10	0.977164	0.165	0.119	2.08288e-05
CD3G	7.4856e-126	0.994928	0.513	0.435	2.19365e-121																			CHERP	2.36017e-12	0.991792	0.108	0.077	6.91649e-08			C1orf43	4.12238e-25	0.974978	0.296	0.203	1.20806e-20
SSU72	2.35162e-87	0.993975	0.361	0.264	6.89143e-83																			ITGAL	1.75486e-22	0.990009	0.191	0.138	5.14261e-18			SNRPD2	2.21844e-167	0.974579	0.799	0.681	6.50114e-163
GUSB	4.63605e-17	0.993388	0.121	0.088	1.35859e-12																			SUPT7L	3.78783e-14	0.987841	0.115	0.08	1.11002e-09			PTK2B	2.81993e-10	0.974375	0.132	0.085	8.26381e-06
FKBP8	3.72512e-101	0.993151	0.393	0.29	1.09165e-96																			ELP5	1.4209e-15	0.983752	0.121	0.084	4.16395e-11			GABARAP	1.26931e-69	0.974288	0.547	0.402	3.71971e-65
SEPHS2	1.89134e-29	0.991867	0.163	0.113	5.54258e-25																			FAAP20	4.86426e-32	0.983613	0.236	0.172	1.42547e-27			TBC1D22A	4.94003e-08	0.973742	0.122	0.084	0.00144767
JAGN1	3.20414e-22	0.991816	0.133	0.093	9.38974e-18																			CUTC	1.43445e-12	0.982908	0.119	0.087	4.20365e-08			UPF3B	8.81992e-08	0.973188	0.123	0.085	0.00258468
TSSC4	3.413e-22	0.991473	0.157	0.117	1.00018e-17																			GCHFR	2.06001e-10	0.982528	0.185	0.159	6.03685e-06			MRPL4	6.33006e-16	0.972943	0.18	0.112	1.85503e-11
ISG20L2	1.46772e-22	0.991242	0.134	0.093	4.30115e-18																			TMEM71	3.14822e-10	0.981757	0.103	0.076	9.22585e-06			TIMM10	6.68839e-12	0.972591	0.144	0.09	1.96003e-07
TMEM165	1.0221e-24	0.989659	0.162	0.117	2.99526e-20																			PDCD5	5.35193e-36	0.981372	0.226	0.154	1.56838e-31			ZNFX1	2.75913e-15	0.972577	0.182	0.117	8.08562e-11
WASF2	4.44825e-92	0.989074	0.379	0.282	1.30356e-87																			ISG20L2	1.03358e-15	0.980736	0.134	0.095	3.02892e-11			MYL12A	1.28674e-98	0.971412	0.732	0.636	3.77079e-94
NADSYN1	2.87756e-18	0.98878	0.121	0.086	8.43269e-14																			MCRIP1	5.81128e-26	0.979847	0.177	0.12	1.703e-21			CUTC	3.7603e-10	0.971044	0.119	0.074	1.10195e-05
ADH5	5.09858e-41	0.987785	0.23	0.167	1.49414e-36																			IDH3G	6.07302e-23	0.976342	0.16	0.109	1.7797e-18			CALR	1.11663e-69	0.970127	0.564	0.4	3.27228e-65
TKT	6.29986e-89	0.985822	0.359	0.263	1.84617e-84																			PUF60	1.37912e-51	0.975916	0.288	0.198	4.04151e-47			UBXN4	5.8263e-46	0.969811	0.457	0.332	1.7074e-41
PARK7	1.30303e-189	0.985249	0.552	0.431	3.81853e-185																			EIF2AK1	1.59335e-20	0.975313	0.172	0.124	4.6693e-16			CD247	1.88005e-58	0.969221	0.62	0.5	5.50948e-54
ENOSF1	1.1708e-10	0.984877	0.106	0.082	3.43103e-06																			ZNF302	1.968e-11	0.974755	0.101	0.071	5.76721e-07			RNF181	6.96751e-19	0.968096	0.247	0.167	2.04183e-14
HNRNPLL	2.32341e-23	0.984477	0.11	0.07	6.80876e-19																			MRPL4	2.31396e-26	0.974556	0.18	0.123	6.78106e-22			PSMD11	1.0983e-17	0.967885	0.232	0.158	3.21856e-13
PYURF	1.4892e-72	0.983597	0.307	0.218	4.36411e-68																			IPO5	6.0402e-17	0.974521	0.127	0.086	1.77008e-12			NONO	1.40318e-33	0.967823	0.38	0.276	4.11202e-29
ATOX1	4.81565e-18	0.983198	0.113	0.079	1.41123e-13																			APLP2	1.03304e-13	0.972478	0.129	0.094	3.02731e-09			G3BP1	2.3223e-21	0.96748	0.254	0.167	6.80549e-17
CALCOCO2	2.63733e-32	0.981942	0.184	0.13	7.7287e-28																			TRIP11	2.25662e-16	0.97169	0.134	0.095	6.61304e-12			GBP2	1.35491e-19	0.96702	0.251	0.169	3.97058e-15
MFSD10	3.39528e-23	0.981824	0.164	0.121	9.94987e-19																			ATP5PB	5.23628e-85	0.969009	0.425	0.322	1.53449e-80			CSRNP1	2.80574e-23	0.966436	0.308	0.218	8.22221e-19
RPA3	2.18303e-35	0.980234	0.189	0.131	6.39737e-31																			ITM2A	3.0056e-61	0.968775	0.412	0.327	8.8079e-57			NDUFB6	9.52733e-19	0.966427	0.234	0.154	2.79199e-14
CRELD2	3.65184e-14	0.979363	0.12	0.09	1.07017e-09																			ANXA2R	2.87229e-30	0.965908	0.207	0.144	8.41725e-26			BFAR	2.3096e-15	0.965665	0.187	0.12	6.7683e-11
EIF3G	0	0.978084	0.725	0.611	0																			APEX1	3.71703e-50	0.965881	0.319	0.236	1.08928e-45			PPP6C	1.16945e-18	0.965159	0.231	0.153	3.42706e-14
VPS36	3.30161e-25	0.977872	0.171	0.125	9.67536e-21																			AKT2	4.82057e-18	0.96587	0.171	0.128	1.41267e-13			NT5DC1	2.60566e-08	0.962705	0.106	0.068	0.000763587
CD63	4.65501e-24	0.977764	0.209	0.166	1.36415e-19																			ATP5F1D	1.58492e-153	0.965499	0.581	0.461	4.64459e-149			MAP2K1	5.63595e-08	0.962588	0.104	0.067	0.00165162
ZNFX1	2.11072e-29	0.975865	0.182	0.132	6.18545e-25																			NPC2	2.67896e-19	0.965146	0.15	0.105	7.85071e-15			TRIP11	2.42883e-10	0.96175	0.134	0.087	7.11769e-06
TACC3	6.23797e-23	0.975627	0.148	0.106	1.82804e-18																			GZMM	7.743e-99	0.964732	0.543	0.443	2.26909e-94			ATP5MC1	3.76187e-15	0.960887	0.21	0.144	1.10242e-10
ARAF	2.10484e-18	0.973597	0.119	0.084	6.16822e-14																			TPM4	4.98454e-26	0.963182	0.246	0.192	1.46072e-21			HINT2	2.61059e-07	0.960843	0.109	0.074	0.00765035
ZCCHC17	5.92437e-18	0.973331	0.133	0.098	1.73614e-13																			DBI	1.70845e-71	0.961244	0.395	0.294	5.00661e-67			DECR1	1.01866e-09	0.958941	0.136	0.09	2.98519e-05
APLP2	2.93613e-15	0.972816	0.129	0.098	8.60434e-11																			MFSD10	1.87895e-19	0.959417	0.164	0.117	5.50627e-15			NAA20	5.70559e-14	0.958884	0.183	0.121	1.67202e-09
GLUD1	5.85035e-42	0.972236	0.232	0.168	1.71445e-37																			TRIM4	4.35128e-14	0.958895	0.125	0.09	1.27514e-09			TPM4	1.24162e-16	0.958805	0.246	0.175	3.63857e-12
AKT2	4.9311e-23	0.971514	0.171	0.129	1.44506e-18																			SIRT2	2.81532e-25	0.958256	0.2	0.143	8.25028e-21			EZR	2.18891e-45	0.957363	0.566	0.467	6.41459e-41
ZNF146	1.0836e-16	0.971263	0.103	0.071	3.17548e-12																			TMEM256	6.54236e-23	0.957634	0.197	0.146	1.91724e-18			SATB1	6.1721e-25	0.957075	0.346	0.26	1.80873e-20
ITGB1BP1	5.93012e-20	0.969395	0.141	0.103	1.73782e-15																			UHMK1	4.18639e-33	0.956472	0.261	0.197	1.22682e-28			USE1	3.7731e-08	0.956972	0.121	0.082	0.00110571
LY6E	3.74365e-54	0.969092	0.382	0.334	1.09708e-49																			CDKN1B	2.32254e-64	0.956219	0.418	0.34	6.8062e-60			TFIP11	7.7295e-07	0.95636	0.112	0.078	0.0226513
IBTK	4.89616e-15	0.969087	0.107	0.077	1.43482e-10																			USP39	6.79443e-16	0.955349	0.133	0.094	1.99111e-11			ORMDL3	1.35938e-14	0.954645	0.183	0.119	3.98365e-10
NCF1	2.9342e-27	0.968223	0.16	0.112	8.59868e-23																			CCL5	5.57091e-19	0.954941	0.419	0.403	1.63255e-14			SRPK1	1.38183e-07	0.954604	0.123	0.085	0.00404946
GID8	6.30977e-39	0.967401	0.216	0.156	1.84908e-34																			CCNI	0	0.954196	0.855	0.779	0			SNX5	1.66093e-08	0.954001	0.124	0.083	0.000486736
PRPF38A	1.96429e-20	0.965876	0.148	0.109	5.75636e-16																			RNF11	9.80434e-30	0.953508	0.225	0.163	2.87316e-25			UBAC2	6.1482e-19	0.953787	0.224	0.144	1.80173e-14
CD3D	1.44121e-194	0.964529	0.646	0.62	4.22346e-190																			ADH5	2.60698e-29	0.952648	0.23	0.169	7.63975e-25			UBA3	3.10765e-07	0.951214	0.106	0.071	0.00910696
NBR1	1.30487e-15	0.964341	0.128	0.096	3.82391e-11																			TNFRSF14	5.61422e-51	0.95116	0.326	0.241	1.64525e-46			SHARPIN	9.17402e-10	0.950832	0.126	0.081	2.68845e-05
TMEM160	4.44762e-48	0.963987	0.257	0.188	1.30337e-43																			MYADM	1.29952e-14	0.950719	0.225	0.19	3.80825e-10			NUP107	1.14453e-07	0.950774	0.112	0.075	0.00335404
LSM4	1.04882e-34	0.963386	0.221	0.167	3.07356e-30																			RASSF1	5.64802e-20	0.950038	0.204	0.158	1.65515e-15			RNASEH2C	4.64081e-14	0.948903	0.15	0.09	1.35999e-09
USP11	3.01939e-38	0.962318	0.254	0.196	8.84831e-34																			MRPL40	3.90761e-14	0.94643	0.113	0.078	1.14512e-09			HCG18	6.09363e-10	0.948223	0.139	0.092	1.78574e-05
AOAH	5.42793e-40	0.959974	0.194	0.13	1.59065e-35																			MRPS16	3.41624e-14	0.94595	0.128	0.092	1.00113e-09			ITK	8.72834e-21	0.948057	0.282	0.196	2.55784e-16
NPEPPS	2.00705e-38	0.958547	0.244	0.184	5.88165e-34																			DNAAF2	2.30992e-18	0.941642	0.149	0.105	6.76923e-14			SAMHD1	6.4707e-11	0.946393	0.249	0.199	1.89624e-06
DBI	1.84777e-93	0.958448	0.395	0.299	5.41488e-89																			NBR1	8.12025e-12	0.940439	0.128	0.097	2.37964e-07			EMC10	7.725e-23	0.944987	0.266	0.176	2.26381e-18
NSUN2	1.00405e-10	0.956377	0.1	0.077	2.94237e-06																			SLC4A1AP	1.45834e-12	0.940424	0.134	0.101	4.27365e-08			CNIH1	1.3173e-17	0.944365	0.216	0.141	3.86035e-13
NONO	4.43528e-79	0.954809	0.38	0.297	1.29976e-74																			NFU1	3.52278e-13	0.940094	0.147	0.113	1.03235e-08			MITD1	5.37798e-09	0.943066	0.109	0.068	0.000157602
SACM1L	7.02152e-14	0.954479	0.128	0.099	2.05766e-09																			NUDCD2	1.98291e-17	0.937454	0.142	0.1	5.81093e-13			MRPS12	1.77707e-12	0.942803	0.16	0.103	5.2077e-08
CCDC90B	6.29322e-16	0.954356	0.114	0.083	1.84423e-11																			SPCS2	2.3222e-60	0.93714	0.365	0.276	6.80521e-56			FIBP	2.56177e-11	0.94242	0.159	0.106	7.50727e-07
CSRNP1	5.35591e-45	0.954146	0.308	0.245	1.56955e-40																			TMEM248	2.6434e-21	0.937001	0.191	0.142	7.74648e-17			BAZ1A	1.11292e-23	0.94165	0.379	0.299	3.26141e-19
MDH2	1.13648e-97	0.953057	0.405	0.31	3.33044e-93																			POLR2H	2.56223e-12	0.933263	0.104	0.073	7.50861e-08			ATP5MF	8.16254e-37	0.941635	0.384	0.265	2.39203e-32
MYO1F	2.42783e-24	0.952767	0.176	0.13	7.11477e-20																			ATP1A1	3.07009e-63	0.93266	0.381	0.289	8.99689e-59			MRPL10	9.09569e-12	0.941526	0.2	0.144	2.66549e-07
PCNT	2.13758e-09	0.952619	0.11	0.088	6.26417e-05																			HGSNAT	8.15605e-09	0.931018	0.159	0.135	0.000239013			CPSF7	1.67313e-11	0.939572	0.156	0.103	4.90311e-07
MGRN1	9.93713e-17	0.951826	0.111	0.079	2.91208e-12																			HNRNPA2B1	8.63852e-293	0.930769	0.789	0.671	2.53152e-288			AATF	1.70858e-16	0.939399	0.219	0.148	5.00699e-12
TLN1	4.23364e-20	0.951644	0.2	0.164	1.24067e-15																			TMEM258	2.64412e-78	0.929428	0.437	0.343	7.7486e-74			TMEM9B	3.87785e-18	0.938989	0.227	0.149	1.1364e-13
AASDHPPT	2.80803e-19	0.951456	0.139	0.103	8.22893e-15																			PEX16	6.56951e-19	0.928335	0.166	0.12	1.92519e-14			RAD21	1.11956e-41	0.93834	0.428	0.299	3.28086e-37
ZNRD1	2.08376e-30	0.950563	0.203	0.152	6.10647e-26																			TRAT1	3.32945e-20	0.927994	0.165	0.117	9.75696e-16			EFCAB14	1.90416e-10	0.938063	0.158	0.108	5.58015e-06
ARFGAP3	1.96226e-22	0.950414	0.161	0.12	5.75041e-18																			EIF3I	6.17082e-69	0.92775	0.391	0.294	1.80836e-64			RRP1B	4.92592e-14	0.936197	0.188	0.125	1.44354e-09
SLC39A8	1.18523e-16	0.94714	0.126	0.093	3.47332e-12																			MDH2	1.59321e-74	0.927366	0.405	0.302	4.6689e-70			EXOSC10	8.75686e-09	0.934027	0.125	0.083	0.00025662
COPS6	1.61358e-38	0.947099	0.213	0.151	4.7286e-34																			C15orf61	3.96501e-18	0.927096	0.16	0.115	1.16195e-13			TMED10	4.46513e-30	0.932727	0.376	0.275	1.30851e-25
GTF2F1	1.21556e-39	0.946129	0.231	0.169	3.56219e-35																			CCDC90B	1.24644e-13	0.924645	0.114	0.08	3.65269e-09			GYPC	2.21747e-97	0.930355	0.694	0.575	6.4983e-93
BAZ1B	2.06921e-27	0.946104	0.182	0.134	6.06382e-23																			RIN3	6.65116e-30	0.924558	0.209	0.144	1.94912e-25			VHL	9.62716e-12	0.930069	0.16	0.106	2.82124e-07
TSEN54	1.74404e-29	0.945861	0.214	0.164	5.11091e-25																			COX6B1	2.0485e-178	0.924073	0.632	0.512	6.00312e-174			HIGD2A	3.10402e-75	0.929408	0.597	0.461	9.09634e-71
NFATC3	5.36889e-35	0.943713	0.188	0.129	1.57335e-30																			JPT1	1.01893e-21	0.923452	0.171	0.12	2.98598e-17			HMGN4	1.98022e-12	0.929259	0.152	0.095	5.80305e-08
TMEM106B	8.86338e-15	0.942687	0.105	0.076	2.59741e-10																			SH3YL1	3.67361e-24	0.923125	0.203	0.15	1.07655e-19			AHNAK	4.02689e-14	0.92814	0.384	0.341	1.18008e-09
YWHAQ	2.37907e-105	0.941085	0.425	0.318	6.97186e-101																			SDHA	2.8927e-34	0.922969	0.267	0.2	8.47706e-30			C12orf10	6.19916e-11	0.927563	0.159	0.108	1.81666e-06
SF3A3	6.97664e-30	0.94108	0.188	0.137	2.0445e-25																			NCL	4.39069e-267	0.920611	0.76	0.615	1.28669e-262			ATP5MC3	4.72242e-63	0.924889	0.536	0.39	1.38391e-58
MRPL36	2.66987e-15	0.939284	0.11	0.079	7.82404e-11																			AHSA1	2.00836e-15	0.920131	0.122	0.084	5.88549e-11			SF3A3	7.32812e-14	0.924334	0.188	0.126	2.14751e-09
SAE1	1.71841e-17	0.939247	0.105	0.072	5.03581e-13																			ST13	7.12149e-137	0.920121	0.561	0.447	2.08695e-132			CARD16	2.14445e-12	0.924266	0.156	0.099	6.28432e-08
TMEM248	1.39844e-24	0.937178	0.191	0.147	4.09814e-20																			IMP3	3.21327e-37	0.919406	0.279	0.21	9.41649e-33			CLPP	5.47971e-20	0.924044	0.239	0.155	1.60583e-15
RTF2	1.04151e-36	0.936095	0.232	0.174	3.05213e-32																			SSR2	3.00957e-274	0.919051	0.752	0.65	8.81954e-270			COPS5	3.91231e-15	0.9222	0.19	0.124	1.1465e-10
CDKN1A	1.69898e-09	0.936076	0.126	0.104	4.97887e-05																			COPS6	5.51706e-28	0.917727	0.213	0.152	1.61677e-23			ADH5	7.58426e-17	0.92181	0.23	0.155	2.22257e-12
SSNA1	6.39233e-55	0.935757	0.283	0.208	1.87327e-50																			CSRNP1	2.8185e-33	0.916129	0.308	0.245	8.25962e-29			IL27RA	3.7111e-14	0.921057	0.225	0.163	1.08754e-09
TFIP11	2.72974e-14	0.935752	0.112	0.082	7.99951e-10																			STMP1	5.0034e-33	0.913824	0.231	0.163	1.46625e-28			ARPC3	9.05143e-122	0.920756	0.729	0.57	2.65252e-117
SYNRG	3.77295e-39	0.935399	0.227	0.166	1.10566e-34																			GNL1	6.63249e-31	0.913167	0.227	0.162	1.94365e-26			DRG2	4.29151e-07	0.920631	0.115	0.08	0.0125763
GBP2	4.60201e-38	0.934739	0.251	0.192	1.34862e-33																			PYURF	1.29954e-49	0.906534	0.307	0.221	3.80829e-45			RTF2	1.39973e-17	0.920238	0.232	0.156	4.10191e-13
SSR3	6.89726e-42	0.934572	0.27	0.209	2.02124e-37																			EHD1	1.89829e-21	0.905967	0.183	0.132	5.56293e-17			RBCK1	5.43793e-16	0.919826	0.211	0.141	1.59359e-11
GLOD4	2.78257e-29	0.934304	0.207	0.158	8.15433e-25																			NFYC	2.81786e-11	0.905235	0.103	0.073	8.25774e-07			CARHSP1	1.24936e-09	0.919802	0.153	0.107	3.66126e-05
ADD3	5.31828e-70	0.933582	0.354	0.271	1.55852e-65																			CLK3	6.55872e-14	0.904057	0.134	0.098	1.92203e-09			FBXW5	2.63241e-11	0.919563	0.17	0.116	7.71427e-07
STMP1	1.79003e-38	0.933054	0.231	0.17	5.24568e-34																			DRG2	1.87408e-12	0.903703	0.115	0.083	5.492e-08			MCM3AP	1.27066e-06	0.919454	0.12	0.087	0.0372368
DYNLL1	7.58952e-44	0.932318	0.251	0.181	2.22411e-39																			MRPS25	1.0543e-08	0.903428	0.102	0.078	0.000308962			PSMA5	3.13752e-19	0.918169	0.273	0.194	9.19451e-15
SDF2	1.81564e-18	0.931162	0.146	0.11	5.32075e-14																			WASF2	5.71319e-56	0.903243	0.379	0.295	1.67425e-51			LYPLA1	1.99321e-08	0.916301	0.13	0.089	0.000584111
POP4	7.13776e-14	0.93002	0.112	0.084	2.09172e-09																			BLMH	1.57958e-12	0.901882	0.108	0.076	4.62896e-08			UHMK1	3.5747e-20	0.914164	0.261	0.177	1.04757e-15
SSR2	0	0.928196	0.752	0.658	0																			TMEM59	4.67807e-90	0.901863	0.473	0.37	1.37091e-85			APLP2	9.33455e-09	0.912099	0.129	0.087	0.000273549
FBXO9	6.03164e-16	0.928146	0.13	0.097	1.76757e-11																			NDUFB3	1.09875e-22	0.898513	0.176	0.123	3.21988e-18			METTL17	4.69101e-09	0.912093	0.124	0.081	0.00013747
SPINT2	1.31524e-26	0.92802	0.164	0.117	3.85432e-22																			FIS1	5.48729e-61	0.89833	0.385	0.298	1.60805e-56			GTF2F1	1.69946e-17	0.911324	0.231	0.155	4.98027e-13
CARD8	1.67491e-15	0.927336	0.127	0.095	4.90832e-11																			ADSS	7.27799e-24	0.897632	0.23	0.178	2.13281e-19			MRPL16	1.87725e-08	0.910881	0.116	0.076	0.000550128
SYTL3	3.97563e-52	0.927107	0.386	0.323	1.16506e-47																			EFCAB14	6.42031e-15	0.895675	0.158	0.12	1.88147e-10			ATP5F1A	1.68936e-52	0.910521	0.501	0.374	4.95067e-48
CD37	0	0.925618	0.784	0.699	0																			RASGRP2	5.32294e-33	0.895458	0.279	0.215	1.55989e-28			PIGT	7.30992e-11	0.910275	0.187	0.135	2.14217e-06
CD52	3.16889e-197	0.925338	0.705	0.682	9.28642e-193																			RRP7A	2.57179e-15	0.894661	0.162	0.124	7.53664e-11			MPPE1	6.18762e-07	0.90923	0.123	0.089	0.0181328
ASCC2	3.08014e-21	0.924698	0.163	0.123	9.02634e-17																			CALCOCO2	4.00874e-21	0.894549	0.184	0.134	1.17476e-16			SRPRB	5.00579e-07	0.907978	0.104	0.07	0.0146695
ZNF32	1.14886e-17	0.924071	0.125	0.09	3.36675e-13																			PSMD8	4.83883e-57	0.893631	0.364	0.276	1.41802e-52			LINC00861	3.79532e-11	0.907266	0.198	0.145	1.11222e-06
CD6	7.26821e-108	0.920666	0.503	0.428	2.12995e-103																			AP5Z1	6.93811e-09	0.892545	0.101	0.076	0.000203321			DDX39A	2.85291e-19	0.906743	0.274	0.194	8.36045e-15
NOB1	6.26851e-19	0.919083	0.134	0.097	1.83699e-14																			DAP3	1.25683e-30	0.891631	0.241	0.177	3.68313e-26			CMIP	9.66396e-09	0.906258	0.165	0.122	0.000283202
TMX4	3.99394e-37	0.918401	0.264	0.207	1.17042e-32																			TRANK1	1.14768e-06	0.890221	0.114	0.093	0.0336328			PNKP	2.05469e-09	0.905691	0.127	0.082	6.02126e-05
PIK3CD	1.20698e-28	0.916499	0.202	0.152	3.53706e-24																			UBA2	7.68493e-36	0.889545	0.252	0.18	2.25207e-31			SCNM1	1.00818e-09	0.904811	0.154	0.107	2.95448e-05
USE1	5.94641e-16	0.916096	0.121	0.089	1.7426e-11																			NDUFB7	6.08258e-36	0.888999	0.277	0.208	1.7825e-31			FGFBP2	1.85797e-21	0.904729	0.266	0.172	5.44477e-17
ITFG2	4.34505e-17	0.915116	0.123	0.089	1.27332e-12																			BAG1	1.36885e-23	0.888679	0.213	0.16	4.01141e-19			PHF20L1	5.58015e-16	0.903149	0.245	0.175	1.63526e-11
DUS3L	1.26306e-14	0.915012	0.111	0.081	3.70139e-10																			LYSMD2	6.99175e-15	0.888021	0.169	0.131	2.04893e-10			TMEM30A	1.61203e-06	0.902129	0.112	0.08	0.0472404
SETD5	7.15219e-22	0.913891	0.165	0.123	2.09595e-17																			TMED10	9.68701e-51	0.886583	0.376	0.302	2.83878e-46			EIF3I	1.46818e-33	0.9018	0.391	0.284	4.3025e-29
GNL1	9.87535e-38	0.913659	0.227	0.167	2.89397e-33																			SYNRG	1.40839e-24	0.885725	0.227	0.174	4.12728e-20			TMX1	4.68991e-11	0.901794	0.125	0.076	1.37438e-06
ATP6AP2	7.63699e-62	0.913241	0.319	0.241	2.23802e-57																			RNF181	2.62502e-29	0.885423	0.247	0.185	7.69263e-25			IL10RA	1.35873e-20	0.900841	0.297	0.213	3.98176e-16
FUNDC2	1.99463e-33	0.912158	0.222	0.168	5.84526e-29																			TSPAN3	3.02691e-12	0.884833	0.128	0.096	8.87036e-08			HSP90B1	3.06961e-60	0.899267	0.565	0.419	8.99549e-56
ZC3H12A	1.43419e-09	0.911596	0.171	0.151	4.20289e-05																			UBTF	4.12482e-18	0.884328	0.219	0.177	1.20878e-13			MRPS21	1.93646e-30	0.897034	0.375	0.271	5.67481e-26
DGCR6L	2.89742e-27	0.910456	0.194	0.147	8.49088e-23																			RNASET2	4.73635e-39	0.882857	0.328	0.258	1.38799e-34			STX17	6.78564e-07	0.896761	0.1	0.067	0.0198853
CNIH1	2.07338e-34	0.910079	0.216	0.159	6.07604e-30																			MDH1	5.29822e-34	0.882449	0.267	0.201	1.55264e-29			RALGAPA1	3.76089e-12	0.896555	0.255	0.202	1.10213e-07
TRIP11	4.47484e-17	0.909547	0.134	0.1	1.31135e-12																			LY9	1.41268e-12	0.878573	0.127	0.094	4.13985e-08			FKBP8	3.12606e-34	0.896442	0.393	0.282	9.16092e-30
KRTCAP2	6.60376e-106	0.909367	0.434	0.331	1.93523e-101																			LIMS1	1.15315e-13	0.878013	0.123	0.087	3.3793e-09			LAMTOR1	3.56627e-26	0.895212	0.329	0.232	1.04509e-21
PSMD8	3.17154e-73	0.909176	0.364	0.28	9.29421e-69																			FUNDC2	6.4957e-28	0.877629	0.222	0.161	1.90356e-23			ZNRD1	2.0968e-12	0.894702	0.203	0.145	6.14466e-08
ATG4B	2.62243e-17	0.908676	0.144	0.109	7.68504e-13																			ITGA5	2.2645e-11	0.87748	0.137	0.105	6.63612e-07			ADAM10	8.99906e-08	0.894415	0.175	0.135	0.00263718
ZNHIT1	4.15928e-42	0.908394	0.239	0.172	1.21888e-37																			EZR	5.69294e-70	0.877007	0.566	0.509	1.66832e-65			BAD	1.20287e-07	0.893645	0.118	0.081	0.00352502
URM1	2.08138e-24	0.907726	0.167	0.123	6.09949e-20																			ADD3	9.44347e-50	0.87612	0.354	0.273	2.76741e-45			SEPHS2	2.28395e-11	0.89358	0.163	0.11	6.69313e-07
METTL17	1.58361e-13	0.907674	0.124	0.095	4.64077e-09																			SRI	1.98911e-28	0.871771	0.227	0.165	5.82909e-24			TMEM165	4.83089e-10	0.89197	0.162	0.113	1.41569e-05
NFU1	5.33314e-16	0.906012	0.147	0.114	1.56288e-11																			TMEM50A	6.28018e-97	0.870874	0.529	0.442	1.84041e-92			NOB1	1.504e-07	0.891682	0.134	0.096	0.00440748
OPTN	9.1514e-43	0.905718	0.296	0.237	2.68182e-38																			GPR65	2.4308e-19	0.868004	0.175	0.128	7.12345e-15			FBL	5.65541e-46	0.891235	0.481	0.367	1.65732e-41
ERCC3	2.48068e-13	0.904967	0.101	0.073	7.26963e-09																			VPS36	2.31868e-16	0.867684	0.171	0.129	6.79488e-12			SLC4A1AP	1.09093e-07	0.890842	0.134	0.095	0.00319698
NDUFB6	1.03259e-37	0.903925	0.234	0.173	3.02599e-33																			LAMTOR4	1.91953e-51	0.865395	0.376	0.3	5.62518e-47			ADI1	3.09487e-07	0.890474	0.125	0.089	0.00906953
MRPS16	7.93807e-15	0.903868	0.128	0.097	2.32625e-10																			ANAPC16	1.73327e-58	0.863284	0.394	0.312	5.07935e-54			RPS6KB2	1.64106e-11	0.890152	0.161	0.107	4.80913e-07
NDUFB3	3.29647e-27	0.903352	0.176	0.128	9.6603e-23																			TMEM165	3.19905e-14	0.863139	0.162	0.124	9.3748e-10			STK10	2.30156e-12	0.889485	0.247	0.191	6.74471e-08
UNC119	3.06157e-10	0.901518	0.127	0.104	8.97194e-06																			EDF1	7.04719e-206	0.863076	0.71	0.615	2.06518e-201			TKT	1.07461e-31	0.88909	0.359	0.253	3.14914e-27
ITM2A	8.78101e-67	0.900535	0.412	0.341	2.57327e-62																			THEMIS	1.60524e-13	0.862903	0.101	0.068	4.70416e-09			MYO1F	1.33807e-08	0.888379	0.176	0.132	0.000392121
SPOP	1.10429e-17	0.897264	0.129	0.094	3.23613e-13																			LGALS1	1.55138e-23	0.86122	0.227	0.171	4.54633e-19			PWP1	2.03076e-14	0.887781	0.202	0.137	5.95114e-10
LYSMD2	1.89195e-19	0.896725	0.169	0.131	5.54436e-15																			RPA3	1.0496e-19	0.860882	0.189	0.141	3.07584e-15			MPLKIP	9.14593e-08	0.886984	0.111	0.074	0.00268022
EIF2AK1	6.82197e-21	0.89609	0.172	0.132	1.99918e-16																			CDK6	4.32534e-12	0.85995	0.101	0.069	1.26754e-07			SUPT20H	1.56855e-09	0.88683	0.132	0.087	4.59663e-05
CHMP5	4.11906e-18	0.895753	0.122	0.087	1.20709e-13																			TMSB4X	0	0.859207	0.99	0.995	0			CYBA	2.09969e-109	0.885337	0.729	0.555	6.15313e-105
ELP5	3.38471e-15	0.895597	0.121	0.09	9.9189e-11																			BAZ2A	5.19857e-26	0.858376	0.284	0.233	1.52344e-21			EHD1	4.92182e-14	0.88469	0.183	0.119	1.44234e-09
CDKN1B	2.24376e-74	0.895456	0.418	0.349	6.57535e-70																			APBB1	2.81537e-13	0.856992	0.151	0.117	8.25045e-09			NAAA	1.52626e-06	0.883667	0.128	0.094	0.0447271
TMC8	5.81543e-27	0.895108	0.233	0.187	1.70421e-22																			RANBP1	3.46177e-30	0.856266	0.258	0.196	1.01447e-25			TBC1D10C	1.13451e-23	0.883345	0.343	0.255	3.32468e-19
TSPO	4.0865e-42	0.894611	0.281	0.221	1.19755e-37																			YWHAQ	1.37718e-70	0.855525	0.425	0.32	4.03583e-66			ERLEC1	4.48494e-13	0.882025	0.224	0.165	1.31431e-08
HNRNPA2B1	0	0.894228	0.789	0.695	0																			TMEM9B	2.29847e-23	0.854359	0.227	0.175	6.73567e-19			MLLT3	2.02764e-15	0.881786	0.21	0.14	5.942e-11
ATRX	6.85969e-46	0.89225	0.309	0.244	2.01023e-41																			TSSC4	1.22178e-13	0.852373	0.157	0.121	3.58042e-09			CUL4A	2.72758e-08	0.881412	0.151	0.109	0.000799317
TIA1	6.27913e-11	0.892181	0.105	0.081	1.8401e-06																			TMC8	2.09711e-21	0.852313	0.233	0.184	6.14557e-17			NDUFS5	2.04818e-85	0.87979	0.695	0.57	6.0022e-81
MRPL4	9.36546e-25	0.890462	0.18	0.135	2.74455e-20																			PCID2	1.1606e-06	0.851352	0.105	0.085	0.0340113			HNRNPUL1	7.92508e-46	0.879236	0.525	0.418	2.32244e-41
EIF4EBP2	4.20452e-16	0.888501	0.125	0.093	1.23214e-11																			NDUFB11	4.06931e-138	0.85054	0.598	0.494	1.19251e-133			MRPL18	5.32052e-09	0.878338	0.136	0.092	0.000155918
POLD4	1.94305e-27	0.887797	0.195	0.146	5.6941e-23																			NSUN2	1.0764e-06	0.849865	0.1	0.08	0.0315438			CABIN1	4.7851e-07	0.877467	0.132	0.095	0.0140227
SRP68	1.04793e-16	0.887223	0.133	0.099	3.07096e-12																			IL27RA	1.07848e-23	0.846962	0.225	0.171	3.16049e-19			REXO2	7.0144e-11	0.877305	0.149	0.098	2.05557e-06
NPC2	5.66942e-18	0.885389	0.15	0.114	1.66142e-13																			CHCHD10	1.07329e-25	0.846779	0.271	0.22	3.14527e-21			IRAK4	6.27816e-09	0.877193	0.148	0.104	0.000183981
ZFP36L1	2.25019e-114	0.884774	0.572	0.522	6.59419e-110																			SLC39A8	6.90745e-12	0.845675	0.126	0.094	2.02423e-07			PRPF38A	9.23478e-10	0.877065	0.148	0.101	2.70625e-05
TNFRSF14	2.76736e-52	0.883966	0.326	0.261	8.10976e-48																			IFI6	9.67227e-16	0.845106	0.127	0.087	2.83446e-11			AC004687.1	4.7744e-07	0.876679	0.138	0.101	0.0139914
C15orf61	1.59732e-18	0.882855	0.16	0.123	4.68094e-14																			PA2G4	2.30491e-71	0.844909	0.422	0.322	6.75455e-67			CCDC90B	1.01644e-07	0.876078	0.114	0.077	0.00297867
HPS1	1.43991e-19	0.880546	0.164	0.125	4.21965e-15																			DNAJA2	1.00133e-30	0.844752	0.289	0.232	2.9344e-26			ARL5A	3.39774e-13	0.875925	0.187	0.125	9.95708e-09
HPCAL1	5.55532e-33	0.879709	0.171	0.115	1.62799e-28																			VBP1	1.28241e-13	0.843944	0.112	0.077	3.75809e-09			CUTA	1.24446e-42	0.875394	0.472	0.356	3.64688e-38
PWP1	2.25563e-27	0.878499	0.202	0.153	6.61013e-23																			LRPAP1	2.07282e-27	0.84229	0.291	0.239	6.07439e-23			ADRM1	6.00024e-21	0.873086	0.298	0.213	1.75837e-16
SRPK1	5.00996e-16	0.877604	0.123	0.09	1.46817e-11																			RNH1	1.25779e-33	0.842185	0.282	0.216	3.68596e-29			NBR1	9.53894e-08	0.872965	0.128	0.09	0.00279539
POLR2H	4.5318e-12	0.877041	0.104	0.078	1.32804e-07																			TRAPPC6A	9.89193e-19	0.838666	0.178	0.133	2.89883e-14			PYURF	5.34622e-25	0.872815	0.307	0.211	1.56671e-20
NFKB2	1.81335e-16	0.876713	0.257	0.234	5.31402e-12																			SF3A3	3.04538e-20	0.838268	0.188	0.14	8.9245e-16			GLRX	1.6586e-13	0.872673	0.169	0.107	4.86054e-09
ASAH1	1.00322e-18	0.876587	0.156	0.119	2.93994e-14																			UBXN1	2.7157e-171	0.83816	0.667	0.573	7.95836e-167			RRAGA	6.97765e-09	0.872522	0.123	0.08	0.00020448
WASHC4	1.66558e-12	0.87528	0.132	0.105	4.88099e-08																			ROMO1	7.82374e-26	0.837293	0.237	0.18	2.29275e-21			RIPOR2	3.49166e-25	0.872364	0.377	0.287	1.02323e-20
ARID5A	1.27595e-72	0.875064	0.442	0.39	3.73918e-68																			CD6	1.73038e-68	0.83638	0.503	0.437	5.07087e-64			UBE3A	2.57333e-22	0.872043	0.302	0.212	7.54115e-18
CEP57	3.34517e-34	0.874096	0.25	0.196	9.80303e-30																			CNIH1	5.33403e-27	0.833774	0.216	0.156	1.56314e-22			PLEKHB2	3.69292e-10	0.871495	0.179	0.128	1.08221e-05
PGLS	1.49258e-36	0.873678	0.263	0.207	4.37402e-32																			ELAVL1	6.86992e-15	0.833646	0.16	0.122	2.01323e-10			TSPAN14	2.35572e-14	0.870582	0.237	0.172	6.90345e-10
NCOR1	6.40796e-84	0.873203	0.425	0.337	1.87785e-79																			EID1	1.3122e-68	0.833596	0.464	0.387	3.8454e-64			METTL23	5.5255e-11	0.870354	0.165	0.112	1.61925e-06
DOK2	3.13764e-27	0.869454	0.265	0.221	9.19486e-23																			ATG4B	9.65129e-10	0.832469	0.144	0.116	2.82831e-05			HLA-DPA1	1.29465e-08	0.868492	0.161	0.117	0.000379396
CARHSP1	1.54222e-15	0.868055	0.153	0.121	4.51946e-11																			MTRNR2L12	8.72307e-68	0.830717	0.797	0.816	2.55629e-63			NR3C1	4.01033e-40	0.868141	0.49	0.381	1.17523e-35
SUPT4H1	4.51752e-34	0.866641	0.253	0.199	1.32386e-29																			HSPB11	2.56951e-08	0.830422	0.115	0.091	0.000752996			S100A10	8.21651e-80	0.867594	0.71	0.604	2.40785e-75
PHF1	4.03166e-56	0.866463	0.365	0.304	1.18148e-51																			ASAH1	4.17245e-15	0.829893	0.156	0.117	1.22274e-10			SRP54	1.23525e-09	0.866557	0.181	0.134	3.61989e-05
NCL	1.49238e-306	0.866125	0.76	0.652	4.37343e-302																			EIF3F	1.29025e-302	0.829488	0.807	0.735	3.78107e-298			SH3BGRL3	2.5703e-166	0.865895	0.891	0.803	7.53226e-162
SERF2	0	0.865997	0.807	0.772	0																			CCT8	5.44607e-41	0.829186	0.34	0.274	1.59597e-36			MRPL34	8.91094e-15	0.86354	0.222	0.155	2.61135e-10
EZR	2.20584e-86	0.86597	0.566	0.522	6.4642e-82																			MBD1	6.12851e-07	0.82821	0.106	0.086	0.0179596			ZNF32	2.09788e-07	0.863132	0.125	0.088	0.00614785
MT2A	8.822e-11	0.865927	0.372	0.446	2.58529e-06																			GTF2F1	6.44785e-24	0.826649	0.231	0.177	1.88954e-19			TSSC4	8.51723e-10	0.86216	0.157	0.109	2.49598e-05
ADRM1	2.95772e-49	0.865359	0.298	0.229	8.6676e-45																			UQCR10	8.05041e-90	0.826521	0.5	0.404	2.35917e-85			SNX1	2.11148e-08	0.862106	0.141	0.099	0.00061877
PI4KB	7.20307e-13	0.864378	0.113	0.085	2.11086e-08																			SATB1	1.73639e-32	0.82634	0.346	0.292	5.08849e-28			NR1H2	1.3097e-16	0.861025	0.246	0.175	3.83807e-12
MCRIP1	1.06358e-19	0.861689	0.177	0.138	3.11683e-15																			APBB1IP	3.7728e-56	0.824269	0.38	0.29	1.10562e-51			DEGS1	1.39494e-08	0.860442	0.184	0.142	0.000408786
VBP1	5.51344e-16	0.860746	0.112	0.08	1.61571e-11																			HNRNPLL	1.92873e-13	0.823751	0.11	0.075	5.65215e-09			APEX1	1.33617e-24	0.859889	0.319	0.224	3.91564e-20
UPF3B	1.39144e-10	0.860716	0.123	0.098	4.07761e-06																			ARID5A	1.92547e-48	0.823235	0.442	0.396	5.6426e-44			GIT2	2.03837e-09	0.85939	0.158	0.112	5.97344e-05
IPO5	4.69012e-15	0.859536	0.127	0.095	1.37444e-10																			SPOP	3.17147e-12	0.822623	0.129	0.095	9.29399e-08			TMEM59	5.06518e-44	0.85858	0.473	0.341	1.48435e-39
TRAT1	1.12342e-20	0.857314	0.165	0.125	3.29218e-16																			METTL23	2.49156e-12	0.822525	0.165	0.132	7.30152e-08			RAC1	3.65781e-42	0.85621	0.47	0.348	1.07192e-37
RTN3	6.94299e-22	0.855828	0.15	0.108	2.03464e-17																			ZFAND1	8.8566e-13	0.821117	0.159	0.125	2.59543e-08			MDH2	1.91828e-34	0.855194	0.405	0.292	5.62151e-30
TMED10	2.36581e-60	0.853558	0.376	0.31	6.933e-56																			PWP1	2.36578e-19	0.820552	0.202	0.154	6.93293e-15			PSMB4	1.21378e-14	0.854893	0.251	0.187	3.55697e-10
DCTN3	2.12691e-51	0.853273	0.34	0.277	6.23292e-47																			TMEM106B	1.55644e-10	0.820461	0.105	0.077	4.56113e-06			PSME1	1.10201e-87	0.853887	0.692	0.554	3.22944e-83
FIS1	3.70798e-70	0.852964	0.385	0.312	1.08662e-65																			BAZ1B	3.67605e-18	0.820031	0.182	0.137	1.07727e-13			CNIH4	1.15094e-08	0.853092	0.131	0.089	0.000337282
INPP5K	5.44793e-18	0.851689	0.185	0.15	1.59652e-13																			ANKH	1.21941e-11	0.819654	0.149	0.117	3.57349e-07			ITM2A	1.88248e-24	0.852897	0.412	0.328	5.5166e-20
PCID2	1.02416e-07	0.851572	0.105	0.087	0.0030013																			CCDC85B	1.16527e-52	0.819467	0.408	0.334	3.41484e-48			TRBC1	4.76224e-36	0.850962	0.452	0.333	1.39557e-31
TMEM50A	1.24668e-123	0.851175	0.529	0.445	3.6534e-119																			NDUFB9	3.81326e-89	0.818903	0.501	0.41	1.11748e-84			NUCB2	3.67163e-16	0.849009	0.28	0.209	1.07597e-11
MRPL16	2.47361e-11	0.849873	0.116	0.091	7.24892e-07																			POP4	1.27796e-09	0.817698	0.112	0.085	3.74507e-05			OASL	2.00616e-08	0.848574	0.162	0.118	0.000587904
CCDC69	1.08957e-24	0.849416	0.23	0.187	3.19297e-20																			ZNRD1	3.54555e-18	0.816844	0.203	0.159	1.03902e-13			COMMD1	8.32524e-10	0.848263	0.134	0.087	2.43971e-05
DDX46	9.26785e-56	0.8481	0.364	0.298	2.71594e-51																			SRRT	1.58744e-20	0.816703	0.241	0.191	4.65199e-16			UBE2E3	6.86025e-10	0.843575	0.17	0.121	2.01039e-05
ZNF24	2.88429e-32	0.847898	0.246	0.194	8.45241e-28																			RNASEH2B	1.19144e-13	0.814358	0.15	0.113	3.49152e-09			TGFB1	1.0973e-19	0.8434	0.546	0.526	3.21565e-15
TOX4	3.131e-39	0.847393	0.284	0.227	9.1754e-35																			NFATC3	6.84717e-21	0.809067	0.188	0.137	2.00656e-16			GNL1	3.92105e-14	0.841762	0.227	0.163	1.14906e-09
IMP3	1.05301e-40	0.846545	0.279	0.22	3.08584e-36																			RTN3	2.64368e-16	0.808758	0.15	0.108	7.74731e-12			ADPGK	7.12797e-07	0.840338	0.151	0.116	0.0208885
ARF1	1.45032e-171	0.84621	0.627	0.55	4.25017e-167																			TMEM50B	3.08957e-08	0.808291	0.126	0.102	0.000905399			PDCD2	4.21041e-13	0.839444	0.214	0.153	1.23386e-08
LIMS1	2.17781e-12	0.845562	0.123	0.095	6.38208e-08																			ATP5PF	7.64594e-48	0.808159	0.379	0.308	2.24064e-43			SSR2	1.91724e-109	0.83917	0.752	0.643	5.61846e-105
NFYC	2.87603e-12	0.845234	0.103	0.076	8.42822e-08																			STMN3	9.22489e-08	0.807445	0.12	0.097	0.00270335			ZDHHC12	2.81683e-08	0.839021	0.144	0.102	0.000825471
ROMO1	5.04505e-32	0.844964	0.237	0.183	1.47845e-27																			TSTD1	3.66729e-21	0.807351	0.252	0.206	1.0747e-16			VPS37B	3.18635e-08	0.838537	0.218	0.177	0.000933761
TMEM9B	3.27925e-29	0.843733	0.227	0.177	9.60983e-25																			STK10	1.1072e-20	0.806874	0.247	0.198	3.24465e-16			ARL16	1.43911e-06	0.838494	0.119	0.084	0.0421731
UBTF	7.10758e-21	0.842985	0.219	0.181	2.08288e-16																			MRPS5	6.44156e-16	0.804749	0.148	0.106	1.8877e-11			ARMCX3	9.06361e-07	0.837795	0.107	0.073	0.0265609
ELAVL1	3.00152e-15	0.841915	0.16	0.129	8.79595e-11																			ZDHHC12	9.151e-12	0.804341	0.144	0.111	2.6817e-07			SUMO2	8.06047e-100	0.836181	0.726	0.605	2.36212e-95
DAP3	1.16141e-33	0.84043	0.241	0.187	3.4035e-29																			OPTN	3.74538e-25	0.80252	0.296	0.245	1.09758e-20			USP36	1.41177e-12	0.834567	0.277	0.22	4.1372e-08
UBA3	6.24781e-11	0.840087	0.106	0.081	1.83092e-06																			ATP6AP2	3.58722e-38	0.802434	0.319	0.25	1.05124e-33			ERP44	5.09586e-11	0.834352	0.172	0.119	1.49334e-06
UBA2	1.41377e-40	0.839861	0.252	0.187	4.14305e-36																			APRT	3.97212e-97	0.802384	0.555	0.483	1.16403e-92			PARK7	4.15732e-56	0.832012	0.552	0.422	1.2183e-51
CD96	2.13612e-56	0.838587	0.347	0.273	6.2599e-52																			SRP68	4.11081e-10	0.802314	0.133	0.105	1.20467e-05			SSR3	8.55744e-15	0.831722	0.27	0.205	2.50776e-10
NUCB2	1.15782e-34	0.83753	0.28	0.226	3.39298e-30																			TSEN54	7.32748e-16	0.802168	0.214	0.174	2.14732e-11			STK26	5.42915e-07	0.830417	0.125	0.089	0.0159101
GOLGA7	1.09497e-34	0.836004	0.282	0.231	3.2088e-30																			RTF2	8.35353e-21	0.801435	0.232	0.184	2.448e-16			TOX4	1.46559e-20	0.827585	0.284	0.196	4.29492e-16
FAAP20	9.44215e-28	0.833099	0.236	0.189	2.76702e-23																			PRPF38A	7.74997e-11	0.800914	0.148	0.117	2.27113e-06			KDM6B	4.66369e-07	0.826351	0.242	0.209	0.0136669
UQCR10	1.18833e-118	0.832781	0.5	0.401	3.4824e-114																			TMX4	7.532e-21	0.800054	0.264	0.219	2.20725e-16			AP3S1	8.40068e-11	0.824285	0.175	0.122	2.46182e-06
MRPL40	1.43817e-12	0.832111	0.113	0.086	4.21457e-08																			CDC42EP3	6.29761e-17	0.799862	0.172	0.128	1.84552e-12			WASF2	5.82853e-25	0.823686	0.379	0.293	1.70805e-20
TMSB4X	0	0.831748	0.99	0.994	0																			SETD5	1.93778e-13	0.799833	0.165	0.128	5.67865e-09			NHP2	5.91915e-18	0.821033	0.261	0.182	1.73461e-13
RAN	7.43614e-147	0.831383	0.561	0.478	2.17916e-142																			COPS5	6.72325e-18	0.797828	0.19	0.146	1.97025e-13			ACAP2	2.93069e-19	0.818977	0.262	0.178	8.58838e-15
COX6B1	6.31959e-196	0.830428	0.632	0.538	1.85196e-191																			GLUD1	8.20934e-22	0.795769	0.232	0.183	2.40575e-17			CCT8	3.85765e-23	0.818478	0.34	0.254	1.13048e-18
BCL3	1.72311e-09	0.829972	0.132	0.11	5.04957e-05																			SLC25A6	0	0.795621	0.885	0.852	0			ATP1B3	3.31782e-10	0.818192	0.22	0.168	9.72287e-06
ZBTB4	1.43627e-08	0.829965	0.105	0.085	0.0004209																			CMTM7	2.69271e-08	0.794144	0.121	0.096	0.000789097			EIF3G	1.45757e-96	0.816004	0.725	0.62	4.27141e-92
NDUFB11	7.57553e-170	0.829106	0.598	0.51	2.22001e-165																			ETFA	1.69301e-15	0.793985	0.129	0.09	4.96136e-11			TMSB4X	1.98718e-299	0.815594	0.99	0.996	5.82342e-295
MRPS5	6.65657e-15	0.828754	0.148	0.116	1.95071e-10																			CARHSP1	1.17339e-09	0.793494	0.153	0.125	3.43861e-05			NDUFB10	6.02697e-28	0.815125	0.384	0.285	1.7662e-23
COPS5	1.16343e-22	0.828595	0.19	0.148	3.40944e-18																			SUMO2	6.49462e-191	0.792755	0.726	0.651	1.90325e-186			SENP6	4.69439e-13	0.815077	0.246	0.185	1.37569e-08
ZNF580	3.12562e-10	0.82829	0.118	0.094	9.15963e-06																			USP11	9.86088e-18	0.792466	0.254	0.215	2.88973e-13			CMC1	1.15531e-15	0.81391	0.174	0.104	3.38563e-11
C7orf50	5.19823e-16	0.827464	0.155	0.122	1.52334e-11																			WASHC4	2.34452e-08	0.792404	0.132	0.107	0.000687061			LSM6	6.93842e-10	0.813875	0.165	0.116	2.0333e-05
PMPCB	9.56219e-29	0.826392	0.248	0.201	2.8022e-24																			CD63	7.92938e-17	0.792263	0.209	0.165	2.32371e-12			MAP2K7	3.63117e-07	0.813505	0.154	0.117	0.0106411
GRIPAP1	4.82672e-08	0.825692	0.129	0.109	0.00141447																			SYTL3	9.05835e-22	0.790365	0.386	0.358	2.65455e-17			ISG20	1.26808e-31	0.812479	0.472	0.386	3.71611e-27
CD2	4.39737e-63	0.823901	0.413	0.342	1.28865e-58																			DCTN3	2.67807e-35	0.789473	0.34	0.278	7.84808e-31			NOP10	4.65202e-18	0.808695	0.299	0.223	1.36327e-13
MRPL18	7.5988e-13	0.823703	0.136	0.108	2.22683e-08																			URM1	1.25152e-15	0.788964	0.167	0.126	3.66757e-11			SRP9	8.0221e-23	0.807488	0.326	0.24	2.35088e-18
BLMH	1.65258e-11	0.823191	0.108	0.083	4.84289e-07																			DDX46	3.13443e-38	0.788719	0.364	0.301	9.18545e-34			TAGAP	8.37344e-10	0.806782	0.231	0.182	2.45384e-05
LEMD3	1.34774e-14	0.819693	0.148	0.117	3.94954e-10																			NUCB2	2.84153e-21	0.787864	0.28	0.234	8.32709e-17			TGIF1	1.31728e-08	0.805231	0.184	0.14	0.000386029
VDAC3	1.14726e-23	0.81841	0.213	0.17	3.36206e-19																			ILF3	8.63876e-62	0.784597	0.46	0.386	2.53159e-57			TMC8	3.49145e-10	0.80438	0.233	0.183	1.02317e-05
HNRNPA3	6.57485e-136	0.817127	0.589	0.515	1.92676e-131																			TIMM8B	1.11579e-08	0.783454	0.127	0.101	0.000326981			GDE1	1.53296e-06	0.802791	0.125	0.091	0.0449233
ASMTL	1.9023e-11	0.816956	0.147	0.122	5.57468e-07																			C1orf43	5.88918e-27	0.783154	0.296	0.244	1.72582e-22			YWHAQ	1.80612e-30	0.79897	0.425	0.321	5.29282e-26
EIF3F	0	0.815903	0.807	0.746	0																			EIF6	3.37087e-18	0.782211	0.202	0.157	9.87833e-14			ZNF22	3.49405e-11	0.7989	0.206	0.152	1.02393e-06
SLA	5.20833e-16	0.813131	0.236	0.207	1.5263e-11																			EMC10	6.6438e-24	0.78218	0.266	0.215	1.94697e-19			GORASP2	8.42338e-13	0.79805	0.232	0.172	2.46847e-08
C1orf43	7.92945e-37	0.813093	0.296	0.244	2.32373e-32																			MGRN1	1.97546e-07	0.781035	0.111	0.089	0.00578909			ARF4	6.79361e-14	0.796753	0.253	0.19	1.99087e-09
ZDHHC12	3.97123e-14	0.811532	0.144	0.113	1.16377e-09																			EIF2B1	8.31036e-09	0.779898	0.11	0.085	0.000243535			FAM136A	1.24691e-07	0.795902	0.169	0.13	0.00365406
RPS26	0	0.811233	0.974	0.968	0																			SLA	1.05339e-09	0.779821	0.236	0.214	3.08696e-05			DNAJC15	5.29617e-16	0.794271	0.242	0.169	1.55204e-11
CIAO1	5.54788e-15	0.810763	0.18	0.149	1.62581e-10																			LTB	3.49978e-26	0.779431	0.638	0.694	1.02561e-21			RNH1	3.18092e-17	0.794217	0.282	0.207	9.3217e-13
STK10	3.09959e-27	0.809831	0.247	0.2	9.08336e-23																			FAM177A1	1.59958e-19	0.779367	0.532	0.569	4.68757e-15			CALCOCO2	4.56892e-09	0.79247	0.184	0.138	0.000133892
AP3S1	1.23305e-21	0.809626	0.175	0.133	3.61344e-17																			VPS26C	6.1034e-09	0.777208	0.12	0.094	0.00017886			ITPA	3.17981e-07	0.79234	0.115	0.078	0.00931843
EHD1	7.92555e-21	0.808765	0.183	0.142	2.32258e-16																			CD96	9.46597e-39	0.77649	0.347	0.276	2.774e-34			PSMD8	1.16936e-23	0.792297	0.364	0.275	3.42682e-19
VTI1B	1.94232e-16	0.80719	0.161	0.127	5.69196e-12																			MAN2B1	1.33219e-09	0.775447	0.119	0.091	3.90398e-05			DDX46	2.09012e-20	0.790317	0.364	0.29	6.12509e-16
CCT8	5.35234e-52	0.807005	0.34	0.274	1.5685e-47																			SLC3A2	2.83189e-47	0.775239	0.462	0.414	8.29887e-43			RPS4Y1	1.33803e-52	0.790273	0.544	0.389	3.92111e-48
PDCD6IP	3.82084e-23	0.806975	0.216	0.174	1.1197e-18																			VTI1B	6.85463e-13	0.775055	0.161	0.126	2.00875e-08			DRG1	6.92038e-08	0.788493	0.138	0.097	0.00202802
RASGRP2	4.21492e-31	0.80618	0.279	0.232	1.23518e-26																			JAK1	1.06178e-133	0.773408	0.765	0.739	3.11155e-129			ISG20L2	8.29201e-08	0.787607	0.134	0.094	0.00242997
SATB1	1.26858e-41	0.805518	0.346	0.293	3.71758e-37																			PARVG	3.41829e-07	0.772342	0.112	0.09	0.0100173			AURKAIP1	7.4687e-19	0.787193	0.317	0.241	2.1887e-14
CPSF7	5.41516e-12	0.805503	0.156	0.129	1.58691e-07																			CTSS	3.27748e-16	0.7699	0.205	0.164	9.60464e-12			HPS1	5.51228e-09	0.786643	0.164	0.117	0.000161537
SUPT20H	7.12997e-13	0.805467	0.132	0.104	2.08944e-08																			ANAPC5	1.71941e-28	0.769876	0.283	0.224	5.03873e-24			PA2G4	4.4521e-34	0.785516	0.422	0.31	1.30469e-29
NUDCD2	3.92225e-16	0.804369	0.142	0.108	1.14941e-11																			DOK2	1.47213e-16	0.769872	0.265	0.226	4.31407e-12			EIF6	3.23425e-10	0.785113	0.202	0.152	9.47797e-06
SLC25A6	0	0.804306	0.885	0.864	0																			G3BP1	2.6979e-21	0.769344	0.254	0.206	7.9062e-17			ITM2B	8.64152e-146	0.783296	0.855	0.779	2.5324e-141
DNAJA2	3.51104e-34	0.802313	0.289	0.24	1.02891e-29																			PIK3CD	1.18059e-16	0.769187	0.202	0.159	3.45973e-12			CYTIP	6.7782e-45	0.780508	0.552	0.459	1.98635e-40
ARHGEF3	1.18885e-15	0.800599	0.145	0.111	3.48394e-11																			ZNHIT1	2.31943e-24	0.769072	0.239	0.182	6.79708e-20			B2M	0	0.779689	0.998	0.999	0
ANXA2R	2.54485e-23	0.799522	0.207	0.164	7.45768e-19																			SLBP	1.27268e-15	0.767548	0.243	0.206	3.72957e-11			GARS	3.23015e-08	0.779603	0.163	0.12	0.000946595
ST13	1.41081e-143	0.797543	0.561	0.467	4.13438e-139																			SEC11C	2.08857e-23	0.767256	0.285	0.235	6.12057e-19			ZFAND2B	3.86848e-07	0.775936	0.155	0.117	0.0113366
ANAPC5	6.64096e-35	0.793812	0.283	0.229	1.94613e-30																			RAN	1.11308e-95	0.766266	0.561	0.488	3.26187e-91			TMX4	1.58774e-13	0.775932	0.264	0.2	4.65286e-09
UBXN1	3.66223e-201	0.79361	0.667	0.589	1.07322e-196																			TIA1	8.86788e-07	0.766258	0.105	0.084	0.0259873			CD3D	8.93562e-51	0.773928	0.646	0.62	2.61858e-46
DRG2	3.83973e-09	0.792365	0.115	0.094	0.000112523																			ATRX	5.46023e-24	0.765476	0.309	0.262	1.60012e-19			SRI	9.55617e-12	0.772331	0.227	0.169	2.80044e-07
FKBP3	9.612e-09	0.79159	0.105	0.084	0.00028168																			DIAPH1	2.88487e-16	0.765372	0.226	0.185	8.45412e-12			BUB3	1.457e-18	0.77174	0.302	0.222	4.26975e-14
RFTN1	2.67767e-41	0.790806	0.281	0.215	7.84691e-37																			ZNF22	3.31855e-16	0.764192	0.206	0.165	9.72502e-12			DCTN3	7.74964e-20	0.771106	0.34	0.262	2.27103e-15
CMTM7	2.45773e-15	0.790431	0.121	0.089	7.20238e-11																			BCL2L13	3.38845e-07	0.7641	0.101	0.079	0.00992985			SBNO1	1.33986e-07	0.77062	0.177	0.136	0.00392645
NRBP1	1.12116e-30	0.789435	0.257	0.206	3.28556e-26																			SAE1	1.05807e-10	0.763963	0.105	0.076	3.10068e-06			RANGAP1	8.71432e-07	0.7702	0.167	0.13	0.0255373
TMEM50B	1.83578e-10	0.789345	0.126	0.102	5.37974e-06																			NDUFB6	6.18761e-21	0.763926	0.234	0.184	1.81328e-16			POLR3GL	7.17122e-10	0.770041	0.197	0.146	2.10153e-05
DDX39A	1.05842e-28	0.788525	0.274	0.227	3.10169e-24																			ATP5F1C	1.93208e-39	0.763773	0.367	0.307	5.66196e-35			TUBA1B	1.24757e-28	0.769744	0.426	0.327	3.65601e-24
BAG1	5.32353e-23	0.786804	0.213	0.17	1.56006e-18																			GNPAT	4.5719e-09	0.761324	0.129	0.102	0.00013398			SRP68	6.97774e-08	0.769155	0.133	0.093	0.00204483
ZBTB38	4.12652e-11	0.785381	0.152	0.126	1.20928e-06																			PMPCB	4.59649e-19	0.7613	0.248	0.205	1.347e-14			NTMT1	5.30771e-07	0.768072	0.152	0.115	0.0155542
PARVG	1.11062e-07	0.785374	0.112	0.094	0.00325467																			VDAC3	6.60564e-16	0.760791	0.213	0.175	1.93578e-11			CALM3	5.76474e-22	0.767017	0.336	0.249	1.68936e-17
TIMM8B	2.15839e-10	0.785254	0.127	0.102	6.32516e-06																			PSMD6	1.25623e-20	0.759853	0.246	0.2	3.68138e-16			ILF3	1.08844e-31	0.764475	0.46	0.364	3.18968e-27
RAC1	1.5532e-76	0.784833	0.47	0.411	4.55166e-72																			TMOD3	5.30103e-19	0.759298	0.232	0.186	1.55347e-14			PEX16	1.50172e-08	0.763475	0.166	0.122	0.00044008
NDUFS5	5.59932e-186	0.783995	0.695	0.641	1.64088e-181																			SPOCK2	7.78819e-91	0.756805	0.681	0.658	2.28233e-86			PRDX2	5.68947e-16	0.762518	0.3	0.231	1.6673e-11
PDCD5	5.10691e-27	0.782996	0.226	0.177	1.49658e-22																			ARAF	7.0483e-10	0.756263	0.119	0.091	2.0655e-05			DGKA	5.45307e-08	0.761651	0.213	0.172	0.00159802
UBE2V2	3.95599e-13	0.782399	0.146	0.117	1.1593e-08																			MRPL10	4.13466e-10	0.756034	0.2	0.173	1.21166e-05			TRPC4AP	3.695e-08	0.761427	0.18	0.137	0.00108282
DDIT4	3.27546e-36	0.78152	0.426	0.398	9.59874e-32																			TOMM22	1.09736e-29	0.75582	0.306	0.25	3.21582e-25			PMPCB	5.01272e-12	0.759278	0.248	0.191	1.46898e-07
PIGH	1.12738e-06	0.781087	0.11	0.093	0.0330379																			MAD1L1	1.0506e-12	0.751412	0.172	0.137	3.07878e-08			SLC25A6	3.37913e-168	0.759173	0.885	0.835	9.90255e-164
TMEM256	3.80224e-20	0.780133	0.197	0.158	1.11425e-15																			RAC1	1.09543e-54	0.751334	0.47	0.409	3.21017e-50			LEF1	1.64466e-19	0.757155	0.31	0.228	4.81967e-15
IL27RA	3.31617e-25	0.779246	0.225	0.18	9.71802e-21																			ARFGAP3	1.872e-10	0.751005	0.161	0.131	5.4859e-06			FYN	1.44573e-24	0.754672	0.447	0.373	4.2367e-20
CDK6	4.24102e-11	0.778767	0.101	0.076	1.24283e-06																			RNPS1	1.31975e-54	0.749841	0.427	0.35	3.86753e-50			PSMA7	7.32633e-51	0.75426	0.585	0.467	2.14698e-46
ILF3	5.83219e-77	0.776704	0.46	0.392	1.70912e-72																			ZNFX1	9.25561e-14	0.74886	0.182	0.145	2.71236e-09			PSMC5	4.65242e-17	0.75351	0.307	0.235	1.36339e-12
CHTOP	4.60354e-07	0.775017	0.121	0.104	0.0134907																			NUDC	1.06648e-23	0.747923	0.304	0.261	3.12533e-19			TIAL1	7.89736e-13	0.753039	0.254	0.194	2.31432e-08
TRIM22	1.24086e-15	0.774535	0.213	0.182	3.63633e-11																			ATP5IF1	1.36511e-49	0.745652	0.428	0.361	4.00046e-45			COPS6	1.0914e-10	0.751071	0.213	0.159	3.19835e-06
SRSF2	8.83843e-81	0.774293	0.611	0.584	2.5901e-76																			SRP9	5.74368e-32	0.745375	0.326	0.27	1.68318e-27			DAP3	6.01555e-14	0.749727	0.241	0.176	1.76286e-09
NDUFB9	4.45874e-109	0.773768	0.501	0.41	1.30663e-104																			EIF4B	3.24133e-134	0.745223	0.661	0.602	9.49873e-130			SH3BGRL	1.23063e-21	0.74968	0.317	0.224	3.60637e-17
EIF6	1.93004e-20	0.773349	0.202	0.163	5.65598e-16																			PTRHD1	3.19098e-11	0.743664	0.187	0.157	9.35117e-07			RELB	3.68429e-12	0.748349	0.354	0.306	1.07968e-07
NDUFS2	1.09647e-18	0.771911	0.196	0.16	3.2132e-14																			OCIAD1	7.5298e-33	0.743138	0.346	0.288	2.20661e-28			ARF1	7.36366e-52	0.74674	0.627	0.533	2.15792e-47
MARS	7.72187e-10	0.771618	0.134	0.111	2.26289e-05																			MYO1F	3.05531e-13	0.741804	0.176	0.138	8.95357e-09			QRICH1	6.80676e-07	0.746701	0.167	0.13	0.0199472
DIAPH1	6.69738e-20	0.76919	0.226	0.188	1.96267e-15																			FRYL	5.59597e-09	0.740033	0.154	0.128	0.00016399			TUBA4A	3.11372e-15	0.746558	0.41	0.353	9.12476e-11
TMEM258	7.95695e-69	0.768096	0.437	0.375	2.33178e-64																			RAP2B	2.1141e-08	0.73985	0.151	0.126	0.000619536			NDUFS2	7.11273e-10	0.74612	0.196	0.146	2.08439e-05
RILPL2	9.19655e-15	0.767614	0.181	0.149	2.69505e-10																			HCST	5.55438e-60	0.739733	0.591	0.566	1.62771e-55			CLTA	1.10143e-12	0.742864	0.274	0.216	3.22773e-08
SAT2	9.74289e-17	0.765222	0.187	0.153	2.85515e-12																			COX8A	1.47303e-78	0.738831	0.528	0.447	4.31672e-74			FAM50A	2.54484e-07	0.741496	0.166	0.125	0.00745764
RNASEH2B	3.99028e-16	0.764647	0.15	0.116	1.16935e-11																			UNC119	1.27323e-06	0.73733	0.127	0.106	0.0373121			DOK2	4.0428e-10	0.739178	0.265	0.216	1.18474e-05
MYDGF	2.39024e-26	0.763613	0.278	0.238	7.00461e-22																			AP3S1	5.70222e-12	0.736705	0.175	0.142	1.67103e-07			PLEKHJ1	1.0358e-07	0.739038	0.161	0.12	0.00303541
ATP5IF1	4.24198e-69	0.763539	0.428	0.361	1.24311e-64																			NDUFS5	6.15007e-124	0.735997	0.695	0.639	1.80228e-119			EIF3F	3.59942e-121	0.738848	0.807	0.73	1.05481e-116
PIP4P1	1.32462e-10	0.763492	0.136	0.112	3.8818e-06																			ARF1	3.50047e-104	0.73485	0.627	0.565	1.02581e-99			NELFCD	5.78419e-07	0.737222	0.163	0.125	0.0169506
SRP9	3.70989e-45	0.761855	0.326	0.264	1.08718e-40																			GBP2	6.16598e-19	0.73467	0.251	0.207	1.80694e-14			MBP	8.01467e-22	0.73654	0.435	0.363	2.3487e-17
ARL5A	3.31989e-19	0.761808	0.187	0.148	9.72895e-15																			MMADHC	4.97855e-19	0.734085	0.246	0.201	1.45896e-14			SQSTM1	9.73845e-32	0.735807	0.563	0.473	2.85385e-27
SLC25A38	3.80443e-11	0.760774	0.14	0.114	1.11489e-06																			TMED2	8.44978e-40	0.733353	0.375	0.311	2.47621e-35			MT-ND4L	1.0205e-96	0.735308	0.826	0.811	2.99058e-92
G3BP1	1.72573e-24	0.760295	0.254	0.211	5.05724e-20																			JTB	3.32625e-64	0.733132	0.497	0.433	9.74759e-60			SUPT4H1	5.19404e-11	0.734198	0.253	0.199	1.52211e-06
PPM1K	1.70885e-17	0.75977	0.199	0.164	5.0078e-13																			ADRM1	2.34699e-26	0.730721	0.298	0.243	6.87785e-22			ISCU	1.27797e-41	0.733839	0.548	0.445	3.7451e-37
NDUFB7	1.4768e-27	0.755442	0.277	0.234	4.32775e-23																			ITGB1	3.21934e-10	0.729079	0.249	0.226	9.43429e-06			SECISBP2L	4.39507e-08	0.73358	0.199	0.156	0.00128797
CTSS	4.13428e-19	0.755391	0.205	0.167	1.21155e-14																			ZBTB38	3.03483e-07	0.727971	0.152	0.129	0.00889357			IRF1	5.43988e-13	0.73278	0.557	0.56	1.59416e-08
FAM177A1	6.54842e-25	0.754999	0.532	0.57	1.91902e-20																			PSMB6	8.79905e-37	0.726275	0.377	0.321	2.57856e-32			CDC42SE1	3.39678e-22	0.732588	0.413	0.334	9.95428e-18
ZNF22	1.02709e-18	0.7547	0.206	0.17	3.0099e-14																			ASCC2	8.48389e-09	0.725624	0.163	0.138	0.00024862			NCL	5.62239e-85	0.729074	0.76	0.654	1.64764e-80
ATP5F1D	2.14352e-126	0.754216	0.581	0.518	6.28158e-122																			GID8	2.25231e-14	0.72532	0.216	0.181	6.60039e-10			MRPS18C	2.76792e-07	0.729005	0.131	0.093	0.00811138
LAPTM4A	7.42189e-35	0.753698	0.318	0.27	2.17498e-30																			HMGN3	1.1324e-20	0.72499	0.266	0.219	3.31849e-16			WSB1	3.51076e-19	0.728414	0.361	0.286	1.02883e-14
PSMD6	5.70996e-23	0.752401	0.246	0.208	1.6733e-18																			THAP7	3.59572e-08	0.723332	0.147	0.123	0.00105373			ARFGAP2	1.42635e-07	0.727353	0.182	0.14	0.00417992
NOP10	1.70533e-32	0.752275	0.299	0.252	4.99748e-28																			CCDC69	2.56843e-13	0.721413	0.23	0.196	7.52678e-09			ZC3H13	2.54424e-07	0.726103	0.203	0.164	0.00745589
ANXA7	1.68518e-43	0.751175	0.338	0.28	4.93842e-39																			MRPL16	2.29601e-07	0.720736	0.116	0.093	0.00672846			ZNF24	6.1335e-11	0.722146	0.246	0.193	1.79742e-06
SYPL1	7.78123e-19	0.750826	0.193	0.155	2.28029e-14																			SDF2	2.05651e-07	0.719371	0.146	0.123	0.00602659			GNG2	1.03919e-11	0.720278	0.386	0.338	3.04534e-07
SUMO2	9.35333e-222	0.749511	0.726	0.665	2.74099e-217																			GLRX3	1.22475e-06	0.716714	0.104	0.083	0.0358913			NUDC	3.46556e-13	0.716349	0.304	0.248	1.01558e-08
HNRNPUL1	8.51423e-79	0.748655	0.525	0.482	2.4951e-74																			MYDGF	2.33445e-20	0.715719	0.278	0.235	6.84112e-16			TCERG1	5.56549e-07	0.716311	0.224	0.188	0.0163097
UBXN4	8.45402e-71	0.748058	0.457	0.392	2.47745e-66																			SRPK1	4.97912e-07	0.714432	0.123	0.101	0.0145913			HADHB	3.47179e-07	0.713464	0.134	0.095	0.0101741
HSPB11	1.87118e-08	0.747842	0.115	0.094	0.00054835																			PPM1K	3.69161e-11	0.714404	0.199	0.17	1.08183e-06			STMP1	9.64987e-11	0.711496	0.231	0.178	2.8279e-06
LBR	3.33315e-19	0.747211	0.286	0.258	9.76779e-15																			GYPC	6.97082e-122	0.713719	0.694	0.655	2.0428e-117			LCP1	3.61581e-38	0.710042	0.535	0.422	1.05961e-33
CDC42EP3	1.37414e-14	0.747135	0.172	0.14	4.02691e-10																			LEMD3	5.99293e-09	0.712879	0.148	0.121	0.000175623			STAT4	3.24951e-13	0.709375	0.3	0.236	9.5227e-09
MOB3A	1.39886e-06	0.746526	0.119	0.103	0.0409935																			HNRNPA3	3.44263e-80	0.711774	0.589	0.529	1.00886e-75			ATP6AP2	1.42199e-17	0.706695	0.319	0.245	4.16715e-13
JAK1	6.07923e-167	0.743968	0.765	0.736	1.78152e-162																			CEP57	1.52169e-13	0.711561	0.25	0.219	4.4593e-09			ELOVL5	2.58979e-13	0.704724	0.281	0.219	7.58939e-09
YARS	1.13168e-15	0.743686	0.214	0.183	3.3164e-11																			HNRNPUL1	6.90728e-55	0.711129	0.525	0.485	2.02418e-50			CDKN1B	3.32787e-19	0.704513	0.418	0.356	9.75231e-15
LYN	8.80582e-18	0.74313	0.102	0.068	2.58055e-13																			METTL17	7.82631e-07	0.710919	0.124	0.102	0.022935			CHMP2A	7.26892e-10	0.703642	0.215	0.163	2.13016e-05
XRCC5	3.93162e-73	0.741705	0.451	0.382	1.15216e-68																			STUB1	1.17203e-11	0.710556	0.183	0.151	3.43464e-07			LSM4	1.37231e-09	0.702722	0.221	0.172	4.02155e-05
TMOD3	1.06178e-21	0.74132	0.232	0.191	3.11154e-17																			UBE2V2	6.56798e-10	0.708647	0.146	0.117	1.92475e-05			UQCR10	4.91219e-37	0.702339	0.5	0.391	1.43952e-32
LRPAP1	3.79167e-25	0.74046	0.291	0.254	1.11115e-20																			LYPLA1	4.82872e-08	0.707514	0.13	0.105	0.00141506			SEC11C	3.20692e-11	0.702221	0.285	0.234	9.39787e-07
GDE1	2.50216e-07	0.740143	0.125	0.107	0.00733257																			ANXA7	5.65968e-30	0.70618	0.338	0.284	1.65857e-25			CCND2	5.42963e-08	0.699813	0.263	0.221	0.00159115
PTRHD1	1.35086e-14	0.739619	0.187	0.156	3.9587e-10																			HNRNPDL	1.28108e-158	0.70586	0.739	0.694	3.7542e-154			EID1	6.05842e-26	0.699533	0.464	0.388	1.77542e-21
TMED2	1.80516e-49	0.738828	0.375	0.319	5.29001e-45																			REX1BD	2.87018e-22	0.704775	0.309	0.265	8.41105e-18			DNAJA2	1.83171e-11	0.699477	0.289	0.238	5.36782e-07
GYPC	3.20388e-174	0.738507	0.694	0.647	9.38896e-170																			ZNF428	3.16566e-20	0.704274	0.27	0.225	9.27698e-16			SH3KBP1	7.25408e-13	0.699212	0.248	0.183	2.12581e-08
NUDC	6.87447e-31	0.737967	0.304	0.259	2.01456e-26																			ACO2	1.01422e-09	0.701878	0.166	0.138	2.97217e-05			METTL26	1.28105e-11	0.696388	0.26	0.203	3.7541e-07
ANKH	7.21268e-12	0.736529	0.149	0.122	2.11368e-07																			ICAM3	5.29013e-57	0.699743	0.496	0.44	1.55027e-52			ERH	4.41727e-24	0.693464	0.424	0.344	1.29448e-19
AC243960.1	6.40126e-16	0.735968	0.169	0.135	1.87589e-11																			TMEM123	2.33665e-53	0.699134	0.507	0.467	6.84754e-49			SSNA1	3.74672e-14	0.69092	0.283	0.217	1.09798e-09
TMED5	5.99654e-12	0.735815	0.165	0.138	1.75729e-07																			CCT2	1.46931e-25	0.697684	0.346	0.304	4.30583e-21			VDAC1	1.77922e-10	0.690067	0.287	0.238	5.214e-06
NCBP3	3.32713e-08	0.735542	0.141	0.121	0.000975015																			BOLA3	1.62104e-09	0.697384	0.11	0.082	4.75045e-05			KRAS	1.15016e-14	0.689912	0.348	0.287	3.37054e-10
CCND2	3.95743e-18	0.73479	0.263	0.23	1.15973e-13																			SNRPN	3.35331e-16	0.695905	0.238	0.2	9.82687e-12			CLEC2D	2.59515e-11	0.68973	0.3	0.245	7.6051e-07
CLASRP	8.12244e-09	0.734313	0.123	0.101	0.000238028																			GOLGA7	4.34861e-18	0.694413	0.282	0.246	1.27436e-13			CD37	2.03304e-90	0.688426	0.784	0.728	5.95782e-86
ABLIM1	1.77888e-89	0.734211	0.476	0.383	5.21302e-85																			HTATSF1	5.41622e-10	0.693034	0.17	0.14	1.58722e-05			SEM1	1.59898e-14	0.688017	0.312	0.249	4.68582e-10
BUB3	5.14228e-35	0.733526	0.302	0.249	1.50694e-30																			TIMM10	3.53365e-08	0.692315	0.144	0.119	0.00103554			RPL8	0	0.687425	0.991	0.996	0
RNH1	8.32507e-29	0.733136	0.282	0.236	2.43966e-24																			STK38	1.29233e-17	0.69209	0.255	0.213	3.78718e-13			LMBR1	2.05046e-08	0.687107	0.148	0.105	0.000600887
CCT2	2.37733e-36	0.732879	0.346	0.303	6.96676e-32																			TOX4	4.97362e-19	0.690515	0.284	0.243	1.45752e-14			DNAJC1	1.67976e-08	0.684875	0.235	0.189	0.000492254
CHCHD10	4.00942e-21	0.732149	0.271	0.239	1.17496e-16																			HSPA5	5.71027e-68	0.689571	0.589	0.516	1.67339e-63			RCSD1	3.96267e-07	0.684596	0.209	0.169	0.0116126
THAP7	6.96149e-11	0.729391	0.147	0.122	2.04006e-06																			REEP5	1.8351e-21	0.688841	0.338	0.302	5.37777e-17			MAPK1IP1L	6.65875e-16	0.681922	0.354	0.289	1.95135e-11
GATA3	8.24861e-18	0.729193	0.259	0.225	2.41725e-13																			TPM3	1.2164e-128	0.686517	0.702	0.635	3.56467e-124			SSU72	1.12958e-15	0.681372	0.361	0.301	3.31025e-11
ATP5F1C	4.80361e-45	0.728793	0.367	0.318	1.4077e-40																			LBR	2.46887e-13	0.685833	0.286	0.259	7.23503e-09			MPHOSPH8	3.08707e-21	0.678899	0.42	0.341	9.04665e-17
OFD1	6.49213e-14	0.728574	0.209	0.181	1.90252e-09																			CLASRP	3.25628e-07	0.685343	0.123	0.1	0.00954253			DIAPH1	8.15858e-09	0.67442	0.226	0.178	0.000239087
RARA	1.42085e-09	0.728382	0.191	0.172	4.16381e-05																			GATA3	3.25656e-14	0.682439	0.259	0.222	9.54334e-10			ATRX	3.02985e-14	0.674114	0.309	0.244	8.87896e-10
YTHDF2	2.60675e-31	0.725906	0.298	0.251	7.63907e-27																			SLC7A5	3.96093e-10	0.680846	0.235	0.207	1.16075e-05			FAAP20	8.60306e-08	0.673918	0.236	0.196	0.00252113
HSPA5	1.39337e-99	0.72464	0.589	0.523	4.08327e-95																			NDUFS2	3.38103e-11	0.680369	0.196	0.165	9.90811e-07			TMEM123	9.75087e-26	0.673826	0.507	0.447	2.85749e-21
PA2G4	9.65281e-69	0.723408	0.422	0.342	2.82875e-64																			DPP7	3.2209e-29	0.678766	0.351	0.299	9.43886e-25			TNFAIP8	4.25242e-16	0.672142	0.321	0.248	1.24617e-11
ADAM10	1.42867e-07	0.721249	0.175	0.158	0.00418672																			ALKBH7	2.2495e-33	0.676628	0.393	0.347	6.59217e-29			LBR	1.34858e-07	0.671456	0.286	0.253	0.003952
TPR	1.80343e-43	0.720461	0.389	0.339	5.28495e-39																			TAPBP	6.73086e-36	0.671408	0.454	0.414	1.97248e-31			SH3YL1	1.82516e-07	0.670517	0.203	0.162	0.00534864
OCIAD1	2.18568e-36	0.720308	0.346	0.301	6.40515e-32																			MPHOSPH8	7.31806e-37	0.67109	0.42	0.365	2.14456e-32			SURF4	1.08561e-09	0.669131	0.287	0.241	3.18138e-05
LAMTOR4	1.94319e-41	0.719707	0.376	0.333	5.69452e-37																			TNIP2	1.11581e-06	0.669947	0.141	0.12	0.0326987			PTPN7	2.88101e-08	0.6681	0.236	0.192	0.000844281
JTB	1.82596e-78	0.716628	0.497	0.442	5.35097e-74																			SRSF2	2.94395e-48	0.668832	0.611	0.592	8.62725e-44			UGP2	2.47779e-07	0.66803	0.174	0.133	0.00726116
TUBGCP2	7.62959e-09	0.71595	0.156	0.135	0.000223585																			S100A6	5.27482e-115	0.668692	0.75	0.716	1.54578e-110			BIN2	2.03739e-16	0.667966	0.368	0.297	5.97057e-12
LYPLA1	3.149e-11	0.715599	0.13	0.103	9.22815e-07																			TPR	9.37908e-29	0.668445	0.389	0.344	2.74854e-24			SNX3	1.75046e-12	0.667646	0.249	0.186	5.12972e-08
SPOCK2	2.17535e-106	0.715427	0.681	0.671	6.37486e-102																			LAPTM4A	1.33281e-19	0.666828	0.318	0.283	3.90579e-15			NBDY	4.88385e-09	0.664278	0.218	0.173	0.000143121
TOMM22	1.8281e-33	0.715127	0.306	0.258	5.35725e-29																			EIF3K	2.06725e-238	0.666112	0.852	0.819	6.05809e-234			ST13	1.19482e-38	0.662241	0.561	0.473	3.50141e-34
MMADHC	4.3092e-19	0.714626	0.246	0.212	1.26281e-14																			SND1	2.17875e-16	0.663159	0.187	0.142	6.38481e-12			MYDGF	1.12826e-10	0.660425	0.278	0.226	3.30637e-06
TIAL1	1.25311e-22	0.71322	0.254	0.215	3.67225e-18																			NT5DC1	9.36013e-07	0.662939	0.106	0.085	0.0274299			GSTK1	1.58195e-19	0.660227	0.49	0.447	4.63589e-15
VEZF1	6.69105e-09	0.711443	0.159	0.138	0.000196081																			YTHDF2	2.85556e-20	0.662037	0.298	0.256	8.36822e-16			FUNDC2	4.21381e-08	0.658424	0.222	0.179	0.00123486
HTATSF1	7.97265e-12	0.710442	0.17	0.143	2.33638e-07																			NCOR1	5.46126e-36	0.661024	0.425	0.371	1.60042e-31			TMED2	1.66549e-17	0.657214	0.375	0.308	4.88072e-13
USP4	8.53372e-13	0.710374	0.165	0.136	2.50081e-08																			HNRNPA0	1.42451e-85	0.659675	0.62	0.572	4.17453e-81			CCT2	7.03108e-14	0.650531	0.346	0.289	2.06046e-09
PSMD11	1.9594e-18	0.709318	0.232	0.198	5.74202e-14																			NELFCD	1.5052e-07	0.659583	0.163	0.14	0.004411			COX6B1	2.1661e-48	0.649896	0.632	0.534	6.34775e-44
COX8A	3.187e-88	0.707339	0.528	0.473	9.33951e-84																			NORAD	2.77718e-10	0.65923	0.231	0.204	8.13852e-06			MCUB	5.83735e-20	0.649066	0.404	0.332	1.71064e-15
EIF2B1	7.44619e-07	0.707121	0.11	0.093	0.0218211																			BAX	3.20121e-13	0.658433	0.229	0.195	9.38115e-09			TRBC2	5.15369e-49	0.648686	0.619	0.499	1.51029e-44
PSMB6	6.62177e-41	0.706236	0.377	0.336	1.94051e-36																			LRRFIP1	5.1333e-61	0.657267	0.536	0.469	1.50431e-56			LAPTM4A	3.52769e-13	0.648289	0.318	0.261	1.03379e-08
HSPA4	5.6909e-10	0.704002	0.162	0.139	1.66772e-05																			TMEM14B	1.39208e-21	0.657129	0.307	0.265	4.07949e-17			HSPB1	1.63931e-06	0.647827	0.214	0.177	0.0480399
FRYL	1.08067e-06	0.702913	0.154	0.138	0.031669																			SYPL1	7.54625e-10	0.654239	0.193	0.166	2.21143e-05			SEC11A	5.78165e-14	0.645176	0.329	0.266	1.69431e-09
RNPS1	6.9371e-61	0.702423	0.427	0.366	2.03292e-56																			TMED4	1.21935e-15	0.65302	0.293	0.26	3.57329e-11			IMP3	2.49322e-10	0.644387	0.279	0.228	7.30639e-06
MPHOSPH8	1.20589e-49	0.700202	0.42	0.369	3.53387e-45																			SLC25A38	4.05013e-09	0.650227	0.14	0.111	0.000118689			ZNF638	8.93601e-08	0.643981	0.195	0.152	0.0026187
TPM3	1.7854e-168	0.699365	0.702	0.644	5.23212e-164																			VAMP5	3.73971e-07	0.649925	0.192	0.173	0.0109592			UQCRC2	7.1248e-10	0.643208	0.253	0.202	2.08792e-05
SLC3A2	1.46659e-48	0.699257	0.462	0.429	4.29783e-44																			CHMP2A	1.71419e-10	0.647512	0.215	0.187	5.02343e-06			WIPI2	7.57654e-08	0.642408	0.245	0.204	0.0022203
PLAA	1.26777e-06	0.698867	0.125	0.108	0.037152																			SERP1	5.59712e-108	0.646858	0.677	0.649	1.64024e-103			PPP3CC	8.27847e-11	0.642109	0.245	0.188	2.42601e-06
SQSTM1	8.10257e-68	0.697511	0.563	0.515	2.37446e-63																			ARL5A	1.7698e-07	0.643259	0.187	0.165	0.00518638			SAT2	1.42828e-06	0.642073	0.187	0.15	0.0418558
SEC11C	3.54542e-20	0.697506	0.285	0.254	1.03898e-15																			BIRC3	2.42319e-08	0.643254	0.294	0.283	0.000710117			GZMM	8.80841e-26	0.640623	0.543	0.472	2.5813e-21
SLBP	4.41897e-18	0.694787	0.243	0.209	1.29498e-13																			ILF2	4.69138e-25	0.642515	0.342	0.297	1.37481e-20			ACAP1	1.38171e-10	0.637701	0.356	0.315	4.0491e-06
TMEM18	5.51132e-07	0.69278	0.121	0.103	0.0161509																			ZNF24	2.27556e-12	0.641963	0.246	0.217	6.66852e-08			TNIK	4.45086e-07	0.636447	0.204	0.163	0.0130432
GIT2	1.64277e-10	0.692324	0.158	0.133	4.81413e-06																			RARA	7.79973e-07	0.640875	0.191	0.173	0.0228571			FAM162A	6.87586e-08	0.631952	0.221	0.18	0.00201497
SH3YL1	3.56617e-14	0.69032	0.203	0.174	1.04506e-09																			LEF1	9.96811e-21	0.640631	0.31	0.262	2.92116e-16			ATP5F1C	3.98489e-16	0.629408	0.367	0.305	1.16777e-11
ZPR1	1.67591e-06	0.689899	0.109	0.092	0.0491124																			CIAO1	1.48142e-07	0.638107	0.18	0.157	0.00434129			LRPAP1	6.45351e-09	0.628846	0.291	0.25	0.00018912
FBXO7	1.20113e-23	0.689271	0.289	0.252	3.51992e-19																			POLE4	2.0106e-07	0.637091	0.155	0.132	0.00589205			TMED4	2.74671e-10	0.628166	0.293	0.241	8.04923e-06
TUBA4A	1.11996e-30	0.688589	0.41	0.369	3.28204e-26																			GTF3C6	5.09178e-09	0.636247	0.185	0.159	0.000149215			CD99	6.18941e-31	0.627823	0.614	0.552	1.81381e-26
ACO2	2.05236e-11	0.686665	0.166	0.14	6.01444e-07																			RFTN1	1.27021e-16	0.634476	0.281	0.241	3.72236e-12			BST2	3.52639e-10	0.626313	0.261	0.209	1.03341e-05
PHPT1	1.38212e-07	0.686088	0.107	0.087	0.0040503																			SNX3	2.70737e-14	0.631668	0.249	0.214	7.93394e-10			NDUFB11	1.26423e-37	0.626182	0.598	0.52	3.70481e-33
PDCD10	1.58937e-10	0.685986	0.164	0.139	4.65765e-06																			NUDT21	3.10399e-09	0.631615	0.2	0.174	9.09624e-05			SLC25A3	2.76786e-58	0.623194	0.711	0.64	8.11122e-54
EP400	1.64901e-06	0.685862	0.148	0.133	0.0483242																			SLC25A3	4.51435e-117	0.63105	0.711	0.676	1.32293e-112			DRAP1	3.0776e-19	0.62098	0.453	0.391	9.01892e-15
ARFGAP2	2.01544e-08	0.683141	0.182	0.164	0.000590625																			GOLPH3	4.1366e-10	0.629081	0.198	0.169	1.21223e-05			TMEM258	1.813e-18	0.620732	0.437	0.38	5.313e-14
GARS	4.66357e-11	0.682834	0.163	0.137	1.36666e-06																			NDUFB2	1.77685e-35	0.628059	0.427	0.376	5.20706e-31			SEC61B	5.16282e-28	0.619305	0.534	0.463	1.51296e-23
SLC25A3	2.4235e-177	0.682352	0.711	0.678	7.10206e-173																			RPL8	0	0.62789	0.991	0.993	0			NEDD8	1.16795e-15	0.618815	0.36	0.294	3.42267e-11
REEP5	1.90888e-26	0.681235	0.338	0.305	5.59397e-22																			SEC11A	9.68841e-18	0.626389	0.329	0.299	2.83919e-13			CAMK4	4.50335e-19	0.618668	0.38	0.299	1.31971e-14
RPS27L	2.2691e-25	0.679712	0.292	0.249	6.6496e-21																			DDIT4	8.08017e-17	0.624926	0.426	0.417	2.36789e-12			NUDT21	1.42716e-06	0.617948	0.2	0.163	0.0418229
EID1	3.73748e-55	0.679523	0.464	0.421	1.09527e-50																			MT-CO1	1.43659e-191	0.623605	0.955	0.987	4.20993e-187			KIF2A	1.64203e-20	0.615228	0.392	0.306	4.81197e-16
MED15	7.69461e-12	0.676242	0.224	0.202	2.25491e-07																			RGS10	7.50596e-29	0.623297	0.493	0.486	2.19962e-24			VDAC3	4.08917e-07	0.614332	0.213	0.173	0.0119833
ATP5PF	6.1976e-39	0.675806	0.379	0.34	1.81621e-34																			AIP	3.92669e-13	0.62317	0.277	0.251	1.15072e-08			TPR	3.34025e-15	0.613732	0.389	0.33	9.7886e-11
S100A4	8.35368e-41	0.675212	0.597	0.593	2.44805e-36																			CD47	3.73207e-18	0.621797	0.35	0.325	1.09368e-13			PAFAH1B1	2.53838e-10	0.613353	0.302	0.252	7.43872e-06
METTL23	2.79622e-08	0.674212	0.165	0.146	0.000819432																			ADAM10	2.20951e-07	0.621422	0.175	0.151	0.00647497			BECN1	3.09531e-08	0.61246	0.212	0.166	0.000907081
NTMT1	1.07197e-07	0.67287	0.152	0.134	0.00314141																			NOP10	1.79419e-14	0.620309	0.299	0.272	5.25786e-10			RCN2	4.82395e-08	0.612221	0.24	0.197	0.00141366
LGALS1	1.07862e-21	0.672738	0.227	0.181	3.1609e-17																			UBXN4	4.21498e-34	0.618705	0.457	0.419	1.2352e-29			RNPS1	1.60343e-21	0.608295	0.427	0.346	4.69885e-17
ILF2	1.1266e-35	0.672535	0.342	0.296	3.30151e-31																			DDX39A	1.43105e-12	0.618281	0.274	0.245	4.1937e-08			RANBP1	4.91507e-10	0.607547	0.258	0.206	1.44036e-05
HNRNPDL	7.35195e-187	0.672291	0.739	0.716	2.15449e-182																			PSMC3	4.3214e-11	0.611761	0.222	0.191	1.26639e-06			ALKBH7	5.5185e-16	0.607407	0.393	0.334	1.6172e-11
EDF1	4.68147e-173	0.670858	0.71	0.674	1.3719e-168																			HNRNPA1	0	0.610913	0.946	0.945	0			YIPF5	8.94413e-07	0.60575	0.225	0.189	0.0262108
BRD2	5.98963e-58	0.669149	0.46	0.404	1.75526e-53																			PSIP1	3.64885e-26	0.610697	0.386	0.346	1.06929e-21			LSM5	1.41493e-08	0.605298	0.271	0.226	0.000414644
MAD1L1	4.76697e-10	0.669064	0.172	0.149	1.39696e-05																			XRCC5	1.07963e-36	0.61037	0.451	0.406	3.16385e-32			STK4	4.02302e-33	0.604395	0.617	0.54	1.17894e-28
FAM136A	2.61688e-07	0.668778	0.169	0.152	0.00766876																			HP1BP3	3.85254e-25	0.606756	0.416	0.382	1.12899e-20			SRSF2	1.07001e-20	0.603426	0.611	0.578	3.13565e-16
NT5DC1	3.90619e-07	0.667205	0.106	0.088	0.0114471																			THOC7	3.65153e-09	0.60534	0.194	0.168	0.000107008			ILF2	3.85019e-14	0.603075	0.342	0.279	1.1283e-09
GORASP2	1.68376e-17	0.663363	0.232	0.199	4.93426e-13																			CNOT7	3.57619e-11	0.605241	0.242	0.214	1.048e-06			UBXN1	6.03994e-45	0.602536	0.667	0.613	1.77e-40
RAB8A	5.94883e-10	0.663004	0.187	0.165	1.7433e-05																			TMSB10	2.54817e-184	0.604629	0.968	0.987	7.46741e-180			SELENOW	1.13629e-16	0.602328	0.388	0.319	3.32989e-12
TRAPPC6A	9.82264e-10	0.66235	0.178	0.157	2.87852e-05																			PDCD6IP	1.06173e-08	0.603616	0.216	0.192	0.000311141			DNAJC19	5.87909e-08	0.601909	0.209	0.164	0.00172287
EIF4B	1.74619e-137	0.662012	0.661	0.633	5.11722e-133																			BECN1	1.82307e-07	0.601432	0.212	0.193	0.0053425			COX14	1.10985e-12	0.600893	0.303	0.242	3.25242e-08
HADHB	9.56134e-09	0.659292	0.134	0.112	0.000280195																			NDUFA12	7.02597e-22	0.601114	0.371	0.339	2.05896e-17			CIB1	3.32816e-36	0.600187	0.639	0.588	9.75318e-32
PLEKHA1	3.03179e-08	0.658533	0.17	0.151	0.000888465																			ATRAID	5.85583e-12	0.600152	0.262	0.236	1.71605e-07			OPTN	1.9765e-08	0.599648	0.296	0.255	0.000579215
STK38	1.16937e-19	0.657856	0.255	0.217	3.42685e-15																			SSR4	6.51038e-101	0.599486	0.695	0.666	1.90787e-96			PIN1	3.73468e-07	0.598883	0.251	0.213	0.0109445
CYTIP	5.13656e-80	0.656748	0.552	0.509	1.50527e-75																			CYTIP	7.4749e-52	0.599034	0.552	0.518	2.19052e-47			FBXO7	4.96001e-10	0.598864	0.289	0.239	1.45353e-05
ATRAID	5.75483e-19	0.656746	0.262	0.23	1.68645e-14																			HPCAL1	5.65364e-21	0.596005	0.171	0.119	1.6568e-16			TNFRSF14	6.46651e-11	0.598784	0.326	0.277	1.89501e-06
ANP32A	5.08097e-24	0.656435	0.3	0.263	1.48898e-19																			CFAP97	9.64278e-07	0.594059	0.141	0.118	0.0282582			PTBP1	2.44269e-07	0.598084	0.244	0.204	0.0071583
CRLF3	8.40633e-15	0.654586	0.19	0.158	2.46347e-10																			TSPAN14	1.26505e-10	0.593796	0.237	0.21	3.70722e-06			HERPUD2	1.00991e-06	0.597225	0.263	0.23	0.0295956
MRPS7	4.00248e-16	0.654371	0.214	0.181	1.17293e-11																			RBBP4	2.8719e-10	0.591154	0.285	0.267	8.41609e-06			BNIP3L	1.59183e-06	0.594867	0.267	0.236	0.0466484
COX14	6.04798e-26	0.653497	0.303	0.264	1.77236e-21																			AATF	2.5392e-10	0.590145	0.219	0.191	7.44114e-06			RAN	1.22909e-29	0.593317	0.561	0.507	3.60186e-25
HCST	6.02418e-56	0.653267	0.591	0.596	1.76539e-51																			ANP32A	7.81065e-14	0.589985	0.3	0.272	2.28891e-09			TES	1.94323e-10	0.587625	0.313	0.263	5.69464e-06
DPP7	2.13414e-30	0.652352	0.351	0.314	6.25411e-26																			TCEA1	3.81495e-27	0.587116	0.431	0.4	1.11797e-22			ROMO1	1.46459e-07	0.585909	0.237	0.195	0.00429199
RTCB	2.33934e-07	0.651213	0.164	0.148	0.00685544																			COX7A2L	2.36401e-22	0.585571	0.377	0.346	6.92773e-18			MAPRE2	6.36364e-11	0.584529	0.28	0.223	1.86486e-06
SECISBP2L	2.22883e-10	0.65093	0.199	0.177	6.53159e-06																			FBXO7	8.33014e-12	0.576563	0.289	0.265	2.44115e-07			KRTCAP2	5.53356e-19	0.58434	0.434	0.361	1.62161e-14
TIMM10	9.24404e-10	0.650455	0.144	0.119	2.70897e-05																			AC243960.1	2.70878e-08	0.57629	0.169	0.143	0.000793807			HSPD1	7.0173e-10	0.584246	0.332	0.285	2.05642e-05
IAH1	2.76137e-08	0.648258	0.134	0.113	0.000809219																			ERP29	3.99285e-56	0.574069	0.577	0.547	1.17011e-51			NDUFA6	7.48554e-12	0.583978	0.349	0.299	2.19364e-07
ANAPC16	1.90144e-38	0.647795	0.394	0.355	5.57218e-34																			ZFP36L2	3.33055e-137	0.571985	0.914	0.907	9.76019e-133			UBL5	9.77006e-30	0.583045	0.556	0.485	2.86312e-25
AATF	2.02836e-15	0.647394	0.219	0.188	5.94412e-11																			COX14	2.78604e-13	0.570653	0.303	0.279	8.16448e-09			GPR65	1.66596e-06	0.578845	0.175	0.137	0.048821
UBE2J1	5.12289e-10	0.647078	0.207	0.186	1.50126e-05																			ERH	1.19586e-26	0.569724	0.424	0.396	3.50446e-22			OLA1	1.98862e-08	0.578756	0.236	0.19	0.000582764
PSMC3	1.25104e-14	0.645827	0.222	0.192	3.66618e-10																			HNRNPK	6.22842e-73	0.567046	0.641	0.607	1.82524e-68			NDUFA3	1.82682e-09	0.578549	0.283	0.235	5.35351e-05
CHCHD5	1.23879e-06	0.642976	0.14	0.122	0.0363029																			BAZ1A	1.4583e-09	0.566593	0.379	0.378	4.27354e-05			ZFP36L2	4.95373e-75	0.578048	0.914	0.882	1.45169e-70
SNX3	5.19341e-20	0.642196	0.249	0.211	1.52193e-15																			CCT4	8.0461e-21	0.563588	0.347	0.308	2.35791e-16			PSMB6	2.55114e-12	0.574525	0.377	0.33	7.47611e-08
LRRFIP1	2.78048e-75	0.642047	0.536	0.472	8.1482e-71																			TES	1.77864e-15	0.562799	0.313	0.279	5.21231e-11			SERP1	5.07136e-41	0.573986	0.677	0.636	1.48616e-36
HNRNPA0	1.10018e-103	0.640791	0.62	0.592	3.22408e-99																			NDUFA6	2.31012e-17	0.562661	0.349	0.321	6.76979e-13			MFF	3.43488e-07	0.572759	0.241	0.202	0.0100659
UQCRQ	7.46104e-36	0.636339	0.391	0.353	2.18646e-31																			PPP1CC	3.04523e-18	0.560333	0.351	0.322	8.92406e-14			NDUFA12	1.20624e-13	0.572008	0.371	0.31	3.53489e-09
ICAM3	5.36197e-55	0.635264	0.496	0.465	1.57133e-50																			UQCRQ	1.06259e-20	0.558852	0.391	0.362	3.11393e-16			SLC2A3	2.57063e-25	0.566083	0.522	0.443	7.53324e-21
ZNF428	3.61429e-17	0.63488	0.27	0.243	1.05917e-12																			RPL7L1	1.16448e-06	0.558747	0.214	0.197	0.034125			THRAP3	1.04912e-16	0.566068	0.4	0.328	3.07443e-12
ERLEC1	2.87302e-09	0.633626	0.224	0.207	8.41937e-05																			SQSTM1	6.12692e-30	0.558651	0.563	0.545	1.79549e-25			DYNLRB1	1.17637e-11	0.562451	0.316	0.258	3.44737e-07
SERPINB1	1.46757e-14	0.633584	0.262	0.238	4.30071e-10																			TIAL1	4.99395e-08	0.556762	0.254	0.237	0.00146348			KHDRBS1	4.45682e-12	0.561706	0.347	0.294	1.30607e-07
DNAJC19	1.07051e-09	0.633485	0.209	0.191	3.13712e-05																			PHF1	8.44655e-15	0.55356	0.365	0.349	2.47526e-10			ATP5F1D	5.31353e-29	0.560391	0.581	0.53	1.55713e-24
BAZ1A	4.44505e-18	0.632729	0.379	0.368	1.30262e-13																			GORASP2	3.51153e-11	0.553198	0.232	0.201	1.02905e-06			CAPZA1	3.93328e-11	0.559109	0.361	0.311	1.15265e-06
TMED4	1.58774e-16	0.631741	0.293	0.268	4.65287e-12																			MRPS7	2.25976e-07	0.55244	0.214	0.193	0.00662224			RPL4	1.66104e-124	0.55902	0.94	0.946	4.86766e-120
PHF20L1	1.15856e-10	0.630692	0.245	0.227	3.39516e-06																			RPS13	0	0.550926	0.991	0.995	0			OCIAD2	2.18411e-17	0.558534	0.5	0.456	6.40054e-13
GRAP2	4.57243e-09	0.630189	0.145	0.122	0.000133995																			VDAC1	1.39768e-08	0.548528	0.287	0.272	0.000409589			ENSA	8.05045e-12	0.549752	0.337	0.281	2.35919e-07
LEF1	1.08691e-24	0.625883	0.31	0.268	3.18519e-20																			CRLF3	1.11586e-06	0.545559	0.19	0.17	0.0327002			HNRNPK	2.55608e-32	0.54249	0.641	0.59	7.49058e-28
TOM1	5.31907e-08	0.625585	0.18	0.161	0.00155875																			RPS27L	1.22144e-11	0.545514	0.292	0.265	3.57944e-07			ANP32A	7.09361e-09	0.541962	0.3	0.256	0.000207878
SEM1	5.28782e-22	0.624593	0.312	0.282	1.5496e-17																			SKP1	4.97266e-78	0.544004	0.676	0.64	1.45724e-73			ITSN2	1.65614e-10	0.534867	0.296	0.239	4.85333e-06
CCDC85B	9.72275e-35	0.62315	0.408	0.379	2.84925e-30																			RPL4	2.73704e-247	0.542198	0.94	0.96	8.02088e-243			NDUFAB1	1.98759e-08	0.532203	0.275	0.231	0.000582463
SUGT1	3.60875e-07	0.622777	0.158	0.14	0.0105754																			EMB	4.33174e-11	0.541604	0.333	0.319	1.26942e-06			EDF1	1.515e-42	0.530709	0.71	0.662	4.4397e-38
NDUFB2	1.02066e-42	0.62187	0.427	0.383	2.99104e-38																			SERPINB1	7.78837e-07	0.54094	0.262	0.251	0.0228238			UQCRQ	3.5615e-11	0.529917	0.391	0.349	1.0437e-06
CHMP2A	1.19559e-09	0.621545	0.215	0.196	3.50366e-05																			SNRPC	2.83858e-15	0.539543	0.333	0.307	8.31845e-11			HNRNPA3	4.19288e-26	0.52936	0.589	0.533	1.22872e-21
APRT	2.94915e-70	0.614912	0.555	0.542	8.64247e-66																			ANP32B	3.23579e-62	0.538594	0.623	0.597	9.48249e-58			ATP5PF	4.13856e-11	0.527569	0.379	0.336	1.2128e-06
HMGN3	3.27403e-12	0.610039	0.266	0.247	9.59453e-08																			C12orf57	2.76157e-75	0.536878	0.739	0.757	8.09277e-71			POLR2L	1.27644e-13	0.526525	0.389	0.332	3.74061e-09
ISCU	2.19698e-61	0.607918	0.548	0.53	6.43825e-57																			RACK1	0	0.536284	0.983	0.993	0			YTHDF2	1.69187e-07	0.524843	0.298	0.261	0.00495801
NDUFA6	1.92961e-25	0.607683	0.349	0.317	5.65473e-21																			NRBP1	3.50648e-09	0.535222	0.257	0.234	0.000102758			SKAP1	7.27895e-07	0.520581	0.272	0.234	0.021331
PCED1B	1.27587e-12	0.606943	0.168	0.138	3.73894e-08																			SOD1	2.81576e-49	0.532008	0.578	0.557	8.25158e-45			ICAM3	2.72737e-14	0.518698	0.496	0.471	7.99255e-10
RPL8	0	0.605215	0.991	0.996	0																			SEM1	2.03737e-10	0.531233	0.312	0.299	5.97052e-06			RGS10	1.19962e-08	0.518189	0.493	0.502	0.00035155
TCEA1	2.3009e-37	0.604349	0.431	0.4	6.74277e-33																			PSMD11	8.18464e-07	0.52773	0.232	0.215	0.0239851			NDUFV2	7.0833e-10	0.512527	0.38	0.344	2.07576e-05
NDUFA12	3.45586e-28	0.602543	0.371	0.342	1.01274e-23																			CASP4	1.38724e-07	0.52531	0.271	0.255	0.00406531			COX4I1	1.83456e-120	0.511998	0.957	0.969	5.37619e-116
ALKBH7	2.31246e-29	0.60197	0.393	0.371	6.77668e-25																			KTN1	3.00085e-10	0.519445	0.344	0.332	8.79399e-06			COX8A	3.75676e-17	0.511298	0.528	0.492	1.10092e-12
RBBP4	9.163e-16	0.601345	0.285	0.26	2.68522e-11																			MAPK1IP1L	1.37359e-09	0.515994	0.354	0.352	4.0253e-05			H2AFV	1.07607e-10	0.509407	0.436	0.403	3.15343e-06
PPP1CC	6.17842e-25	0.600492	0.351	0.325	1.81059e-20																			UQCR11	1.15543e-41	0.514971	0.552	0.529	3.38598e-37			RPS13	6.97527e-147	0.507973	0.991	0.994	2.0441e-142
EIF3K	5.63049e-266	0.598357	0.852	0.84	1.65001e-261																			EIF2S3	3.14858e-18	0.51434	0.4	0.384	9.22692e-14			OSBPL8	1.51305e-13	0.505852	0.405	0.345	4.43398e-09
MAPK1IP1L	1.24179e-17	0.597041	0.354	0.343	3.63905e-13																			ZNF706	1.58588e-10	0.513734	0.311	0.295	4.64741e-06			SRPK2	5.28793e-07	0.505373	0.209	0.167	0.0154963
SEC11A	6.83008e-20	0.595549	0.329	0.303	2.00156e-15																			ATP5MD	1.36051e-14	0.513343	0.374	0.359	3.98698e-10			ANAPC5	7.37842e-07	0.50244	0.283	0.246	0.0216225
AIP	5.68406e-16	0.593868	0.277	0.252	1.66571e-11																			FGFR1OP2	2.08639e-08	0.512308	0.252	0.233	0.000611417			MRPL22	3.00817e-28	-0.500995	0.146	0.25	8.81545e-24
DUSP1	5.79438e-23	0.592419	0.69	0.757	1.69804e-18																			GMFG	2.20656e-49	0.511016	0.619	0.613	6.46633e-45			HSP90AA1	3.25628e-58	-0.503528	0.792	0.9	9.54251e-54
UBL5	3.93792e-74	0.590026	0.556	0.515	1.15401e-69																			BUB3	1.25601e-10	0.50828	0.302	0.281	3.68074e-06			HNRNPM	2.21224e-49	-0.503888	0.451	0.651	6.48297e-45
IMP4	1.02369e-07	0.588859	0.179	0.16	0.00299993																			SEC61B	1.53236e-30	0.507754	0.534	0.522	4.49057e-26			ZNF708	2.77979e-19	-0.504706	0.067	0.124	8.14619e-15
DEGS1	5.31508e-08	0.588287	0.184	0.166	0.00155758																			TUBA4A	3.89983e-09	0.507291	0.41	0.404	0.000114285			MPRIP	1.05598e-13	-0.505075	0.07	0.118	3.09454e-09
RCN2	2.27112e-09	0.585852	0.24	0.225	6.65552e-05																			YWHAZ	1.17461e-106	0.506186	0.813	0.787	3.44219e-102			CDK11A	2.02353e-37	-0.505598	0.194	0.329	5.92995e-33
SNRPN	1.38558e-10	0.583491	0.238	0.22	4.06043e-06																			MRPL41	2.71463e-09	0.506052	0.302	0.287	7.95521e-05			PROSER1	2.79385e-16	-0.50607	0.055	0.103	8.18738e-12
S100A6	1.22152e-111	0.581419	0.75	0.739	3.57966e-107																			RPL29	0	0.505183	0.992	0.997	0			SCLT1	3.35168e-14	-0.509065	0.074	0.125	9.82211e-10
THOC7	2.66721e-08	0.581134	0.194	0.176	0.000781627																			KHDRBS1	5.18744e-13	0.500048	0.347	0.328	1.52018e-08			EAPP	1.888e-42	-0.509685	0.329	0.498	5.53277e-38
HNRNPA1	0	0.578863	0.946	0.953	0																			CDC123	4.98961e-60	-0.500249	0.167	0.283	1.4622e-55			SRSF9	6.61616e-33	-0.509976	0.195	0.323	1.93886e-28
LSM6	2.86973e-07	0.577441	0.165	0.147	0.00840973																			PROSER1	3.11477e-38	-0.50052	0.055	0.109	9.12785e-34			NRBF2	8.14652e-25	-0.510007	0.131	0.222	2.38734e-20
GTF3C6	5.60662e-07	0.577358	0.185	0.169	0.0164302																			CHFR	4.48576e-42	-0.500527	0.09	0.161	1.31455e-37			TTC14	6.27916e-22	-0.510244	0.138	0.223	1.84011e-17
CMTM6	9.33989e-09	0.576136	0.276	0.271	0.000273706																			CD69	2.59804e-151	-0.500685	0.554	0.792	7.61357e-147			APTX	2.35881e-10	-0.510427	0.067	0.107	6.9125e-06
RNASET2	6.91438e-14	0.575909	0.328	0.313	2.02626e-09																			GPRIN3	5.32162e-36	-0.501616	0.154	0.236	1.5595e-31			CHD6	4.78628e-31	-0.511479	0.166	0.281	1.40262e-26
SEC61B	7.73818e-53	0.566868	0.534	0.509	2.26767e-48																			BRWD1	5.51356e-72	-0.502892	0.254	0.404	1.61575e-67			SVBP	1.12206e-17	-0.512122	0.096	0.16	3.28819e-13
HNRNPK	2.16699e-90	0.566328	0.641	0.617	6.35038e-86																			CCDC186	7.84911e-60	-0.503453	0.154	0.265	2.30018e-55			CD2AP	1.37742e-17	-0.512382	0.097	0.161	4.03653e-13
GOLPH3	4.38015e-10	0.566016	0.198	0.175	1.2836e-05																			NEDD1	2.28367e-44	-0.503531	0.068	0.133	6.6923e-40			AGTPBP1	9.45188e-22	-0.513047	0.112	0.191	2.76987e-17
MKRN1	6.21556e-07	0.565622	0.212	0.2	0.0182147																			ATP2B1	4.34781e-47	-0.503946	0.177	0.281	1.27413e-42			CGRRF1	6.82435e-19	-0.513525	0.087	0.151	1.99988e-14
ZFP36L2	5.4843e-177	0.564353	0.914	0.908	1.60717e-172																			CMIP	2.45076e-23	-0.504169	0.165	0.233	7.18196e-19			RAB2A	9.91536e-39	-0.514195	0.348	0.515	2.9057e-34
SLC2A3	3.34068e-48	0.563025	0.522	0.485	9.78986e-44																			PPM1A	7.10915e-58	-0.504711	0.133	0.237	2.08334e-53			RTF1	6.37606e-33	-0.514447	0.265	0.405	1.8685e-28
SERP1	4.29036e-109	0.562794	0.677	0.667	1.25729e-104																			TOMM7	4.90647e-257	-0.505407	0.873	0.967	1.43784e-252			MBNL1	1.023e-57	-0.515612	0.544	0.74	2.99791e-53
SND1	2.62829e-13	0.561398	0.187	0.155	7.70222e-09																			UBE2A	2.62998e-61	-0.506298	0.182	0.305	7.70717e-57			RSL24D1	1.40985e-55	-0.516286	0.477	0.679	4.13157e-51
ERH	6.3612e-31	0.560579	0.424	0.405	1.86415e-26																			STAM	1.00558e-42	-0.506638	0.114	0.194	2.94686e-38			ISG15	4.5611e-09	-0.516346	0.138	0.189	0.000133663
PSIP1	5.01507e-23	0.557552	0.386	0.365	1.46967e-18																			TSC22D2	2.55188e-39	-0.507166	0.107	0.182	7.47827e-35			TOMM20	5.35982e-64	-0.517367	0.565	0.763	1.5707e-59
NR1H2	2.83364e-11	0.556178	0.246	0.226	8.30397e-07																			RAF1	4.74477e-53	-0.507223	0.131	0.228	1.39046e-48			GPATCH2L	6.7476e-13	-0.518544	0.078	0.127	1.97738e-08
SBNO1	1.00461e-06	0.555381	0.177	0.161	0.0294401																			ZC3H15	8.012e-99	-0.507427	0.381	0.583	2.34792e-94			PSMD14	2.9415e-17	-0.519094	0.123	0.193	8.62006e-13
TAGAP	4.64756e-08	0.555209	0.231	0.214	0.00136197																			FBXO25	2.60489e-29	-0.507841	0.058	0.106	7.63362e-25			PAIP1	3.9545e-18	-0.519189	0.087	0.15	1.15887e-13
TMEM14B	3.20068e-16	0.554063	0.307	0.287	9.37959e-12																			RAD1	1.77257e-37	-0.507924	0.05	0.102	5.19452e-33			GPBP1L1	8.60359e-21	-0.519357	0.122	0.201	2.52128e-16
TAPBP	9.53409e-25	0.553838	0.454	0.447	2.79396e-20																			PSMB7	6.96695e-75	-0.508059	0.202	0.345	2.04167e-70			BIRC2	2.87011e-45	-0.519502	0.282	0.459	8.41087e-41
COX7A2L	3.24513e-24	0.553288	0.377	0.357	9.50986e-20																			DCTN4	4.06535e-55	-0.509068	0.113	0.205	1.19135e-50			SENP2	3.19969e-16	-0.52054	0.057	0.106	9.3767e-12
CCT4	9.07291e-22	0.550701	0.347	0.321	2.65882e-17																			DNAJB6	2.41232e-123	-0.509762	0.407	0.639	7.06931e-119			HELZ	4.84438e-26	-0.522378	0.191	0.298	1.41965e-21
FGFR1OP2	2.48925e-12	0.550347	0.252	0.23	7.29474e-08																			ABCD3	5.73219e-28	-0.510032	0.061	0.109	1.67982e-23			UBE2G1	7.36045e-25	-0.523412	0.165	0.264	2.15698e-20
RANBP1	8.39993e-11	0.549626	0.258	0.241	2.4616e-06																			CNPY2	8.69461e-39	-0.510078	0.064	0.122	2.54795e-34			COG5	9.75296e-12	-0.523891	0.065	0.107	2.8581e-07
SNRPC	1.82463e-17	0.547699	0.333	0.316	5.34708e-13																			PREX1	7.08945e-57	-0.511233	0.127	0.226	2.07756e-52			ZFAND6	1.91843e-19	-0.525471	0.154	0.239	5.62195e-15
MT-CO1	3.35853e-186	0.54523	0.955	0.989	9.84217e-182																			GBF1	6.76407e-25	-0.511714	0.093	0.147	1.98221e-20			CD83	7.57891e-44	-0.525986	0.074	0.168	2.221e-39
HP1BP3	4.99234e-22	0.54373	0.416	0.406	1.463e-17																			MED10	2.54713e-109	-0.51216	0.322	0.531	7.46437e-105			HEATR1	7.5074e-16	-0.52604	0.072	0.124	2.20004e-11
UBB	1.09494e-112	0.542972	0.812	0.806	3.20874e-108																			CHORDC1	1.07852e-46	-0.512526	0.092	0.169	3.1606e-42			AFF4	4.07949e-36	-0.526689	0.219	0.355	1.19549e-31
GABARAPL1	1.167e-07	0.540196	0.354	0.363	0.0034199																			MPHOSPH10	2.43353e-62	-0.513459	0.13	0.235	7.13146e-58			C12orf29	1.27517e-16	-0.527326	0.062	0.113	3.7369e-12
ITK	4.29897e-11	0.539497	0.282	0.263	1.25981e-06																			ARPC1B	2.01177e-50	-0.513479	0.132	0.227	5.8955e-46			RPS28	1.32359e-306	-0.52745	0.992	0.999	3.87879e-302
PPP6C	1.33717e-08	0.536093	0.231	0.215	0.000391858																			CGRRF1	1.54025e-41	-0.51368	0.087	0.157	4.51369e-37			NSRP1	6.13685e-19	-0.527562	0.113	0.185	1.7984e-14
KHDRBS1	4.47809e-18	0.534362	0.347	0.328	1.3123e-13																			CCNT2	1.24732e-48	-0.514205	0.09	0.168	3.65527e-44			AP3M2	1.17921e-21	-0.527664	0.103	0.178	3.45567e-17
XBP1	2.5775e-11	0.532094	0.31	0.298	7.55336e-07																			NAA30	1.56217e-34	-0.517075	0.063	0.117	4.57793e-30			RAB5IF	2.71473e-11	-0.527814	0.265	0.344	7.95551e-07
SSR4	1.87965e-99	0.528094	0.695	0.683	5.50832e-95																			SNRPB2	2.43633e-96	-0.51711	0.284	0.47	7.13967e-92			GNAI2	2.0143e-29	-0.530195	0.207	0.326	5.90292e-25
TSPAN14	1.00385e-08	0.52747	0.237	0.221	0.000294177																			VRK1	2.22107e-38	-0.517715	0.074	0.137	6.50885e-34			FBXO28	3.40337e-17	-0.53269	0.064	0.117	9.97356e-13
CD47	6.77145e-18	0.525447	0.35	0.333	1.98437e-13																			EAPP	1.9952e-99	-0.517847	0.329	0.523	5.84695e-95			HERC1	3.63533e-21	-0.532764	0.217	0.318	1.06533e-16
CNOT7	1.4566e-07	0.522966	0.242	0.231	0.00426856																			SELENOK	4.19296e-129	-0.518278	0.504	0.728	1.22875e-124			ACBD5	2.19179e-15	-0.532775	0.069	0.12	6.42304e-11
RPL4	0	0.521884	0.94	0.97	0																			NEAT1	3.63859e-81	-0.519111	0.428	0.593	1.06629e-76			SFT2D2	9.36858e-27	-0.533868	0.104	0.189	2.74546e-22
TES	4.32386e-12	0.51871	0.313	0.3	1.26711e-07																			CRTC3	2.48225e-55	-0.519557	0.143	0.245	7.27422e-51			SF3B6	5.76442e-49	-0.534752	0.358	0.551	1.68926e-44
ZNF706	5.94077e-12	0.518144	0.311	0.299	1.74094e-07																			CYP20A1	1.10607e-49	-0.519611	0.119	0.208	3.24134e-45			CWF19L1	1.46911e-16	-0.535679	0.065	0.117	4.30524e-12
TC2N	1.43566e-14	0.516516	0.275	0.245	4.2072e-10																			PTK2B	4.91364e-17	-0.519617	0.132	0.181	1.43994e-12			EPC1	1.97347e-59	-0.536008	0.539	0.724	5.78326e-55
KIF2A	3.06912e-25	0.515924	0.392	0.364	8.99406e-21																			UHRF1BP1L	3.33882e-34	-0.519716	0.09	0.153	9.78441e-30			MBTPS1	4.5718e-29	-0.536063	0.12	0.215	1.33976e-24
WSB1	1.6043e-18	0.515203	0.361	0.339	4.70141e-14																			SERPINB9	5.01099e-40	-0.520207	0.144	0.229	1.46847e-35			NT5C2	4.21469e-12	-0.537328	0.065	0.108	1.23511e-07
UQCR11	3.05754e-49	0.514073	0.552	0.544	8.96011e-45																			USP37	5.33664e-29	-0.520616	0.057	0.103	1.5639e-24			NOP56	1.25925e-24	-0.538177	0.144	0.236	3.69024e-20
THEMIS	1.39737e-07	0.513478	0.101	0.08	0.00409499																			MTF2	1.24365e-67	-0.521073	0.138	0.251	3.64451e-63			KHSRP	4.84504e-17	-0.53834	0.052	0.1	1.41984e-12
EIF4H	7.00644e-16	0.509	0.386	0.383	2.05324e-11																			ERO1B	1.52157e-54	-0.522524	0.09	0.173	4.45897e-50			RANBP6	7.80539e-18	-0.538474	0.062	0.115	2.28737e-13
SOD1	7.15418e-60	0.506437	0.578	0.556	2.09653e-55																			NDFIP1	6.30675e-51	-0.523699	0.464	0.596	1.84819e-46			YES1	1.07484e-15	-0.538643	0.062	0.112	3.14982e-11
RPS4Y1	5.72484e-49	0.505169	0.544	0.5	1.67766e-44																			MORC3	8.22322e-62	-0.524694	0.153	0.265	2.40981e-57			H2AFX	1.09443e-21	-0.538714	0.127	0.209	3.20721e-17
ERP29	4.81366e-56	0.504446	0.577	0.572	1.41064e-51																			TSG101	1.01804e-50	-0.525171	0.112	0.199	2.98338e-46			C16orf72	1.26337e-21	-0.540093	0.064	0.124	3.70229e-17
ATG3	3.6299e-07	0.502311	0.212	0.197	0.0106374																			NDUFA5	1.14281e-87	-0.526479	0.228	0.393	3.34901e-83			DNAJB14	3.38597e-33	-0.542093	0.179	0.301	9.92259e-29
MDM2	1.11642e-58	-0.500461	0.087	0.162	3.27166e-54																			CDC27	3.47418e-46	-0.528419	0.09	0.166	1.01811e-41			CHD8	2.92249e-27	-0.542219	0.154	0.255	8.56435e-23
U2SURP	3.10901e-145	-0.501443	0.322	0.535	9.11096e-141																			RAP2C	1.77694e-51	-0.52909	0.11	0.198	5.20732e-47			ZBTB20	3.58067e-12	-0.543655	0.131	0.191	1.04932e-07
PSMG3	2.21607e-47	-0.502312	0.068	0.127	6.4942e-43																			MCMBP	1.45035e-33	-0.529305	0.053	0.102	4.25026e-29			SYF2	5.99145e-51	-0.543766	0.441	0.635	1.75579e-46
ZNF394	6.5334e-121	-0.50403	0.185	0.343	1.91461e-116																			MARCH3	8.32819e-32	-0.529545	0.09	0.151	2.44058e-27			ZNF410	8.73909e-17	-0.543969	0.058	0.107	2.56099e-12
TFDP2	1.10721e-80	-0.504738	0.168	0.287	3.24469e-76																			SMARCD1	6.52347e-51	-0.530819	0.101	0.185	1.9117e-46			FUS	2.537e-66	-0.544188	0.691	0.85	7.43467e-62
NAP1L1	4.62899e-180	-0.504832	0.569	0.783	1.35653e-175																			MKNK2	5.80119e-65	-0.531388	0.104	0.201	1.70004e-60			ARL4C	4.22247e-30	-0.546076	0.493	0.62	1.2374e-25
SLC4A7	2.7723e-57	-0.505363	0.085	0.157	8.12423e-53																			RPL3	0	-0.531956	0.99	0.997	0			ICE1	3.92635e-31	-0.546873	0.114	0.21	1.15062e-26
RAB3GAP1	2.31756e-65	-0.505556	0.132	0.226	6.79161e-61																			NUDT4	6.41473e-52	-0.533513	0.103	0.188	1.87984e-47			ASCC3	2.14889e-26	-0.547151	0.092	0.172	6.29731e-22
RERE	5.08222e-44	-0.506996	0.089	0.153	1.48934e-39																			RHEB	3.94277e-65	-0.533855	0.16	0.278	1.15543e-60			MPHOSPH9	3.2401e-17	-0.54716	0.056	0.105	9.4951e-13
KDM4C	1.51806e-61	-0.508104	0.127	0.217	4.44869e-57																			U2SURP	2.87488e-122	-0.534185	0.322	0.54	8.42485e-118			STXBP3	8.48511e-17	-0.547526	0.058	0.107	2.48656e-12
TRAPPC2	2.89399e-37	-0.508398	0.056	0.103	8.48083e-33																			GABPB1-AS1	2.2235e-48	-0.534902	0.135	0.226	6.51596e-44			TPT1	3.29931e-295	-0.548531	0.995	0.999	9.66864e-291
ATP6V1H	4.59559e-65	-0.508558	0.127	0.221	1.34674e-60																			TTF1	2.21026e-41	-0.535312	0.083	0.15	6.47715e-37			CEP85L	5.91425e-25	-0.549378	0.135	0.225	1.73317e-20
DYNC1LI2	3.43678e-64	-0.508884	0.104	0.188	1.00715e-59																			RALGDS	4.6272e-40	-0.536306	0.066	0.126	1.356e-35			NUP153	9.03872e-27	-0.54951	0.103	0.187	2.6488e-22
CELF1	2.40121e-80	-0.509022	0.149	0.261	7.03674e-76																			SYNJ2	8.62492e-48	-0.537579	0.073	0.143	2.52753e-43			FBXO32	2.20277e-14	-0.550068	0.087	0.141	6.45521e-10
SHOC2	1.76562e-80	-0.509049	0.148	0.26	5.17416e-76																			UPF2	2.40728e-59	-0.537757	0.132	0.234	7.05453e-55			TNRC6B	1.72586e-21	-0.554443	0.301	0.405	5.05764e-17
GABPB1-AS1	7.93661e-63	-0.509761	0.135	0.228	2.32582e-58																			GTF2F2	1.47933e-46	-0.537896	0.086	0.16	4.33518e-42			DSTYK	1.15083e-15	-0.555341	0.056	0.103	3.37251e-11
NRBF2	2.67161e-84	-0.510007	0.131	0.242	7.82916e-80																			STAT5B	2.52116e-44	-0.538426	0.104	0.182	7.38826e-40			RFC1	5.27435e-40	-0.556817	0.221	0.367	1.54565e-35
CNPY2	8.61024e-51	-0.510032	0.064	0.124	2.52323e-46																			KDM4C	1.00527e-51	-0.540135	0.127	0.22	2.94594e-47			CD69	7.39191e-83	-0.557012	0.554	0.78	2.1662e-78
SCML4	7.53432e-33	-0.510453	0.111	0.17	2.20793e-28																			CDC42	1.64546e-163	-0.540966	0.578	0.813	4.82202e-159			SCAF8	8.41189e-21	-0.560474	0.102	0.174	2.4651e-16
TOMM20	1.64533e-197	-0.511294	0.565	0.806	4.82163e-193																			SPIN1	1.18186e-38	-0.541107	0.056	0.111	3.46344e-34			JMJD1C	7.13037e-39	-0.560956	0.32	0.477	2.08955e-34
CCNT2	1.35749e-70	-0.511905	0.09	0.174	3.97812e-66																			GATAD2B	5.11027e-39	-0.543109	0.157	0.244	1.49756e-34			ATR	2.06252e-20	-0.561501	0.071	0.132	6.04421e-16
GTPBP1	9.08967e-63	-0.513541	0.068	0.137	2.66373e-58																			NCBP1	4.98835e-41	-0.544039	0.058	0.115	1.46184e-36			INO80	5.40996e-19	-0.563882	0.07	0.128	1.58539e-14
STK17A	1.24996e-223	-0.515497	0.625	0.851	3.66302e-219																			LATS1	4.00608e-59	-0.544159	0.106	0.198	1.17398e-54			STT3B	1.06383e-26	-0.564954	0.105	0.19	3.11755e-22
ZNF567	3.18273e-51	-0.516383	0.053	0.109	9.32698e-47																			EIF5	3.01597e-138	-0.544361	0.467	0.7	8.83829e-134			ABHD17A	4.81601e-22	-0.565188	0.172	0.265	1.41133e-17
PHF12	4.94124e-91	-0.51682	0.111	0.218	1.44803e-86																			TIMM44	1.10671e-34	-0.546536	0.052	0.101	3.24321e-30			CREBBP	2.78173e-26	-0.565291	0.138	0.232	8.15185e-22
SNHG15	1.9454e-110	-0.51688	0.211	0.365	5.70099e-106																			TRAPPC2	9.71872e-34	-0.546551	0.056	0.107	2.84807e-29			MED14	1.75208e-19	-0.565316	0.056	0.108	5.13447e-15
MPHOSPH10	4.75786e-84	-0.516904	0.13	0.239	1.39429e-79																			SHOC2	2.75115e-58	-0.546572	0.148	0.253	8.06226e-54			KLC1	6.80005e-20	-0.566411	0.085	0.15	1.99275e-15
UBXN2A	3.4574e-69	-0.517131	0.099	0.186	1.01319e-64																			TPT1	0	-0.546816	0.995	0.999	0			BRD9	2.77062e-36	-0.566502	0.103	0.203	8.11929e-32
NASP	1.43107e-97	-0.517962	0.233	0.382	4.19375e-93																			ABHD3	1.6687e-27	-0.547809	0.066	0.114	4.89013e-23			MTMR6	4.2182e-25	-0.567501	0.092	0.17	1.23614e-20
EBPL	1.96332e-39	-0.520276	0.067	0.119	5.75352e-35																			SECISBP2	1.41828e-74	-0.548541	0.207	0.347	4.15628e-70			RPL9	9.92389e-254	-0.568258	0.984	0.997	2.9082e-249
CBFA2T2	9.32174e-34	-0.520541	0.059	0.104	2.73174e-29																			DNAJB14	2.13171e-88	-0.548686	0.179	0.327	6.24699e-84			MAN2A1	8.09246e-22	-0.568631	0.104	0.179	2.3715e-17
SVIP	1.94376e-84	-0.521459	0.19	0.319	5.69619e-80																			KDM3A	5.96373e-59	-0.549014	0.106	0.199	1.74767e-54			MOB1A	1.05504e-46	-0.569085	0.243	0.409	3.0918e-42
HMGB2	1.24254e-143	-0.521769	0.289	0.49	3.64126e-139																			COQ7	7.82016e-27	-0.549381	0.059	0.104	2.2917e-22			HNRNPAB	4.5412e-27	-0.572011	0.133	0.227	1.3308e-22
JUN	0	-0.522387	0.675	0.912	0																			STIM1	4.44874e-29	-0.549894	0.092	0.15	1.3037e-24			RASA2	2.79708e-41	-0.574423	0.201	0.342	8.19686e-37
TMPO	7.89651e-85	-0.52239	0.168	0.291	2.31407e-80																			HEATR1	9.78463e-38	-0.550275	0.072	0.132	2.86738e-33			ZC3H15	3.06875e-51	-0.574835	0.381	0.567	8.99296e-47
ATG13	1.1206e-80	-0.52253	0.116	0.218	3.28391e-76																			BTG1	0	-0.550417	0.957	0.994	0			RAB14	2.71897e-37	-0.575366	0.251	0.396	7.96796e-33
CGGBP1	2.6509e-90	-0.523319	0.141	0.259	7.76846e-86																			ARPC5L	1.20485e-68	-0.550496	0.292	0.44	3.53083e-64			DCTN6	9.00535e-19	-0.575881	0.07	0.127	2.63902e-14
DNAJB6	1.45768e-161	-0.523886	0.407	0.634	4.27174e-157																			PPP1R14B	1.55198e-98	-0.553333	0.1	0.219	4.54809e-94			GTF3A	6.84184e-50	-0.576846	0.399	0.582	2.005e-45
ITPRIP	4.61988e-64	-0.524285	0.095	0.176	1.35385e-59																			SQLE	1.00384e-35	-0.553907	0.052	0.103	2.94175e-31			CTDNEP1	1.13094e-17	-0.576849	0.073	0.129	3.31421e-13
GFPT1	5.82902e-46	-0.524943	0.075	0.136	1.70819e-41																			SNRPF	5.09837e-108	-0.554677	0.316	0.518	1.49408e-103			CAMK2D	1.37648e-16	-0.577019	0.066	0.117	4.03378e-12
KHSRP	3.69777e-47	-0.527183	0.052	0.105	1.08363e-42																			SREBF2	2.40337e-45	-0.555346	0.088	0.161	7.04307e-41			TDG	9.54125e-32	-0.577752	0.112	0.208	2.79606e-27
MRPL22	1.17858e-97	-0.527395	0.146	0.273	3.45382e-93																			KIAA2026	5.22466e-50	-0.55584	0.081	0.156	1.53109e-45			SNRPA1	8.80227e-47	-0.578148	0.281	0.451	2.57951e-42
CCDC88C	3.80729e-101	-0.527664	0.164	0.298	1.11573e-96																			GABPA	2.31364e-34	-0.555954	0.058	0.11	6.78011e-30			SNRPB2	9.38184e-43	-0.578559	0.284	0.446	2.74935e-38
TIMM44	7.8758e-42	-0.527884	0.052	0.1	2.308e-37																			MBTPS1	4.93769e-71	-0.556031	0.12	0.228	1.44699e-66			CAMLG	1.24543e-43	-0.578792	0.319	0.484	3.64973e-39
MKNK2	3.69747e-91	-0.528686	0.104	0.208	1.08354e-86																			CLIP4	1.84624e-39	-0.556992	0.061	0.119	5.41042e-35			CCDC88C	2.35864e-41	-0.579345	0.164	0.295	6.91199e-37
SNRPB2	3.8506e-121	-0.529644	0.284	0.467	1.12842e-116																			CCDC88C	2.51234e-77	-0.557512	0.164	0.295	7.3624e-73			VTI1A	3.00963e-25	-0.579415	0.102	0.182	8.81973e-21
MAP4K5	1.40872e-58	-0.529925	0.102	0.181	4.12826e-54																			CUX1	1.01662e-47	-0.557884	0.103	0.184	2.97922e-43			MEF2D	5.34201e-26	-0.58159	0.082	0.157	1.56547e-21
ATF7IP2	4.77696e-85	-0.53004	0.147	0.261	1.39989e-80																			MRPL1	3.32653e-32	-0.557898	0.058	0.108	9.7484e-28			DDX24	1.07581e-83	-0.582035	0.626	0.819	3.15266e-79
ZNF721	3.30459e-77	-0.530194	0.122	0.223	9.68411e-73																			FBXO42	3.01084e-34	-0.557918	0.061	0.114	8.82327e-30			STAM	1.68931e-20	-0.582073	0.114	0.189	4.95053e-16
KPNA6	2.22618e-71	-0.530324	0.098	0.186	6.52381e-67																			KIDINS220	5.77926e-50	-0.558574	0.093	0.172	1.69361e-45			EPM2AIP1	1.04625e-15	-0.58221	0.06	0.108	3.06604e-11
SUSD6	1.92754e-48	-0.531035	0.062	0.119	5.64865e-44																			GADD45B	9.95687e-59	-0.55864	0.499	0.656	2.91786e-54			NAA16	2.65527e-29	-0.582903	0.134	0.233	7.78128e-25
VPS13A	1.54716e-69	-0.533018	0.106	0.195	4.53394e-65																			MON2	3.13876e-52	-0.559636	0.141	0.239	9.19815e-48			SCFD1	4.70062e-20	-0.5863	0.087	0.152	1.37752e-15
SESN1	1.35691e-62	-0.533195	0.086	0.162	3.97643e-58																			CDC40	2.34769e-101	-0.56032	0.221	0.392	6.8799e-97			NCOA2	1.92601e-20	-0.586538	0.071	0.131	5.64418e-16
CUX1	4.18137e-64	-0.533277	0.103	0.188	1.22535e-59																			PTCD3	6.6323e-53	-0.560412	0.086	0.166	1.9436e-48			PRKAA1	1.00725e-26	-0.587505	0.101	0.183	2.95176e-22
ATF6	2.27052e-56	-0.533404	0.081	0.151	6.65375e-52																			AKAP8L	7.97289e-51	-0.56049	0.109	0.195	2.33645e-46			RPL21	5.71873e-269	-0.588726	0.99	0.998	1.67587e-264
RPL3	0	-0.534336	0.99	0.998	0																			MRPL22	1.5103e-84	-0.560718	0.146	0.279	4.42592e-80			KAT7	1.09907e-33	-0.588802	0.115	0.216	3.22082e-29
BTAF1	1.54303e-82	-0.535366	0.117	0.22	4.52185e-78																			ATP6V1H	7.47696e-61	-0.561266	0.127	0.229	2.19112e-56			HERC5	9.44385e-20	-0.589248	0.063	0.12	2.76752e-15
BCLAF1	1.05608e-156	-0.536878	0.379	0.595	3.09485e-152																			ERCC6L2	5.2196e-35	-0.561323	0.063	0.117	1.5296e-30			ACSL3	3.55935e-22	-0.589738	0.093	0.165	1.04307e-17
ELK3	3.41431e-58	-0.536912	0.093	0.17	1.00056e-53																			HSPH1	2.21903e-66	-0.561508	0.158	0.274	6.50288e-62			AQR	3.33536e-24	-0.593129	0.072	0.138	9.77428e-20
GPATCH8	4.53429e-99	-0.53804	0.237	0.387	1.32877e-94																			RBM43	4.11061e-35	-0.562299	0.055	0.107	1.20461e-30			MED10	2.1155e-57	-0.593246	0.322	0.525	6.19946e-53
CHMP1B	6.66054e-82	-0.539008	0.165	0.282	1.95187e-77																			SMCHD1	6.26061e-142	-0.563018	0.453	0.671	1.83467e-137			IGF2R	2.88724e-19	-0.593509	0.061	0.115	8.46105e-15
PRKD3	7.07854e-62	-0.540209	0.088	0.165	2.07437e-57																			PAIP1	3.24545e-38	-0.563048	0.087	0.153	9.5108e-34			RAB5A	1.73963e-33	-0.59366	0.174	0.293	5.098e-29
SLC39A10	4.62695e-59	-0.540869	0.073	0.142	1.35593e-54																			BCL2	2.93082e-57	-0.564176	0.094	0.179	8.58878e-53			TMA7	6.96122e-144	-0.594194	0.807	0.945	2.03999e-139
ZNF654	2.91041e-41	-0.54177	0.062	0.114	8.52895e-37																			BTAF1	7.09504e-68	-0.564384	0.117	0.222	2.0792e-63			ATP5F1E	5.34646e-130	-0.595225	0.847	0.953	1.56678e-125
ITPR2	3.77867e-63	-0.541811	0.087	0.164	1.10734e-58																			GCN1	1.61331e-43	-0.564927	0.065	0.127	4.7278e-39			SLC25A33	1.18644e-15	-0.59564	0.064	0.114	3.47687e-11
AL450998.2	4.45925e-40	-0.542227	0.053	0.1	1.30678e-35																			OSBPL9	2.89068e-60	-0.564938	0.125	0.225	8.47113e-56			FOXN3	7.48661e-30	-0.595725	0.181	0.293	2.19395e-25
PDCD7	2.9081e-72	-0.543115	0.078	0.158	8.52217e-68																			CEP120	1.51224e-43	-0.565098	0.072	0.138	4.43163e-39			HIST3H2A	5.38877e-18	-0.596998	0.075	0.132	1.57918e-13
SYNJ2	1.94976e-55	-0.543766	0.073	0.139	5.71376e-51																			RPL36	0	-0.565818	0.978	0.997	0			EIF4G2	1.16601e-61	-0.598549	0.508	0.71	3.41698e-57
ACYP2	9.09921e-44	-0.544009	0.083	0.144	2.66652e-39																			BORCS7	4.09451e-39	-0.568518	0.061	0.118	1.1999e-34			ZRANB2	1.29796e-47	-0.599057	0.211	0.365	3.80367e-43
TFAM	8.22268e-104	-0.544106	0.17	0.307	2.40966e-99																			UBE2E1	2.35857e-41	-0.56857	0.109	0.185	6.9118e-37			NUDT4	1.24226e-21	-0.600223	0.103	0.177	3.64044e-17
RC3H2	2.54589e-80	-0.545861	0.102	0.198	7.46073e-76																			PSMA3-AS1	8.65598e-67	-0.568793	0.132	0.24	2.53664e-62			NCK1	2.13049e-30	-0.601302	0.133	0.235	6.24341e-26
POLB	2.45426e-66	-0.546502	0.078	0.153	7.1922e-62																			PPIP5K2	3.11393e-50	-0.570355	0.083	0.159	9.12538e-46			ILF3-DT	5.36404e-19	-0.601355	0.162	0.244	1.57193e-14
NPC1	1.05133e-48	-0.546628	0.054	0.107	3.08093e-44																			VPS13A	1.26938e-58	-0.570579	0.106	0.198	3.71993e-54			SOCS1	3.52318e-25	-0.601739	0.163	0.259	1.03247e-20
ZNF33A	4.59212e-44	-0.548133	0.07	0.127	1.34572e-39																			PISD	1.12146e-39	-0.572313	0.051	0.104	3.28642e-35			SLK	1.0948e-20	-0.601889	0.057	0.112	3.20831e-16
DMXL1	1.76962e-68	-0.548785	0.076	0.151	5.18587e-64																			TMX3	3.79614e-39	-0.573919	0.051	0.104	1.11246e-34			CITED2	3.65664e-44	-0.602673	0.248	0.401	1.07158e-39
EIF5	1.53997e-191	-0.549017	0.467	0.713	4.51288e-187																			MNAT1	5.70107e-43	-0.575017	0.077	0.144	1.6707e-38			SFMBT1	7.62738e-23	-0.603848	0.056	0.115	2.2352e-18
CAMLG	5.52226e-144	-0.549551	0.319	0.525	1.6183e-139																			NAA15	2.16427e-51	-0.575061	0.105	0.19	6.34238e-47			PYROXD1	3.3021e-24	-0.605929	0.073	0.14	9.6768e-20
CCNK	3.02287e-110	-0.550068	0.16	0.3	8.85851e-106																			BIRC2	1.70448e-127	-0.576375	0.282	0.495	4.99499e-123			BEX2	6.89069e-33	-0.608738	0.163	0.276	2.01932e-28
KLHL20	1.64405e-40	-0.550192	0.075	0.131	4.81789e-36																			STK17A	2.10429e-216	-0.576939	0.625	0.867	6.16661e-212			U2SURP	3.36993e-58	-0.608856	0.322	0.515	9.87559e-54
FBXO25	4.4177e-45	-0.551554	0.058	0.111	1.29461e-40																			CHD8	5.00021e-88	-0.578037	0.154	0.29	1.46531e-83			GTPBP4	4.73723e-32	-0.608972	0.115	0.212	1.38825e-27
PPP2R2A	5.87528e-83	-0.552207	0.137	0.248	1.72175e-78																			EPHA4	2.51152e-27	-0.57828	0.101	0.159	7.36002e-23			EIF1B	1.04665e-62	-0.609212	0.333	0.541	3.06719e-58
SLC20A1	3.39613e-61	-0.553715	0.07	0.139	9.95235e-57																			ARPC4	1.63566e-50	-0.57864	0.068	0.137	4.7933e-46			NAA30	6.39557e-19	-0.61	0.063	0.118	1.87422e-14
SAR1A	1.59967e-126	-0.554042	0.167	0.32	4.68783e-122																			SLC20A1	3.62012e-48	-0.579107	0.07	0.139	1.06088e-43			USP9X	3.71767e-22	-0.610285	0.124	0.204	1.08946e-17
TIMM17A	4.81391e-88	-0.555283	0.11	0.215	1.41072e-83																			ATG13	7.69793e-80	-0.58043	0.116	0.232	2.25588e-75			PSMA1	1.78333e-43	-0.61139	0.215	0.363	5.22606e-39
EPS15	1.26198e-63	-0.558018	0.134	0.227	3.69824e-59																			BTBD1	1.47678e-49	-0.581087	0.077	0.15	4.3277e-45			RB1CC1	1.59516e-43	-0.613625	0.236	0.388	4.67461e-39
GCH1	8.47677e-36	-0.558446	0.068	0.118	2.48412e-31																			ARID4A	1.10653e-97	-0.581572	0.197	0.358	3.24268e-93			HNRNPL	9.01989e-49	-0.614785	0.217	0.379	2.64328e-44
LUZP1	4.46302e-62	-0.558964	0.124	0.213	1.30789e-57																			ARHGEF7	7.9346e-63	-0.582355	0.17	0.286	2.32524e-58			STAG2	4.96651e-54	-0.614979	0.222	0.391	1.45544e-49
NAA16	1.543e-106	-0.559488	0.134	0.259	4.52175e-102																			AC007384.1	1.69939e-37	-0.582693	0.058	0.112	4.98005e-33			WDR48	2.21045e-31	-0.615983	0.129	0.231	6.47772e-27
RBM43	5.42698e-45	-0.560822	0.055	0.107	1.59038e-40																			SMAD3	4.67879e-26	-0.582906	0.065	0.111	1.37112e-21			MT-ND5	3.76614e-126	-0.616051	0.761	0.945	1.10367e-121
CCDC93	1.78501e-110	-0.560865	0.129	0.255	5.23097e-106																			IL2RG	1.43896e-69	-0.584387	0.091	0.185	4.21686e-65			BTG2	2.05524e-41	-0.621629	0.496	0.669	6.02288e-37
TOE1	1.72682e-44	-0.562196	0.051	0.101	5.06045e-40																			SFSWAP	1.08257e-96	-0.584968	0.165	0.312	3.17248e-92			XPO1	4.19512e-34	-0.622009	0.107	0.205	1.22938e-29
MBNL1	1.03133e-150	-0.563425	0.544	0.744	3.0223e-146																			ATE1	2.27359e-43	-0.585196	0.068	0.131	6.66277e-39			LARP7	3.56198e-31	-0.623006	0.16	0.268	1.04384e-26
TTC37	3.39192e-55	-0.56493	0.061	0.122	9.94003e-51																			PDCD7	2.0988e-65	-0.585661	0.078	0.164	6.15053e-61			TMPO	5.49994e-41	-0.623055	0.168	0.298	1.61176e-36
CNOT4	1.22162e-100	-0.564939	0.159	0.291	3.57997e-96																			RPS18	0	-0.585901	0.992	0.999	0			PELI1	2.66946e-37	-0.624017	0.135	0.246	7.82284e-33
PCGF5	1.0404e-123	-0.565385	0.213	0.379	3.04889e-119																			AL118516.1	4.32572e-48	-0.586164	0.123	0.21	1.26765e-43			APPL2	7.6794e-22	-0.624306	0.048	0.1	2.25045e-17
COA1	1.51852e-77	-0.566494	0.128	0.231	4.45003e-73																			CREB1	6.93262e-49	-0.586396	0.108	0.191	2.0316e-44			CCDC91	1.27188e-10	-0.624743	0.113	0.162	3.72725e-06
PBX4	3.5177e-51	-0.568842	0.105	0.179	1.03086e-46																			SLC25A36	2.77447e-121	-0.588048	0.228	0.42	8.1306e-117			UBE2R2	1.27254e-17	-0.625737	0.053	0.102	3.72917e-13
PCM1	2.33662e-150	-0.569896	0.264	0.462	6.84746e-146																			KDM7A	3.35051e-61	-0.588969	0.16	0.272	9.81868e-57			USP15	5.62842e-57	-0.626561	0.339	0.527	1.64941e-52
PPP2R5E	4.00393e-70	-0.570053	0.15	0.254	1.17335e-65																			CELF1	9.99875e-76	-0.589546	0.149	0.272	2.93013e-71			AC118549.1	1.04594e-23	-0.627925	0.084	0.155	3.06511e-19
SUCLG2	1.15639e-52	-0.570284	0.098	0.17	3.3888e-48																			PSMD14	6.95136e-50	-0.58956	0.123	0.211	2.0371e-45			OPA1	4.18174e-25	-0.628552	0.098	0.176	1.22546e-20
RAB5A	2.91766e-105	-0.571577	0.174	0.314	8.5502e-101																			UBAP2	1.39942e-33	-0.589652	0.054	0.104	4.10101e-29			TIPARP	3.65688e-40	-0.628583	0.164	0.292	1.07165e-35
TMEM245	1.82724e-72	-0.571745	0.086	0.169	5.35473e-68																			GCH1	1.00047e-30	-0.589735	0.068	0.12	2.93189e-26			SAR1A	1.22479e-44	-0.629514	0.167	0.305	3.58926e-40
AVL9	1.38212e-57	-0.574185	0.059	0.121	4.05031e-53																			BROX	3.40473e-53	-0.589736	0.077	0.152	9.97755e-49			POLB	3.20671e-27	-0.630531	0.078	0.152	9.39725e-23
LUC7L2	3.78912e-98	-0.575228	0.24	0.389	1.1104e-93																			ZCCHC8	4.74686e-57	-0.589992	0.079	0.158	1.39107e-52			NDUFA11	4.56412e-33	-0.63105	0.172	0.287	1.33751e-28
PIAS1	1.63577e-74	-0.575924	0.235	0.359	4.79361e-70																			HAUS3	2.57469e-83	-0.591078	0.148	0.28	7.54514e-79			NUDT3	2.04664e-19	-0.631764	0.055	0.108	5.99768e-15
TMEM87A	1.89868e-102	-0.576459	0.177	0.314	5.56409e-98																			AP2B1	4.14296e-57	-0.591614	0.096	0.182	1.2141e-52			TRPM7	1.08196e-28	-0.632882	0.132	0.228	3.17069e-24
SLC25A36	6.14387e-160	-0.577484	0.228	0.426	1.80046e-155																			ZNF33A	8.62434e-43	-0.592648	0.07	0.134	2.52736e-38			TSN	6.02644e-34	-0.634069	0.143	0.253	1.76605e-29
SNRPF	3.65807e-146	-0.578358	0.316	0.524	1.072e-141																			CD83	7.43292e-106	-0.593478	0.074	0.182	2.17822e-101			MARCH6	4.36032e-34	-0.634121	0.153	0.265	1.27779e-29
SETD2	2.47407e-123	-0.578377	0.276	0.454	7.25028e-119																			RIOK3	1.326e-118	-0.594864	0.257	0.455	3.88584e-114			WBP11	7.64056e-44	-0.636721	0.232	0.386	2.23907e-39
SLC9A8	4.83929e-83	-0.578829	0.073	0.156	1.41815e-78																			PPP2R3C	6.09692e-70	-0.595431	0.113	0.218	1.7867e-65			NUP88	3.17802e-16	-0.637267	0.059	0.107	9.31318e-12
CUL5	1.60962e-96	-0.581297	0.151	0.275	4.717e-92																			SVIP	6.44179e-73	-0.595726	0.19	0.324	1.88777e-68			CLDND1	1.70412e-47	-0.637555	0.151	0.289	4.99391e-43
SYF2	1.32784e-187	-0.582151	0.441	0.683	3.89125e-183																			ZNF567	4.69022e-44	-0.596303	0.053	0.111	1.37447e-39			STIM2	3.55055e-27	-0.637788	0.095	0.176	1.04049e-22
KLF9	3.60062e-85	-0.583388	0.123	0.228	1.05516e-80																			PPP1R35	9.71017e-39	-0.596378	0.049	0.1	2.84557e-34			MRPL33	2.14199e-37	-0.638676	0.187	0.316	6.2771e-33
TOMM7	0	-0.584297	0.873	0.977	0																			ANKRD13C	3.84699e-47	-0.59682	0.093	0.169	1.12736e-42			VEZT	3.58786e-21	-0.639114	0.081	0.146	1.05142e-16
TPT1	0	-0.584523	0.995	0.999	0																			TIMM17A	6.77999e-77	-0.597996	0.11	0.22	1.98688e-72			HELB	1.30344e-23	-0.6396	0.097	0.173	3.81974e-19
EIF1B	3.13911e-198	-0.584982	0.333	0.578	9.19917e-194																			DYNC1LI1	5.93856e-53	-0.598313	0.1	0.184	1.74029e-48			RNF125	4.49429e-62	-0.639903	0.362	0.563	1.31705e-57
PFDN1	2.79496e-95	-0.586985	0.157	0.282	8.19063e-91																			UBE4A	1.55512e-88	-0.598827	0.137	0.268	4.55728e-84			BOD1L1	2.98652e-42	-0.640624	0.163	0.293	8.75198e-38
TRIP12	1.24814e-108	-0.587816	0.126	0.249	3.65767e-104																			WASHC5	2.0633e-43	-0.599151	0.056	0.114	6.0465e-39			ZNF507	5.84808e-19	-0.642965	0.051	0.1	1.71378e-14
SFSWAP	8.9835e-127	-0.589894	0.165	0.315	2.63261e-122																			TMEM87A	2.02856e-86	-0.599312	0.177	0.319	5.94469e-82			TAB2	2.1747e-27	-0.64346	0.118	0.207	6.37295e-23
TMA7	0	-0.594577	0.807	0.959	0																			SESN1	7.78992e-58	-0.600555	0.086	0.168	2.28284e-53			STK17B	7.49496e-86	-0.644673	0.495	0.726	2.1964e-81
KMT2A	9.91821e-149	-0.596687	0.224	0.409	2.90653e-144																			NRAS	1.07008e-37	-0.602896	0.058	0.112	3.13587e-33			GOSR1	6.28553e-34	-0.644894	0.131	0.238	1.84198e-29
HNRNPL	2.01366e-142	-0.597046	0.217	0.396	5.90102e-138																			TNPO3	5.05673e-43	-0.603335	0.079	0.146	1.48188e-38			APOL6	2.63687e-26	-0.647361	0.134	0.225	7.72735e-22
RABGAP1	8.39426e-48	-0.597085	0.071	0.131	2.45994e-43																			TFDP2	2.97632e-80	-0.604939	0.168	0.301	8.72209e-76			EPB41L4A-AS1	9.10635e-74	-0.648229	0.345	0.573	2.66862e-69
GTF2B	1.33918e-158	-0.597162	0.214	0.406	3.92445e-154																			NDUFV2-AS1	1.75099e-38	-0.605222	0.071	0.131	5.13129e-34			SNW1	2.85885e-47	-0.649484	0.202	0.353	8.37785e-43
SRRM1	2.19853e-255	-0.598268	0.579	0.823	6.4428e-251																			KLF9	3.94397e-67	-0.608008	0.123	0.228	1.15578e-62			TOMM7	6.33277e-208	-0.650233	0.873	0.976	1.85582e-203
GGA2	8.30581e-82	-0.598708	0.129	0.235	2.43402e-77																			GNL3	5.0019e-66	-0.609924	0.109	0.209	1.46581e-61			COPB1	2.31417e-32	-0.650621	0.109	0.204	6.78167e-28
STAM	8.29132e-80	-0.598807	0.114	0.212	2.42977e-75																			SMC3	2.73805e-114	-0.610796	0.185	0.355	8.02385e-110			SLC37A3	6.87609e-20	-0.651958	0.062	0.118	2.01504e-15
KIF13B	5.23226e-40	-0.599508	0.058	0.107	1.53331e-35																			NCK1	3.4031e-77	-0.610846	0.133	0.252	9.9728e-73			ARID4B	1.20068e-72	-0.652102	0.478	0.69	3.5186e-68
NAA15	2.18848e-76	-0.600635	0.105	0.199	6.41335e-72																			BCLAF1	7.63307e-134	-0.611426	0.379	0.602	2.23687e-129			RPS18	0	-0.652305	0.992	0.998	0
TYW1	2.38131e-56	-0.601271	0.082	0.152	6.97843e-52																			CCNK	4.14144e-90	-0.612169	0.16	0.299	1.21365e-85			SMARCD1	2.60209e-28	-0.652474	0.101	0.186	7.62542e-24
LINC00476	8.57158e-44	-0.601588	0.057	0.109	2.5119e-39																			BBX	7.75143e-93	-0.612188	0.223	0.385	2.27156e-88			GABPB1	1.25919e-23	-0.653285	0.057	0.117	3.69006e-19
ZEB2	1.84693e-08	-0.601773	0.182	0.213	0.000541243																			PPP2R2A	4.16026e-72	-0.612315	0.137	0.253	1.21916e-67			TNFAIP3	4.20374e-66	-0.656501	0.67	0.818	1.23191e-61
RB1	3.65262e-69	-0.602236	0.087	0.167	1.0704e-64																			NBAS	8.30995e-38	-0.613411	0.068	0.126	2.43523e-33			DCP2	5.06495e-33	-0.656619	0.149	0.26	1.48428e-28
ZRANB2	1.48998e-163	-0.602802	0.211	0.4	4.36638e-159																			CUL5	5.01052e-83	-0.61376	0.151	0.281	1.46833e-78			MKLN1	1.9824e-16	-0.656826	0.087	0.145	5.80942e-12
CDC42	4.41267e-259	-0.603223	0.578	0.827	1.29313e-254																			CCNT1	5.82676e-81	-0.614407	0.126	0.245	1.70753e-76			EIF5	1.37738e-77	-0.657554	0.467	0.703	4.03642e-73
TMEM167A	6.94103e-90	-0.604185	0.109	0.213	2.03407e-85																			EXOC4	2.05589e-39	-0.614663	0.104	0.177	6.02477e-35			NCOA7	1.26304e-34	-0.657634	0.127	0.23	3.70134e-30
SERINC5	1.92604e-72	-0.605328	0.158	0.262	5.64425e-68																			COPA	2.38397e-119	-0.616658	0.213	0.397	6.98623e-115			RNF19A	4.35627e-58	-0.658798	0.247	0.427	1.27661e-53
SGK1	8.96348e-42	-0.606144	0.067	0.12	2.62675e-37																			ZCRB1	3.0694e-84	-0.617468	0.141	0.269	8.99488e-80			EIF2AK2	1.45666e-30	-0.659946	0.122	0.218	4.26876e-26
CDC73	1.66844e-99	-0.606711	0.168	0.299	4.88937e-95																			SLC39A10	8.32813e-50	-0.617775	0.073	0.144	2.44056e-45			RAD23B	2.31941e-36	-0.660054	0.127	0.235	6.79703e-32
CYLD	5.43171e-180	-0.607164	0.305	0.529	1.59176e-175																			WIPF2	2.82656e-51	-0.618463	0.079	0.153	8.28323e-47			CHORDC1	6.78839e-20	-0.661809	0.092	0.159	1.98934e-15
TUBB4B	2.02697e-84	-0.607501	0.253	0.388	5.94003e-80																			ELF1	5.17666e-155	-0.619095	0.464	0.699	1.51702e-150			SERTAD1	1.05066e-27	-0.66295	0.203	0.314	3.07897e-23
PARP8	2.82605e-94	-0.608471	0.223	0.364	8.28173e-90																			ARMC8	2.62393e-74	-0.619184	0.132	0.247	7.68942e-70			GSPT1	2.95579e-58	-0.668235	0.229	0.405	8.66193e-54
ZFAND2A	9.01241e-101	-0.609323	0.128	0.247	2.64109e-96																			ATF6	1.69613e-45	-0.619292	0.081	0.151	4.97051e-41			PNRC1	1.35773e-159	-0.668449	0.799	0.959	3.97882e-155
ANKIB1	4.71862e-45	-0.611069	0.057	0.11	1.38279e-40																			EIF2AK2	5.68291e-76	-0.619519	0.122	0.234	1.66538e-71			KBTBD2	5.79462e-44	-0.670099	0.089	0.192	1.69811e-39
WDFY1	6.55158e-63	-0.611621	0.068	0.137	1.91994e-58																			CHMP1B	1.37004e-57	-0.622237	0.165	0.273	4.01491e-53			RPS6KA3	1.85187e-27	-0.670402	0.086	0.164	5.42691e-23
NUDT4	1.71802e-81	-0.611957	0.103	0.199	5.03466e-77																			MRPL33	1.73101e-88	-0.623534	0.187	0.334	5.07272e-84			ZCCHC8	1.47007e-27	-0.671936	0.079	0.153	4.30803e-23
PSMA3-AS1	3.10261e-108	-0.612568	0.132	0.257	9.0922e-104																			RPL35	0	-0.623754	0.972	0.996	0			RLF	5.53764e-39	-0.673572	0.133	0.249	1.62281e-34
ZFAS1	0	-0.613095	0.65	0.883	0																			ACSL3	5.28222e-53	-0.623961	0.093	0.175	1.54796e-48			PPIL4	3.24116e-41	-0.674138	0.112	0.223	9.49821e-37
PYROXD1	6.48799e-83	-0.613643	0.073	0.156	1.90131e-78																			PRKAG2	4.03252e-42	-0.624795	0.059	0.117	1.18173e-37			JARID2	1.67117e-32	-0.67516	0.123	0.224	4.89737e-28
ZNF136	2.39144e-57	-0.614539	0.052	0.111	7.00811e-53																			KHSRP	3.95363e-43	-0.624816	0.052	0.108	1.15861e-38			CHD1	2.50315e-75	-0.676915	0.365	0.579	7.33547e-71
ZNF831	4.9813e-57	-0.614969	0.053	0.111	1.45977e-52																			CCDC93	1.58137e-85	-0.625181	0.129	0.252	4.63419e-81			SRRM1	7.42019e-110	-0.677075	0.579	0.815	2.17449e-105
RTF1	1.24724e-144	-0.615316	0.265	0.456	3.65505e-140																			UBXN2A	3.57128e-59	-0.625938	0.099	0.188	1.04656e-54			ELK4	1.06302e-19	-0.67774	0.05	0.1	3.11517e-15
COQ10B	3.07548e-121	-0.617123	0.17	0.319	9.0127e-117																			RIF1	2.70533e-80	-0.626271	0.159	0.287	7.92798e-76			SPAG9	7.40246e-42	-0.679028	0.13	0.248	2.16929e-37
DNM2	1.33688e-100	-0.617158	0.157	0.286	3.91772e-96																			TMEM167A	1.94493e-63	-0.626374	0.109	0.206	5.69963e-59			CCDC186	2.19436e-40	-0.679238	0.154	0.277	6.43058e-36
RPL23A	0	-0.619822	0.984	0.997	0																			COPS2	1.05275e-93	-0.627126	0.183	0.333	3.08509e-89			UBXN2A	5.26378e-32	-0.67969	0.099	0.189	1.54255e-27
UBE2K	5.30312e-104	-0.620303	0.159	0.291	1.55408e-99																			MAPK1	2.94733e-67	-0.627189	0.1	0.196	8.63714e-63			CHST11	3.75989e-15	-0.680945	0.074	0.126	1.10184e-10
GTPBP4	4.53786e-88	-0.620603	0.115	0.219	1.32982e-83																			VPS8	1.64421e-39	-0.62778	0.056	0.11	4.81836e-35			PFDN1	6.94429e-39	-0.682518	0.157	0.278	2.03502e-34
SPTLC1	3.63673e-73	-0.621205	0.085	0.169	1.06574e-68																			NUTM2B-AS1	2.85235e-87	-0.627841	0.155	0.291	8.35882e-83			PRPF39	2.02212e-21	-0.682708	0.051	0.105	5.92582e-17
PSMD14	3.20782e-79	-0.622087	0.123	0.224	9.40053e-75																			SGK1	4.61543e-30	-0.628104	0.067	0.117	1.35255e-25			ATF7IP2	3.60781e-38	-0.683858	0.147	0.264	1.05727e-33
COQ7	3.38144e-42	-0.623272	0.059	0.11	9.90931e-38																			SERTAD1	1.4564e-50	-0.628507	0.203	0.312	4.26798e-46			MPHOSPH10	3.39776e-36	-0.687362	0.13	0.238	9.95713e-32
RPRD2	2.44919e-71	-0.623616	0.122	0.216	7.17736e-67																			MT-CYB	0	-0.628779	0.937	0.991	0			RPL37	0	-0.689154	0.99	0.997	0
SPIN1	7.60864e-54	-0.624668	0.056	0.114	2.22971e-49																			PFDN1	3.94738e-81	-0.629373	0.157	0.288	1.15678e-76			MLLT6	1.05517e-44	-0.689539	0.133	0.256	3.09218e-40
SNRPD1	1.98396e-166	-0.626381	0.264	0.474	5.814e-162																			ZNF394	2.51127e-121	-0.630115	0.185	0.36	7.35928e-117			MKNK2	7.50358e-37	-0.690645	0.104	0.204	2.19892e-32
GOLGA4	1.94502e-131	-0.626554	0.299	0.48	5.69989e-127																			LARP7	3.658e-80	-0.631036	0.16	0.289	1.07198e-75			H3F3B	7.21366e-242	-0.692216	0.945	0.997	2.11396e-237
UBAP2	7.75275e-47	-0.627433	0.054	0.107	2.27194e-42																			ASB8	3.95198e-69	-0.631698	0.146	0.261	1.15813e-64			YWHAE	1.36221e-49	-0.695368	0.158	0.299	3.99196e-45
RIPK1	3.71638e-73	-0.628161	0.087	0.171	1.08908e-68																			SNHG15	4.29583e-98	-0.631794	0.211	0.371	1.25889e-93			ZNF101	2.27776e-27	-0.698712	0.084	0.16	6.67498e-23
APBA2	9.31141e-58	-0.628466	0.112	0.193	2.72871e-53																			MDM2	6.80027e-57	-0.63239	0.087	0.17	1.99282e-52			PACS1	2.14554e-37	-0.698889	0.109	0.211	6.28749e-33
STRADA	1.93241e-70	-0.628665	0.061	0.131	5.66292e-66																			PSMA1	1.12768e-111	-0.633936	0.215	0.39	3.30466e-107			SLC25A36	2.71067e-72	-0.699043	0.228	0.43	7.94361e-68
SNX4	1.95586e-54	-0.628842	0.065	0.127	5.73164e-50																			PPP2R5E	2.13681e-62	-0.633978	0.15	0.259	6.26192e-58			MECP2	1.77215e-50	-0.699249	0.158	0.299	5.19329e-46
DUSP16	1.15841e-67	-0.629157	0.073	0.147	3.39472e-63																			LPP	1.77273e-44	-0.634643	0.081	0.149	5.19497e-40			LMTK2	3.28582e-22	-0.700756	0.048	0.101	9.62911e-18
MRPL33	1.07112e-127	-0.631342	0.187	0.345	3.13892e-123																			PCGF5	1.04072e-100	-0.634925	0.213	0.379	3.04983e-96			SUCO	1.7361e-42	-0.701063	0.143	0.268	5.08764e-38
AL118516.1	1.62154e-89	-0.631673	0.123	0.232	4.75192e-85																			KIAA0232	2.0747e-49	-0.636318	0.073	0.143	6.07992e-45			ZC3H7A	1.22076e-39	-0.701144	0.133	0.248	3.57745e-35
TOP2B	4.2627e-95	-0.631978	0.096	0.197	1.24918e-90																			KMT2A	6.82394e-117	-0.636653	0.224	0.405	1.99976e-112			ZFAS1	5.01299e-143	-0.701782	0.65	0.883	1.46906e-138
RALGDS	6.68815e-70	-0.632815	0.066	0.138	1.95996e-65																			CGGBP1	2.30105e-83	-0.636897	0.141	0.266	6.74322e-79			ZFX	4.56747e-35	-0.703947	0.1	0.195	1.3385e-30
EPC1	1.47938e-214	-0.632818	0.539	0.762	4.33532e-210																			OXCT1	1.45653e-64	-0.637082	0.106	0.204	4.26837e-60			KIAA1143	3.83046e-26	-0.704801	0.094	0.173	1.12252e-21
SNW1	2.94058e-147	-0.634167	0.202	0.378	8.61738e-143																			CRYBG1	9.57965e-83	-0.639233	0.145	0.27	2.80732e-78			TRIM8	4.59341e-28	-0.705791	0.086	0.164	1.3461e-23
ARF6	5.61073e-149	-0.634482	0.207	0.384	1.64422e-144																			COQ10B	1.57786e-92	-0.639296	0.17	0.316	4.62391e-88			CBX5	7.98258e-25	-0.706237	0.082	0.153	2.3393e-20
GMDS	1.88087e-28	-0.634571	0.07	0.113	5.51188e-24																			TFAM	2.89589e-88	-0.63952	0.17	0.31	8.48642e-84			ZNF394	1.73e-57	-0.707521	0.185	0.346	5.06976e-53
SLMAP	6.08072e-51	-0.637773	0.115	0.191	1.78195e-46																			WDR37	6.37241e-56	-0.639568	0.084	0.164	1.86743e-51			CTPS1	8.76629e-19	-0.709099	0.081	0.141	2.56896e-14
LARP7	1.47993e-111	-0.638002	0.16	0.296	4.33695e-107																			PIAS1	5.78389e-75	-0.639605	0.235	0.375	1.69497e-70			ZFAND5	4.70945e-42	-0.709726	0.22	0.362	1.3801e-37
KDM7A	6.78593e-92	-0.6387	0.16	0.282	1.98862e-87																			SNW1	8.31247e-114	-0.640274	0.202	0.377	2.43597e-109			NIPSNAP2	2.19568e-32	-0.710195	0.115	0.211	6.43444e-28
MTMR3	2.80758e-74	-0.638926	0.063	0.136	8.22763e-70																			GNPTAB	2.77104e-113	-0.641075	0.165	0.328	8.12054e-109			DYNC1LI1	1.76974e-27	-0.710539	0.1	0.182	5.18621e-23
CAMTA1	1.52391e-127	-0.639794	0.163	0.313	4.46583e-123																			ZNF721	9.7687e-76	-0.641478	0.122	0.234	2.86272e-71			MT-CO2	0	-0.711236	0.958	0.994	0
PBRM1	1.47357e-94	-0.640068	0.105	0.21	4.31829e-90																			CDC37L1	2.26944e-73	-0.642801	0.1	0.202	6.6506e-69			RASSF3	1.88853e-24	-0.713062	0.073	0.14	5.53435e-20
RIF1	2.69007e-107	-0.640204	0.159	0.291	7.88326e-103																			SNRPE	5.22923e-115	-0.644943	0.214	0.394	1.53243e-110			YTHDC1	1.10961e-86	-0.713096	0.338	0.584	3.2517e-82
RSRC1	5.21734e-80	-0.641178	0.097	0.189	1.52894e-75																			RAB3GAP1	3.67625e-70	-0.645441	0.132	0.242	1.07733e-65			MT-CYB	0	-0.713269	0.937	0.992	0
ELP2	5.57816e-116	-0.642016	0.137	0.27	1.63468e-111																			IFRD1	4.11686e-85	-0.645485	0.205	0.353	1.20645e-80			RPL27	0	-0.714169	0.95	0.995	0
AP3B1	2.39747e-84	-0.643939	0.138	0.246	7.0258e-80																			ITPR2	2.96563e-57	-0.646475	0.087	0.17	8.69078e-53			SNRPE	2.81375e-63	-0.717749	0.214	0.395	8.2457e-59
PSMA1	6.13034e-156	-0.644925	0.215	0.399	1.7965e-151																			SLC35E1	4.14388e-73	-0.647738	0.076	0.166	1.21436e-68			UPF1	1.79913e-23	-0.718178	0.05	0.106	5.27235e-19
TENT2	9.61198e-95	-0.646994	0.142	0.26	2.81679e-90																			RPL23A	0	-0.648033	0.984	0.997	0			DMXL1	6.15352e-30	-0.718409	0.076	0.152	1.80329e-25
RPS18	0	-0.648666	0.992	0.999	0																			NEU1	1.25679e-37	-0.648198	0.103	0.173	3.68303e-33			BCLAF1	5.80568e-83	-0.718718	0.379	0.61	1.70136e-78
KLF10	2.5199e-85	-0.649583	0.103	0.201	7.38457e-81																			CAMLG	1.55455e-132	-0.650046	0.319	0.535	4.55562e-128			GRPEL1	4.20392e-38	-0.719652	0.123	0.233	1.23196e-33
GNL3	8.56483e-101	-0.650224	0.109	0.22	2.50992e-96																			DNAJC2	1.24174e-105	-0.651003	0.196	0.361	3.63892e-101			MIDN	1.11121e-40	-0.720344	0.152	0.274	3.25639e-36
NDUFS4	1.14268e-75	-0.650275	0.105	0.197	3.34863e-71																			SNRPD1	4.82168e-131	-0.651314	0.264	0.472	1.41299e-126			EIF4A2	9.21064e-87	-0.722009	0.481	0.706	2.69918e-82
ZSCAN16-AS1	5.70965e-58	-0.650791	0.055	0.115	1.67321e-53																			COA1	4.07108e-76	-0.652434	0.128	0.243	1.19303e-71			RPL36	0	-0.724323	0.978	0.998	0
CD83	1.50027e-153	-0.651651	0.074	0.192	4.39655e-149																			USP16	2.02234e-123	-0.652766	0.261	0.458	5.92646e-119			TMEM242	5.59757e-33	-0.725421	0.073	0.153	1.64037e-28
RABGAP1L	5.59335e-48	-0.651726	0.225	0.317	1.63913e-43																			ZFAS1	5.10121e-271	-0.654033	0.65	0.887	1.49491e-266			ZNF267	1.61601e-40	-0.726052	0.11	0.219	4.73573e-36
CARD11	2.65329e-53	-0.651816	0.071	0.134	7.77546e-49																			TRIM8	1.4029e-50	-0.6546	0.086	0.162	4.11119e-46			OTUD5	3.19124e-41	-0.726606	0.077	0.17	9.35192e-37
BRWD3	8.93092e-65	-0.652394	0.047	0.107	2.61721e-60																			MAP4K5	4.65982e-60	-0.655275	0.102	0.192	1.36556e-55			KAT6A	2.66426e-47	-0.726725	0.223	0.376	7.80763e-43
MICU2	2.17433e-71	-0.653721	0.132	0.229	6.37188e-67																			RCOR3	1.13509e-50	-0.655468	0.064	0.131	3.32639e-46			NUP54	1.13234e-35	-0.728013	0.105	0.203	3.31832e-31
ZNF791	4.1669e-107	-0.654636	0.096	0.205	1.22111e-102																			ZNF274	4.70734e-66	-0.656289	0.069	0.151	1.37948e-61			ATG16L1	1.10587e-18	-0.730973	0.052	0.102	3.24076e-14
OXCT1	3.26014e-89	-0.655062	0.106	0.208	9.55383e-85																			ZRANB2	2.8509e-147	-0.657079	0.211	0.414	8.35455e-143			LCOR	7.72727e-44	-0.731165	0.104	0.213	2.26448e-39
IFRD1	1.12521e-131	-0.656587	0.205	0.37	3.29744e-127																			SMARCC1	5.00599e-91	-0.658513	0.147	0.28	1.46701e-86			MDM2	5.85448e-31	-0.731605	0.087	0.17	1.71566e-26
BROX	3.42338e-81	-0.656679	0.077	0.161	1.00322e-76																			PRKD3	6.38277e-63	-0.659813	0.088	0.176	1.87047e-58			PAFAH1B2	4.30142e-28	-0.732391	0.058	0.124	1.26053e-23
PSMD12	1.10026e-120	-0.65774	0.134	0.268	3.22431e-116																			ZNF148	5.98713e-73	-0.659963	0.161	0.284	1.75453e-68			MT-CO3	5.45092e-303	-0.733528	0.956	0.993	1.59739e-298
CCDC97	1.6444e-36	-0.657958	0.085	0.14	4.81892e-32																			KLHL24	8.34477e-108	-0.660553	0.205	0.374	2.44543e-103			RPRD1B	7.14559e-28	-0.734905	0.061	0.128	2.09401e-23
IL2RG	2.09378e-111	-0.658074	0.091	0.198	6.13583e-107																			RAB5A	4.05007e-97	-0.660627	0.174	0.324	1.18687e-92			FAM214A	1.31134e-41	-0.736564	0.1	0.204	3.84289e-37
NDUFV2-AS1	1.26578e-59	-0.658797	0.071	0.138	3.70936e-55																			ZSCAN16-AS1	1.18449e-47	-0.660687	0.055	0.116	3.47113e-43			MRPL47	4.70152e-42	-0.738603	0.13	0.249	1.37778e-37
RNF111	4.60753e-74	-0.659194	0.09	0.175	1.35024e-69																			RSRC1	1.88222e-58	-0.661781	0.097	0.184	5.51585e-54			NCOA1	1.87971e-23	-0.741466	0.077	0.144	5.5085e-19
CDC37L1	2.99202e-88	-0.659473	0.1	0.199	8.76812e-84																			RPL9	0	-0.662214	0.984	0.998	0			WWP1	7.26199e-33	-0.741498	0.084	0.169	2.12813e-28
ETFDH	2.14056e-53	-0.663237	0.053	0.108	6.27291e-49																			NAA16	1.79219e-101	-0.663716	0.134	0.271	5.25202e-97			PLEKHO1	3.04192e-34	-0.742161	0.117	0.217	8.91436e-30
ZNF431	3.80016e-90	-0.665244	0.081	0.172	1.11364e-85																			EPC1	1.78205e-185	-0.664293	0.539	0.776	5.22229e-181			WDR20	3.46038e-28	-0.743601	0.069	0.14	1.01407e-23
TRG-AS1	4.11117e-69	-0.665618	0.057	0.125	1.20478e-64																			FYN	5.09019e-87	-0.664402	0.447	0.623	1.49168e-82			MSL2	2.26076e-43	-0.743729	0.115	0.228	6.62516e-39
ZNF10	4.27702e-61	-0.665963	0.073	0.142	1.25338e-56																			ZNF317	1.47482e-47	-0.665226	0.046	0.101	4.32195e-43			PDS5A	1.34798e-37	-0.74817	0.093	0.188	3.95026e-33
MFSD14A	1.26528e-85	-0.667578	0.112	0.214	3.70791e-81																			CYLD	3.85478e-153	-0.665875	0.305	0.535	1.12964e-148			MAPKAP1	2.79939e-22	-0.749201	0.056	0.112	8.20362e-18
ZNF267	1.52142e-112	-0.669493	0.11	0.228	4.45851e-108																			GPATCH8	4.45299e-108	-0.668623	0.237	0.413	1.30495e-103			TOE1	3.20968e-21	-0.75148	0.051	0.104	9.40596e-17
MBNL2	1.07757e-77	-0.669957	0.083	0.166	3.15783e-73																			UBE2K	8.25486e-86	-0.670623	0.159	0.293	2.41909e-81			TANK	5.37362e-41	-0.752087	0.125	0.239	1.57474e-36
ICE1	1.85594e-122	-0.671343	0.114	0.239	5.43885e-118																			ZNF131	1.5599e-98	-0.670894	0.159	0.305	4.5713e-94			RPL35	0	-0.75742	0.972	0.997	0
THUMPD3-AS1	1.00123e-145	-0.671625	0.126	0.271	2.9341e-141																			GOLGB1	1.29181e-102	-0.67109	0.207	0.37	3.78565e-98			MRPL44	3.32895e-33	-0.757696	0.095	0.184	9.75549e-29
RPL9	0	-0.671895	0.984	0.997	0																			WDFY1	1.08436e-51	-0.671255	0.068	0.138	3.17773e-47			PTPN2	4.39632e-54	-0.758265	0.192	0.347	1.28834e-49
YTHDC2	2.209e-107	-0.673577	0.094	0.2	6.47348e-103																			SRRM1	4.47613e-226	-0.671309	0.579	0.824	1.31173e-221			TAF11	2.4761e-49	-0.760353	0.115	0.237	7.25622e-45
ORMDL1	8.05732e-150	-0.674806	0.17	0.336	2.3612e-145																			ZNF654	2.46753e-42	-0.67136	0.062	0.122	7.23109e-38			RPS20	4.87263e-143	-0.762329	0.874	0.942	1.42792e-138
NIPSNAP2	1.40866e-99	-0.675802	0.115	0.226	4.12807e-95																			RABGAP1L	4.85644e-44	-0.672414	0.225	0.326	1.42318e-39			ERBIN	2.29066e-34	-0.763017	0.105	0.201	6.71277e-30
RPL36	0	-0.677861	0.978	0.997	0																			SPAG9	6.77609e-92	-0.67493	0.13	0.258	1.98573e-87			UGCG	3.88466e-27	-0.764316	0.079	0.153	1.1384e-22
RPL35	0	-0.678998	0.972	0.997	0																			MBNL2	4.11353e-59	-0.675961	0.083	0.164	1.20547e-54			SLC20A1	1.13071e-25	-0.769249	0.07	0.138	3.31354e-21
TBC1D2B	1.97461e-74	-0.680981	0.064	0.138	5.78659e-70																			C8orf33	1.80607e-56	-0.67624	0.067	0.141	5.29267e-52			DOCK2	3.62123e-42	-0.770888	0.107	0.214	1.0612e-37
G2E3	2.53682e-77	-0.681184	0.065	0.141	7.43416e-73																			MPHOSPH9	1.01024e-46	-0.676652	0.056	0.116	2.96051e-42			BCL2	1.11173e-39	-0.771609	0.094	0.191	3.25793e-35
SMARCC1	1.50878e-122	-0.681706	0.147	0.284	4.42148e-118																			ACBD5	2.25437e-53	-0.677066	0.069	0.141	6.60644e-49			SRSF10	1.77928e-120	-0.771941	0.403	0.684	5.21419e-116
IGF2R	1.85964e-68	-0.682887	0.061	0.129	5.44969e-64																			ITPRIP	5.24912e-77	-0.678005	0.095	0.196	1.53825e-72			TFAM	4.12798e-46	-0.772232	0.17	0.306	1.20971e-41
PRKAG2	3.85103e-64	-0.683007	0.059	0.123	1.12854e-59																			TMA7	0	-0.679276	0.807	0.963	0			KMT2A	8.48015e-76	-0.776232	0.224	0.424	2.48511e-71
CREB1	2.732e-88	-0.683123	0.108	0.209	8.00613e-84																			ZFAND2A	2.6416e-97	-0.68011	0.128	0.261	7.74122e-93			TAF2	3.60047e-36	-0.780747	0.069	0.151	1.05512e-31
BCAS2	9.11655e-179	-0.684575	0.26	0.47	2.67161e-174																			SLC25A33	3.99034e-46	-0.681533	0.064	0.128	1.16937e-41			RARS2	2.56007e-24	-0.783258	0.056	0.116	7.50229e-20
USP42	9.66951e-104	-0.684748	0.086	0.187	2.83365e-99																			TUBB4B	6.03722e-57	-0.683983	0.253	0.376	1.76921e-52			CYLD	1.39515e-87	-0.784538	0.305	0.536	4.08849e-83
MXD1	7.33049e-68	-0.685122	0.053	0.117	2.1482e-63																			NIPSNAP2	2.7855e-72	-0.684146	0.115	0.22	8.16292e-68			DDX5	1.1062e-219	-0.784645	0.866	0.979	3.24172e-215
RAB3GAP2	1.40708e-72	-0.685559	0.074	0.152	4.12344e-68																			SYF2	3.15385e-186	-0.684342	0.441	0.695	9.24235e-182			DCUN1D1	2.25444e-26	-0.784792	0.062	0.127	6.60662e-22
ID2	1.0173e-142	-0.686015	0.295	0.481	2.9812e-138																			KPNA6	3.62167e-79	-0.684568	0.098	0.203	1.06133e-74			EP300	5.34555e-52	-0.785874	0.123	0.251	1.56651e-47
ZNF506	9.42917e-100	-0.686252	0.094	0.197	2.76322e-95																			STX16	7.99043e-98	-0.685564	0.11	0.234	2.3416e-93			ISCA1	1.58472e-73	-0.78803	0.241	0.442	4.64403e-69
NAA35	4.81501e-65	-0.68663	0.071	0.142	1.41104e-60																			COX19	2.79084e-93	-0.685722	0.142	0.277	8.17856e-89			GNB1	2.34095e-37	-0.788033	0.111	0.213	6.86016e-33
KLC1	2.87584e-95	-0.687942	0.085	0.18	8.42764e-91																			TAF1	6.93428e-61	-0.685731	0.076	0.156	2.03209e-56			RBM34	2.25829e-35	-0.788256	0.071	0.152	6.61791e-31
C8orf33	2.98678e-73	-0.689261	0.067	0.142	8.75275e-69																			DYNLT1	2.39561e-120	-0.686331	0.162	0.326	7.02034e-116			DDX3Y	9.7453e-24	-0.788912	0.142	0.225	2.85586e-19
RNF19A	4.12849e-169	-0.689405	0.247	0.445	1.20985e-164																			NMT2	6.05293e-40	-0.68681	0.052	0.105	1.77381e-35			GPCPD1	1.02076e-55	-0.791202	0.13	0.267	2.99134e-51
AFF4	6.35668e-158	-0.689825	0.219	0.404	1.86283e-153																			SNF8	2.44074e-86	-0.688652	0.09	0.197	7.15259e-82			FMR1	6.52538e-34	-0.791476	0.054	0.124	1.91226e-29
NRDE2	6.54351e-67	-0.690921	0.043	0.101	1.91758e-62																			POLR2J	6.49151e-88	-0.68956	0.121	0.243	1.90234e-83			RANBP2	2.11259e-73	-0.793094	0.2	0.387	6.19095e-69
KIAA1143	1.4104e-95	-0.691548	0.094	0.194	4.13318e-91																			BCAS2	2.93191e-141	-0.692328	0.26	0.469	8.59198e-137			TMEM167A	3.82916e-37	-0.794896	0.109	0.21	1.12214e-32
TBC1D23	5.74571e-80	-0.69336	0.081	0.165	1.68378e-75																			ETV3	1.17807e-45	-0.692914	0.055	0.114	3.45233e-41			TXNIP	2.93059e-187	-0.79655	0.616	0.931	8.58809e-183
SNF8	1.84069e-115	-0.69396	0.09	0.201	5.39416e-111																			PYROXD1	1.17661e-66	-0.693049	0.073	0.156	3.44807e-62			RPP21	1.07162e-42	-0.797931	0.079	0.175	3.14037e-38
YWHAE	3.51835e-151	-0.696623	0.158	0.32	1.03105e-146																			ORMDL1	2.40691e-118	-0.694037	0.17	0.336	7.05345e-114			NKTR	1.84314e-92	-0.80019	0.297	0.528	5.40131e-88
COPS2	4.00549e-151	-0.697707	0.183	0.353	1.17381e-146																			TMEM259	1.16815e-104	-0.695193	0.105	0.231	3.42327e-100			USP3	5.15318e-59	-0.800558	0.276	0.454	1.51014e-54
MEF2A	6.72946e-63	-0.699665	0.073	0.142	1.97207e-58																			CEBPD	1.36537e-21	-0.696429	0.069	0.111	4.0012e-17			KLF12	3.89157e-21	-0.800905	0.117	0.191	1.14042e-16
MT-CYB	0	-0.702253	0.937	0.993	0																			UGCG	1.07045e-52	-0.697691	0.079	0.155	3.13695e-48			PPP1R35	8.34067e-28	-0.801604	0.049	0.109	2.44423e-23
NR2C2	3.41121e-59	-0.702282	0.047	0.103	9.99654e-55																			CBFA2T2	6.37289e-36	-0.699324	0.059	0.112	1.86757e-31			DHX8	5.89866e-48	-0.80165	0.091	0.199	1.7286e-43
RUNX2	2.65764e-34	-0.702636	0.057	0.102	7.78822e-30																			USP42	1.4479e-84	-0.699811	0.086	0.188	4.24307e-80			GNA13	2.41104e-52	-0.80303	0.118	0.246	7.06556e-48
NEU1	8.31119e-66	-0.702728	0.103	0.187	2.43559e-61																			ARHGAP15	2.97244e-66	-0.700848	0.298	0.428	8.71074e-62			NUP58	1.65553e-63	-0.806952	0.132	0.281	4.85154e-59
ECPAS	2.42665e-58	-0.70304	0.064	0.127	7.1113e-54																			CDK17	5.91765e-65	-0.702507	0.246	0.379	1.73417e-60			VPS26A	2.72384e-41	-0.807104	0.116	0.225	7.98222e-37
PHACTR4	1.77707e-97	-0.703229	0.089	0.188	5.20771e-93																			SEC23A	2.03863e-67	-0.702674	0.087	0.178	5.97421e-63			CENPV	1.72757e-29	-0.808404	0.057	0.123	5.06263e-25
AREL1	6.41497e-64	-0.704374	0.044	0.101	1.87991e-59																			KLHL20	2.59744e-47	-0.703129	0.075	0.144	7.6118e-43			FASTKD2	3.07733e-35	-0.810558	0.063	0.141	9.01812e-31
TMEM131L	4.24894e-91	-0.705008	0.133	0.243	1.24515e-86																			MICU2	4.54446e-58	-0.704796	0.132	0.23	1.33175e-53			VMP1	9.03114e-35	-0.812216	0.159	0.271	2.64658e-30
RIC3	1.86935e-71	-0.706715	0.075	0.151	5.47813e-67																			ARL4A	5.5932e-70	-0.704845	0.148	0.261	1.63909e-65			ITPKB	1.13752e-37	-0.81246	0.115	0.219	3.33352e-33
POLR2J	1.43861e-128	-0.707942	0.121	0.253	4.21584e-124																			HNRNPL	1.9921e-128	-0.705747	0.217	0.406	5.83785e-124			DENND6A	5.02887e-45	-0.81589	0.093	0.198	1.47371e-40
PFDN2	2.61238e-184	-0.708686	0.242	0.451	7.65559e-180																			ZC3H7A	3.82584e-93	-0.706932	0.133	0.263	1.12116e-88			BORCS7	8.54072e-33	-0.817024	0.061	0.133	2.50286e-28
MT-CO2	0	-0.710212	0.958	0.994	0																			ZNF831	1.55539e-55	-0.708442	0.053	0.117	4.55808e-51			COQ10B	5.62156e-62	-0.821433	0.17	0.332	1.6474e-57
SPAG9	1.63132e-128	-0.71033	0.13	0.265	4.7806e-124																			SNX4	3.55745e-48	-0.708684	0.065	0.13	1.04251e-43			NRAS	2.72705e-25	-0.82345	0.058	0.119	7.99163e-21
RAB2A	1.38157e-175	-0.711184	0.348	0.57	4.04871e-171																			NAA35	8.03916e-54	-0.708799	0.071	0.143	2.35588e-49			EBPL	3.16397e-26	-0.823667	0.067	0.133	9.27202e-22
PPHLN1	3.42195e-182	-0.7118	0.253	0.461	1.0028e-177																			SPTLC1	7.55769e-67	-0.709057	0.085	0.175	2.21478e-62			ETV3	5.59235e-22	-0.823972	0.055	0.11	1.63884e-17
CWC15	7.45328e-185	-0.712368	0.232	0.438	2.18418e-180																			PPIL3	1.41283e-38	-0.710703	0.058	0.112	4.14029e-34			HMGB2	2.12829e-94	-0.824514	0.289	0.527	6.23696e-90
MARCH7	7.69997e-124	-0.71282	0.146	0.285	2.25648e-119																			PHF12	3.13234e-94	-0.712722	0.111	0.232	9.17932e-90			ATXN7L3B	1.95633e-50	-0.82455	0.164	0.303	5.73303e-46
AGPS	2.86647e-55	-0.71335	0.054	0.111	8.40019e-51																			TTC37	3.41787e-49	-0.712838	0.061	0.125	1.00161e-44			SGK3	5.15225e-28	-0.824633	0.054	0.117	1.50987e-23
PHC3	2.63671e-140	-0.714409	0.168	0.324	7.72689e-136																			RC3H2	5.37602e-92	-0.713673	0.102	0.218	1.57544e-87			SNRPD1	8.81607e-87	-0.826369	0.264	0.488	2.58355e-82
RFFL	2.92591e-83	-0.714601	0.093	0.184	8.57437e-79																			ELP2	6.68481e-113	-0.713753	0.137	0.285	1.95898e-108			RIC3	4.44376e-29	-0.82744	0.075	0.149	1.30224e-24
DHX8	2.72127e-119	-0.716653	0.091	0.204	7.97468e-115																			ARF6	2.24804e-118	-0.715795	0.207	0.381	6.58789e-114			AL118516.1	5.0794e-46	-0.827545	0.123	0.242	1.48852e-41
ARPC1B	1.92751e-109	-0.71781	0.132	0.257	5.64856e-105																			ANKIB1	5.59471e-45	-0.716132	0.057	0.117	1.63953e-40			MARK3	2.71398e-38	-0.828324	0.089	0.183	7.95333e-34
ASCC3	5.89896e-103	-0.718076	0.092	0.195	1.72869e-98																			CELF2	5.17985e-113	-0.718233	0.367	0.554	1.51796e-108			VPS13B	8.85574e-28	-0.828515	0.062	0.128	2.59517e-23
USP15	1.16052e-229	-0.719303	0.339	0.58	3.4009e-225																			LUC7L2	3.41211e-111	-0.719158	0.24	0.415	9.99919e-107			RORA	5.14375e-76	-0.828993	0.307	0.511	1.50738e-71
ADAM17	4.42521e-69	-0.719855	0.06	0.129	1.29681e-64																			SNRPA1	1.28247e-175	-0.71927	0.281	0.521	3.75827e-171			BROX	3.99405e-37	-0.829338	0.077	0.163	1.17046e-32
SFI1	1.85242e-113	-0.720769	0.089	0.196	5.42852e-109																			SET	3.90822e-192	-0.720535	0.401	0.664	1.1453e-187			ZNF292	8.92891e-78	-0.82958	0.273	0.481	2.61662e-73
DCTN6	1.2737e-82	-0.722119	0.07	0.151	3.73259e-78																			TBC1D23	1.96661e-67	-0.720596	0.081	0.168	5.76316e-63			RAB30	1.77977e-28	-0.833193	0.053	0.116	5.21562e-24
ANKRD17	2.59114e-100	-0.723225	0.129	0.244	7.59334e-96																			YWHAE	1.54479e-122	-0.721342	0.158	0.321	4.52702e-118			HEXA	5.80461e-31	-0.835712	0.049	0.112	1.70104e-26
CLDND1	2.2137e-157	-0.724389	0.151	0.313	6.48724e-153																			ZNF267	2.8785e-99	-0.721776	0.11	0.235	8.43545e-95			SSBP4	7.67633e-39	-0.836228	0.093	0.189	2.24955e-34
GOSR1	1.22903e-138	-0.72446	0.131	0.273	3.60166e-134																			MTMR9	2.032e-61	-0.721916	0.051	0.118	5.95478e-57			SNF8	8.33055e-48	-0.837438	0.09	0.197	2.44127e-43
HSF2	4.09171e-77	-0.724768	0.059	0.132	1.19908e-72																			MZT2A	7.05065e-139	-0.722967	0.215	0.41	2.06619e-134			AL450998.2	2.08749e-23	-0.83772	0.053	0.109	6.11739e-19
ZBTB11	3.2636e-107	-0.724864	0.093	0.198	9.56398e-103																			CWC15	4.58638e-143	-0.723238	0.232	0.436	1.34404e-138			SLIRP	3.83095e-49	-0.838629	0.125	0.249	1.12266e-44
TAF10	9.06294e-166	-0.725591	0.152	0.319	2.65589e-161																			GFPT1	1.71619e-52	-0.724099	0.075	0.148	5.0293e-48			IFIH1	1.72205e-23	-0.839628	0.055	0.112	5.04647e-19
WWP2	7.13004e-65	-0.7261	0.068	0.138	2.08946e-60																			RPTOR	1.94381e-37	-0.724567	0.058	0.112	5.69633e-33			SREK1	7.9916e-69	-0.843491	0.156	0.32	2.34194e-64
PSPC1	1.58128e-127	-0.726915	0.144	0.284	4.63394e-123																			SKIL	3.78859e-142	-0.727043	0.194	0.386	1.11025e-137			WDR74	6.91576e-62	-0.844207	0.158	0.313	2.02666e-57
TUT4	2.6227e-238	-0.726992	0.297	0.543	7.68582e-234																			ZNF136	2.7812e-57	-0.727355	0.052	0.118	8.1503e-53			FNBP1	9.27408e-70	-0.846385	0.406	0.604	2.71777e-65
DIS3L2	7.24213e-55	-0.729116	0.055	0.113	2.12231e-50																			GTF2B	3.61209e-155	-0.728278	0.214	0.424	1.05852e-150			ETF1	1.59713e-64	-0.849333	0.165	0.327	4.68039e-60
HAUS3	5.80382e-137	-0.729159	0.148	0.296	1.70081e-132																			MT-CO2	0	-0.732418	0.958	0.995	0			ARFGEF1	3.89415e-50	-0.853129	0.094	0.205	1.14118e-45
TRRAP	9.12368e-81	-0.730063	0.065	0.142	2.67369e-76																			ICE1	1.99311e-99	-0.734609	0.114	0.239	5.84081e-95			MZT2A	1.55177e-79	-0.853681	0.215	0.411	4.54746e-75
NENF	5.25364e-91	-0.730152	0.081	0.171	1.53958e-86																			FUBP3	8.42451e-47	-0.735264	0.048	0.104	2.4688e-42			HAUS6	1.02254e-29	-0.855348	0.052	0.117	2.99655e-25
MSL2	1.41817e-125	-0.730153	0.115	0.242	4.15595e-121																			NSRP1	2.74157e-94	-0.736084	0.113	0.235	8.03417e-90			PDS5B	2.36487e-36	-0.855439	0.072	0.154	6.93025e-32
ZC3H7A	3.41597e-133	-0.730592	0.133	0.271	1.00105e-128																			CNOT4	2.32335e-110	-0.737182	0.159	0.313	6.80857e-106			CEP95	1.26618e-56	-0.855598	0.099	0.222	3.71055e-52
RAB1A	3.10689e-138	-0.730799	0.146	0.294	9.10473e-134																			USP15	4.03738e-183	-0.738341	0.339	0.581	1.18315e-178			PFDN2	8.44917e-83	-0.85678	0.242	0.452	2.47603e-78
PPP1R35	5.48017e-67	-0.731157	0.049	0.11	1.60596e-62																			CAMTA1	1.24629e-120	-0.739457	0.163	0.327	3.65225e-116			IFRD1	6.15531e-75	-0.861993	0.205	0.393	1.80381e-70
SREK1	2.70594e-160	-0.731614	0.156	0.321	7.92976e-156																			TRIP12	4.56262e-109	-0.739737	0.126	0.264	1.33707e-104			FXR1	1.85971e-84	-0.861994	0.236	0.445	5.44988e-80
ZHX2	4.24607e-82	-0.732212	0.092	0.182	1.24431e-77																			G2E3	6.55028e-69	-0.739884	0.065	0.146	1.91956e-64			RPS6KB1	4.0346e-51	-0.862121	0.1	0.216	1.18234e-46
ARPC4	2.54481e-85	-0.732451	0.068	0.149	7.45756e-81																			PFDN2	5.49351e-145	-0.740494	0.242	0.449	1.60987e-140			IDI1	5.77595e-83	-0.862282	0.235	0.445	1.69264e-78
MORF4L2	2.3019e-119	-0.732803	0.136	0.269	6.7457e-115																			ASCC3	6.23707e-92	-0.740606	0.092	0.202	1.82777e-87			MRPL38	6.95076e-28	-0.862999	0.048	0.107	2.03692e-23
BIRC2	2.22826e-222	-0.733036	0.282	0.522	6.52993e-218																			MBNL1	1.54257e-156	-0.741623	0.544	0.752	4.52051e-152			NDUFB1	5.55676e-58	-0.863202	0.151	0.297	1.62841e-53
PIAS2	2.79872e-70	-0.733043	0.051	0.115	8.20166e-66																			HOOK2	5.93686e-41	-0.742581	0.061	0.119	1.7398e-36			HBS1L	5.6564e-56	-0.867362	0.123	0.255	1.65761e-51
MEF2D	2.00462e-107	-0.733802	0.082	0.184	5.87455e-103																			EIF1B	4.02097e-218	-0.742689	0.333	0.61	1.17835e-213			FAM126B	1.82654e-37	-0.867574	0.064	0.145	5.35267e-33
CDK17	3.3202e-99	-0.733906	0.246	0.392	9.72985e-95																			NENF	9.8424e-69	-0.743586	0.081	0.168	2.88432e-64			CCL4	1.21351e-10	-0.868303	0.175	0.114	3.55619e-06
ETV3	1.04056e-64	-0.734292	0.055	0.118	3.04935e-60																			PRKCH	5.28392e-53	-0.743898	0.416	0.528	1.54845e-48			BCAS2	1.37191e-88	-0.868775	0.26	0.482	4.02037e-84
COX19	3.70685e-138	-0.734302	0.142	0.289	1.08629e-133																			PCM1	5.96486e-167	-0.744934	0.264	0.491	1.748e-162			ANKRD11	7.18678e-78	-0.869025	0.276	0.48	2.10609e-73
WDR74	6.89467e-144	-0.735927	0.158	0.313	2.02048e-139																			TAF10	5.66168e-133	-0.745299	0.152	0.32	1.65915e-128			GATAD2A	1.5674e-53	-0.871162	0.107	0.23	4.59326e-49
MT-CO3	0	-0.736052	0.956	0.994	0																			WBP4	2.95978e-53	-0.745609	0.058	0.123	8.67363e-49			TRG-AS1	9.58299e-38	-0.871349	0.057	0.134	2.8083e-33
TMEM242	1.89942e-104	-0.736069	0.073	0.167	5.56625e-100																			ARL4C	3.54406e-144	-0.745694	0.493	0.69	1.03859e-139			CTCF	5.27337e-50	-0.873659	0.1	0.215	1.54536e-45
TOP1	7.00059e-170	-0.736096	0.247	0.441	2.05152e-165																			TYW1	4.03553e-65	-0.745854	0.082	0.167	1.18261e-60			PTPRJ	3.74158e-19	-0.87374	0.067	0.123	1.09647e-14
SEC24B	7.30492e-86	-0.739571	0.09	0.183	2.14071e-81																			MT-CO3	0	-0.746751	0.956	0.994	0			ZNF766	3.49408e-39	-0.874175	0.084	0.177	1.02394e-34
CCDC84	1.69313e-107	-0.739932	0.064	0.154	4.96172e-103																			NDUFS4	6.1948e-78	-0.74841	0.105	0.211	1.81539e-73			ZSCAN16-AS1	2.00906e-28	-0.874274	0.055	0.119	5.88756e-24
YTHDC1	6.80115e-269	-0.7416	0.338	0.608	1.99308e-264																			CDC73	2.6319e-105	-0.749277	0.168	0.319	7.71279e-101			MIER1	1.82018e-91	-0.875303	0.236	0.454	5.33404e-87
SCML1	3.90917e-83	-0.742754	0.088	0.176	1.14558e-78																			LUZP1	4.11928e-61	-0.749322	0.124	0.221	1.20715e-56			SNX13	2.29523e-30	-0.877066	0.043	0.102	6.72619e-26
SLC23A2	1.31695e-77	-0.74392	0.052	0.121	3.85933e-73																			RPL21	0	-0.750324	0.99	0.998	0			CNPY2	5.05544e-33	-0.877346	0.064	0.138	1.4815e-28
RPL21	0	-0.745503	0.99	0.999	0																			MFSD14A	2.4192e-81	-0.754903	0.112	0.223	7.08948e-77			TMEM120B	3.8393e-28	-0.878491	0.05	0.11	1.12511e-23
RPL37	0	-0.746794	0.99	0.998	0																			STRADA	3.26157e-62	-0.756324	0.061	0.135	9.55802e-58			IRF2BP2	4.34537e-101	-0.879781	0.256	0.492	1.27341e-96
NAA25	5.62188e-86	-0.747004	0.063	0.143	1.64749e-81																			DUSP16	4.70814e-60	-0.756859	0.073	0.152	1.37972e-55			NENF	4.48028e-42	-0.8807	0.081	0.175	1.31295e-37
TRIM8	1.16511e-72	-0.747724	0.086	0.167	3.41437e-68																			RPL37	0	-0.756991	0.99	0.998	0			IQCB1	1.57294e-40	-0.880744	0.076	0.166	4.60949e-36
XRN1	1.04283e-162	-0.74907	0.201	0.379	3.05603e-158																			SEC24B	5.12843e-70	-0.757346	0.09	0.184	1.50289e-65			KIAA1109	3.41209e-57	-0.881014	0.126	0.261	9.99914e-53
SLC35E1	1.43967e-107	-0.750633	0.076	0.174	4.21895e-103																			KLC1	3.90048e-85	-0.757369	0.085	0.186	1.14304e-80			CHURC1	2.9686e-59	-0.881168	0.148	0.293	8.6995e-55
ARL4C	3.86252e-215	-0.75107	0.493	0.707	1.13191e-210																			ETFDH	5.1326e-54	-0.75737	0.053	0.116	1.50411e-49			CAB39	1.3609e-27	-0.882483	0.051	0.111	3.98812e-23
TGFBR2	6.20047e-136	-0.751391	0.291	0.464	1.81705e-131																			BRIX1	1.88833e-92	-0.758132	0.11	0.228	5.53375e-88			ARFGEF2	1.90933e-35	-0.883427	0.059	0.134	5.5953e-31
ZNF107	2.66931e-82	-0.75172	0.061	0.137	7.82241e-78																			UBE2G1	5.78796e-104	-0.758717	0.165	0.313	1.69616e-99			YPEL5	1.92513e-127	-0.884811	0.45	0.722	5.6416e-123
FBXL20	7.01133e-74	-0.751739	0.067	0.141	2.05467e-69																			ZNF791	2.72091e-91	-0.758787	0.096	0.208	7.97363e-87			ESYT2	4.17208e-49	-0.887893	0.094	0.203	1.22263e-44
NELL2	7.77278e-60	-0.752908	0.224	0.328	2.27781e-55																			YTHDC2	9.06007e-100	-0.760904	0.094	0.21	2.65505e-95			CEMIP2	1.98775e-88	-0.887962	0.261	0.479	5.82511e-84
ISCA1	4.92689e-226	-0.754327	0.241	0.475	1.44382e-221																			STK38L	2.02429e-52	-0.761626	0.046	0.105	5.93219e-48			DNM1L	1.43495e-65	-0.888122	0.105	0.24	4.20513e-61
WWP1	1.26528e-104	-0.756066	0.084	0.184	3.70789e-100																			CLDND1	1.94781e-139	-0.764823	0.151	0.323	5.70806e-135			PSMA3-AS1	1.51621e-61	-0.890167	0.132	0.275	4.44326e-57
GPBP1L1	2.50622e-125	-0.75638	0.122	0.251	7.34448e-121																			RIPK1	6.37665e-75	-0.765309	0.087	0.183	1.86868e-70			CUL2	1.00129e-39	-0.890517	0.073	0.161	2.93427e-35
NEDD9	1.4705e-83	-0.756742	0.077	0.162	4.3093e-79																			ZBTB24	4.73426e-79	-0.765919	0.073	0.164	1.38738e-74			TOB1	6.54689e-67	-0.890662	0.191	0.361	1.91857e-62
KMT2B	1.03905e-70	-0.75812	0.042	0.102	3.04494e-66																			RPRD2	1.87302e-70	-0.766972	0.122	0.227	5.48887e-66			PRPF18	2.32677e-33	-0.891097	0.071	0.15	6.8186e-29
SCAPER	9.08361e-62	-0.758902	0.068	0.134	2.66195e-57																			SCML1	7.21394e-66	-0.767444	0.088	0.176	2.11405e-61			RNF139	4.0716e-43	-0.892251	0.085	0.182	1.19318e-38
GADD45B	8.91453e-156	-0.759607	0.499	0.694	2.6124e-151																			PTAR1	1.29424e-87	-0.767457	0.088	0.193	3.79276e-83			KAT6B	4.34572e-68	-0.892768	0.164	0.327	1.27351e-63
DDIT3	2.49243e-170	-0.76037	0.127	0.283	7.30407e-166																			KIAA1143	1.66418e-86	-0.767676	0.094	0.201	4.87688e-82			RBM33	1.36293e-81	-0.893521	0.187	0.378	3.99407e-77
MACO1	2.00428e-118	-0.760403	0.149	0.283	5.87353e-114																			ZNF431	2.24637e-88	-0.768332	0.081	0.182	6.58298e-84			TMEM156	7.37134e-26	-0.893781	0.052	0.111	2.16017e-21
RPP21	1.77478e-104	-0.761369	0.079	0.177	5.201e-100																			SETD2	4.15579e-138	-0.768461	0.276	0.477	1.21785e-133			HAUS3	9.36983e-64	-0.895733	0.148	0.303	2.74583e-59
SNRPE	5.08492e-199	-0.762085	0.214	0.422	1.49014e-194																			ZNF506	1.49561e-92	-0.768533	0.094	0.205	4.38288e-88			CASZ1	2.25512e-36	-0.896219	0.038	0.1	6.60862e-32
BCL2	1.57442e-93	-0.762195	0.094	0.191	4.61385e-89																			TOP2B	9.17481e-99	-0.770461	0.096	0.212	2.68868e-94			HECTD4	2.55683e-35	-0.89781	0.042	0.106	7.49279e-31
TAF11	3.02649e-151	-0.762499	0.115	0.257	8.86913e-147																			SLC9A8	4.39394e-88	-0.772046	0.073	0.17	1.28764e-83			USP34	6.63723e-86	-0.89846	0.172	0.364	1.94504e-81
EPB41L4A-AS1	3.05029e-304	-0.763401	0.345	0.643	8.93886e-300																			RAB3GAP2	9.26997e-70	-0.772444	0.074	0.16	2.71656e-65			CSNK2A1	2.26912e-41	-0.899978	0.066	0.151	6.64967e-37
PER1	0	-0.765446	0.169	0.425	0																			GOSR1	3.17612e-113	-0.774109	0.131	0.274	9.30761e-109			AKAP8	5.41602e-44	-0.908373	0.086	0.185	1.58716e-39
UBE2G1	6.14745e-148	-0.76732	0.165	0.323	1.80151e-143																			ICOS	1.68018e-37	-0.774126	0.092	0.157	4.92375e-33			IER2	3.19084e-157	-0.910333	0.63	0.864	9.35076e-153
PDE8A	7.07697e-51	-0.767504	0.05	0.102	2.0739e-46																			CTPS1	2.72914e-68	-0.774423	0.081	0.169	7.99774e-64			PTAR1	9.94998e-50	-0.910546	0.088	0.195	2.91584e-45
PPP1CB	1.19362e-188	-0.769501	0.242	0.448	3.49791e-184																			PARP8	3.78437e-87	-0.774482	0.223	0.369	1.10901e-82			MSL1	1.71138e-28	-0.911012	0.049	0.11	5.01521e-24
CTPS1	3.84419e-81	-0.770422	0.081	0.166	1.12654e-76																			SUSD6	7.23893e-66	-0.776295	0.062	0.138	2.12137e-61			ZBTB1	3.86252e-86	-0.911907	0.22	0.429	1.13191e-81
ZNF430	3.60205e-159	-0.771306	0.139	0.294	1.05558e-154																			DMXL1	7.49814e-71	-0.776763	0.076	0.162	2.19733e-66			MSI2	3.88255e-45	-0.912921	0.1	0.207	1.13778e-40
SET	1.30268e-282	-0.772172	0.401	0.675	3.81751e-278																			TRAPPC9	1.03988e-39	-0.780684	0.052	0.106	3.04737e-35			PICALM	1.34496e-44	-0.913365	0.06	0.146	3.94141e-40
NKTR	1.71998e-227	-0.772714	0.297	0.532	5.04041e-223																			SUCO	4.8637e-123	-0.784892	0.143	0.297	1.42531e-118			AHCTF1	3.26197e-51	-0.916761	0.087	0.196	9.55921e-47
SUPT3H	1.87078e-42	-0.774876	0.055	0.104	5.48231e-38																			SERINC5	2.48161e-78	-0.786321	0.158	0.278	7.27237e-74			POLR2J	3.69657e-62	-0.917896	0.121	0.261	1.08328e-57
SCAMP1	9.52141e-89	-0.775092	0.073	0.159	2.79025e-84																			ZNF101	2.40677e-65	-0.786993	0.084	0.17	7.05304e-61			CCDC84	6.72673e-49	-0.918475	0.064	0.156	1.97127e-44
MIDN	1.67862e-156	-0.775294	0.152	0.311	4.91919e-152																			MARCH7	1.14384e-111	-0.788898	0.146	0.294	3.35202e-107			RBM26	1.08432e-53	-0.919815	0.099	0.217	3.17761e-49
ZNF766	4.93254e-106	-0.775545	0.084	0.186	1.44548e-101																			PSMD12	8.45937e-118	-0.789663	0.134	0.281	2.47902e-113			ORMDL1	7.34658e-82	-0.920562	0.17	0.356	2.15292e-77
ARID2	7.13789e-110	-0.777182	0.118	0.236	2.09176e-105																			WDR74	4.32428e-116	-0.790457	0.158	0.313	1.26723e-111			UBL3	1.9507e-55	-0.921218	0.099	0.22	5.71652e-51
CRIP1	1.19429e-108	-0.777627	0.302	0.46	3.49986e-104																			TUT4	1.85277e-198	-0.790847	0.297	0.545	5.42953e-194			ZFAND2A	1.41279e-53	-0.922294	0.128	0.259	4.14019e-49
VTI1A	4.81803e-126	-0.77825	0.102	0.222	1.41192e-121																			DHX8	3.43752e-102	-0.791258	0.091	0.207	1.00736e-97			KDM6A	3.45332e-30	-0.923174	0.122	0.213	1.012e-25
UBR1	1.16022e-105	-0.77828	0.097	0.203	3.40002e-101																			AVL9	3.19451e-63	-0.791862	0.059	0.132	9.3615e-59			SOX4	2.69617e-19	-0.925188	0.062	0.116	7.90113e-15
SNRPA1	3.78271e-268	-0.778973	0.281	0.545	1.10852e-263																			TMEM245	9.59413e-79	-0.792095	0.086	0.183	2.81156e-74			OSBP	3.13493e-38	-0.926634	0.055	0.131	9.1869e-34
AP3M2	3.26319e-117	-0.7817	0.103	0.217	9.56276e-113																			ID2	1.46596e-142	-0.792505	0.295	0.505	4.29601e-138			SAMD8	5.05217e-31	-0.927124	0.051	0.116	1.48054e-26
NCOA3	3.50309e-110	-0.785079	0.092	0.199	1.02658e-105																			RIC3	7.88063e-57	-0.793021	0.075	0.15	2.30942e-52			ZNF350	9.01415e-54	-0.927182	0.073	0.176	2.6416e-49
CNBD2	2.95047e-77	-0.785638	0.056	0.126	8.64634e-73																			ZHX2	2.17749e-77	-0.794768	0.092	0.191	6.38114e-73			RBL1	2.62891e-33	-0.928749	0.057	0.127	7.70401e-29
PTPN2	1.20083e-161	-0.787369	0.192	0.368	3.51904e-157																			POLB	1.19436e-82	-0.795559	0.078	0.173	3.50006e-78			CDC42	3.57358e-188	-0.931258	0.578	0.861	1.04724e-183
BTG3	6.95233e-212	-0.788948	0.144	0.329	2.03738e-207																			SUPT3H	6.56287e-35	-0.79941	0.055	0.105	1.92325e-30			KRR1	8.06093e-105	-0.932471	0.218	0.451	2.36226e-100
ZNF675	1.17477e-69	-0.789336	0.05	0.114	3.44268e-65																			RTF1	3.25711e-172	-0.799956	0.265	0.494	9.54495e-168			PRMT9	4.88059e-33	-0.932698	0.063	0.137	1.43026e-28
[truncated: 1,209 more rows]

## Sheet: CD4
CD4								CD4								CD4								CD4								CD4
Healthy vs prediabetic								Prediabetic vs 18 months teplizumab								Prediabetic vs 18 months placebo								Healthy vs 18 months teplizumab								Healthy vs 18 months placebo
Genes	p_val	avg_log2FC	pct.1	pct.2	p_val_adj			Genes	p_val	avg_log2FC	pct.1	pct.2	p_val_adj			Genes	p_val	avg_log2FC	pct.1	pct.2	p_val_adj			Genes	p_val	avg_log2FC	pct.1	pct.2	p_val_adj			Genes	p_val	avg_log2FC	pct.1	pct.2	p_val_adj
AES	0	15.2433	0.816	0	0			HIST1H1E	3.173e-23	1.01038	0.363	0.292	9.29848e-19			AP001011.1	3.50107e-72	2.287	0.195	0.055	1.02599e-67			AES	0	14.2211	0.816	0	0			AES	0	14.0846	0.816	0	0
SEPT9	0	14.3101	0.597	0	0			MT-ND4L	1.8712e-59	0.809067	0.721	0.626	5.48354e-55			AC073167.1	4.70118e-34	2.03722	0.105	0.032	1.37768e-29			SEPT9	0	13.2878	0.597	0	0			SEPT9	0	13.1514	0.597	0	0
SEPT6	0	14.0722	0.534	0	0			MTRNR2L12	2.20991e-118	0.764962	0.879	0.791	6.47613e-114			AC068282.1	3.15807e-65	1.99399	0.193	0.06	9.25473e-61			SEPT6	0	13.0499	0.534	0	0			SEPT6	0	12.9135	0.534	0	0
AL138963.3	0	14.0169	0.337	0	0			MT-ND6	1.85104e-11	0.757739	0.182	0.135	5.42448e-07			AC079793.1	3.7449e-54	1.90725	0.163	0.049	1.09744e-49			AL138963.3	0	12.9946	0.337	0	0			AL138963.3	1.78878e-295	12.8582	0.337	0	5.24203e-291
SEPT7	0	13.8294	0.508	0	0			SNHG25	5.44993e-29	0.724691	0.446	0.365	1.5971e-24			USP3-AS1	1.25594e-48	1.62777	0.186	0.072	3.68054e-44			SEPT7	0	12.8071	0.508	0	0			SEPT7	0	12.6706	0.508	0	0
RARRES3	0	13.7286	0.481	0	0			S100A11	2.21651e-07	0.709667	0.103	0.072	0.00649549			CMSS1	5.15657e-31	1.60698	0.132	0.053	1.51113e-26			RARRES3	0	12.7063	0.481	0	0			RARRES3	0	12.5699	0.481	0	0
C6orf48	0	13.3111	0.387	0	0			TMEM107	9.80439e-07	0.676232	0.15	0.117	0.0287318			BTBD11	1.86067e-37	1.49277	0.162	0.066	5.4527e-33			C6orf48	0	12.2888	0.387	0	0			C6orf48	0	12.1524	0.387	0	0
SEPT1	0	13.2799	0.373	0	0			MTRNR2L8	8.35863e-18	0.595436	0.261	0.189	2.4495e-13			RORA-AS1	1.38059e-25	1.47246	0.121	0.052	4.04582e-21			SEPT1	0	12.2577	0.373	0	0			SEPT1	0	12.1212	0.373	0	0
C8orf59	0	13.0627	0.345	0	0			IL32	2.1714e-07	0.565753	0.177	0.141	0.00636329			SH3D19	9.86654e-33	1.42937	0.13	0.049	2.89139e-28			C8orf59	0	12.0405	0.345	0	0			C8orf59	4.97013e-304	11.904	0.345	0	1.4565e-299
SEPT2	0	12.7494	0.286	0	0			RPS26	5.27672e-91	0.543148	0.956	0.961	1.54634e-86			AMBRA1	1.41814e-31	1.41468	0.129	0.05	4.15586e-27			SEPT2	2.34629e-262	11.7271	0.286	0	6.87581e-258			SEPT2	9.65553e-240	11.5907	0.286	0	2.82955e-235
KIAA1551	0	12.6963	0.256	0	0			CRY1	5.05099e-16	-0.500337	0.164	0.233	1.48019e-11			RGCC	1.13618e-49	1.39647	0.282	0.145	3.32956e-45			KIAA1551	1.14578e-228	11.674	0.256	0	3.35772e-224			KIAA1551	6.80659e-209	11.5376	0.256	0	1.99467e-204
FAM96B	0	12.6102	0.271	0	0			KMT2C	4.42484e-36	-0.500792	0.375	0.508	1.2967e-31			P2RY8	3.16157e-56	1.38508	0.279	0.132	9.26499e-52			FAM96B	1.71078e-244	11.588	0.271	0	5.01343e-240			FAM96B	2.20845e-223	11.4515	0.271	0	6.47186e-219
C19orf70	0	12.5956	0.258	0	0			USP20	1.51015e-06	-0.501222	0.073	0.102	0.044255			LINC01619	1.61573e-69	1.36562	0.316	0.149	4.7349e-65			C19orf70	1.76008e-230	11.5734	0.258	0	5.15792e-226			C19orf70	1.48876e-210	11.4369	0.258	0	4.3628e-206
NCBP2-AS2	0	12.3069	0.229	0	0			FAM3C	4.7155e-09	-0.502847	0.079	0.115	0.000138188			SMYD3	1.29954e-29	1.36097	0.158	0.074	3.80831e-25			NCBP2-AS2	5.51625e-200	11.2847	0.229	0	1.61654e-195			NCBP2-AS2	1.20175e-182	11.1482	0.229	0	3.52174e-178
TROVE2	0	11.9851	0.186	0	0			NT5C2	1.37281e-12	-0.502867	0.131	0.186	4.02302e-08			AGPAT5	2.1083e-28	1.2812	0.136	0.058	6.17837e-24			TROVE2	2.2509e-156	10.9629	0.186	0	6.59625e-152			TROVE2	9.02082e-143	10.8264	0.186	0	2.64355e-138
C19orf66	1.21516e-274	11.8548	0.168	0	3.56101e-270			UBE2E1	4.03862e-13	-0.503319	0.15	0.21	1.18352e-08			DLEU2	1.92109e-23	1.279	0.136	0.067	5.62977e-19			C19orf66	5.28994e-139	10.8325	0.168	0	1.55022e-134			C19orf66	6.71868e-127	10.6961	0.168	0	1.96891e-122
MUC20-OT1	8.85984e-235	11.6796	0.146	0	2.59638e-230			VWA8	9.42431e-10	-0.50451	0.071	0.107	2.76179e-05			PIK3R5	1.91655e-25	1.26003	0.138	0.065	5.61645e-21			MUC20-OT1	1.22415e-118	10.6574	0.146	0	3.58737e-114			MUC20-OT1	2.66605e-108	10.5209	0.146	0	7.81286e-104
C19orf24	8.92673e-230	11.611	0.143	0	2.61598e-225			SCML4	3.04154e-15	-0.505553	0.159	0.226	8.91323e-11			DIPK1A	1.22827e-22	1.21725	0.116	0.052	3.59946e-18			C19orf24	4.33184e-116	10.5887	0.143	0	1.26945e-111			C19orf24	5.66299e-106	10.4523	0.143	0	1.65954e-101
FAM96A	5.47503e-225	11.5416	0.14	0	1.60446e-220			SOS1	9.46871e-14	-0.505565	0.117	0.173	2.77481e-09			FBXL17	4.32798e-23	1.19921	0.14	0.07	1.26831e-18			FAM96A	1.18628e-113	10.5193	0.14	0	3.4764e-109			FAM96A	9.51578e-104	10.3829	0.14	0	2.7886e-99
FAM208A	3.42116e-202	11.4729	0.127	0	1.00257e-197			PSME4	2.54654e-21	-0.505849	0.224	0.314	7.46265e-17			MAP2K4	3.4295e-23	1.18565	0.131	0.063	1.00501e-18			FAM208A	4.56822e-102	10.4507	0.127	0	1.33872e-97			FAM208A	3.58078e-93	10.3142	0.127	0	1.04935e-88
MINOS1	4.22157e-209	11.4569	0.131	0	1.23713e-204			YY1AP1	9.87669e-11	-0.506281	0.094	0.138	2.89436e-06			TBL1X	8.42119e-37	1.18351	0.198	0.093	2.46783e-32			MINOS1	1.41928e-105	10.4346	0.131	0	4.15919e-101			MINOS1	2.25121e-96	10.2982	0.131	0	6.59718e-92
SSSCA1	1.06228e-178	11.2548	0.113	0	3.11302e-174			AFF1	1.58018e-09	-0.50629	0.084	0.123	4.63072e-05			SIPA1L1	1.81642e-28	1.17734	0.148	0.067	5.32302e-24			SSSCA1	3.66383e-90	10.2325	0.113	0	1.07368e-85			SSSCA1	2.61331e-82	10.0961	0.113	0	7.65831e-78
RAMMET	9.198e-178	11.1873	0.113	0	2.69547e-173			SP140	4.35887e-10	-0.506501	0.085	0.126	1.27737e-05			COG5	9.588e-28	1.1488	0.178	0.093	2.80976e-23			RAMMET	1.09201e-89	10.1651	0.113	0	3.20014e-85			RAMMET	7.07851e-82	10.0286	0.113	0	2.07436e-77
MKL1	1.42722e-166	11.1113	0.106	0	4.18248e-162			TXNRD1	2.50118e-11	-0.508967	0.094	0.139	7.32972e-07			RFTN1	1.00102e-22	1.14727	0.126	0.059	2.93349e-18			MKL1	4.96173e-84	10.0891	0.106	0	1.45404e-79			MKL1	1.02669e-76	9.95264	0.106	0	3.00873e-72
TRBV20-1	2.50051e-160	7.59328	0.11	0.004	7.32773e-156			CBFB	1.3094e-09	-0.50956	0.084	0.123	3.83719e-05			CAMK1D	3.92891e-35	1.13774	0.236	0.128	1.15137e-30			TRBV20-1	6.18152e-83	7.83221	0.11	0.003	1.81149e-78			TRBV20-1	3.91726e-73	7.41481	0.11	0.005	1.14795e-68
PTP4A1	1.42023e-247	6.77949	0.157	0.002	4.162e-243			TNRC6A	7.60367e-33	-0.509623	0.384	0.511	2.22826e-28			EXOC6B	4.96101e-18	1.12835	0.104	0.05	1.45383e-13			PTP4A1	3.24261e-126	7.03629	0.157	0.002	9.50247e-122			PTP4A1	7.29146e-116	7.2233	0.157	0.001	2.13676e-111
IFITM1	0	5.12624	0.867	0.129	0			TGFBR2	6.07805e-28	-0.510428	0.577	0.654	1.78117e-23			ZHX2	5.43623e-22	1.12656	0.139	0.07	1.59309e-17			IFITM1	0	5.19076	0.867	0.131	0			SELPLG	0	5.08437	0.374	0.019	0
CHTF8	5.78768e-181	4.63561	0.13	0.008	1.69608e-176			CACUL1	3.12091e-13	-0.510443	0.12	0.176	9.14584e-09			BABAM2	3.69581e-14	1.11976	0.101	0.055	1.08306e-09			MTRNR2L8	2.59844e-32	4.82535	0.241	0.189	7.61474e-28			IFITM1	0	4.90137	0.867	0.134	0
SELPLG	0	4.57529	0.374	0.03	0			RNF38	1.05489e-23	-0.510501	0.264	0.362	3.09134e-19			PAN3	5.1509e-45	1.11076	0.251	0.123	1.50947e-40			FKBP2	2.61695e-73	4.51582	0.108	0.008	7.66897e-69			MAGED2	3.14194e-221	4.30409	0.312	0.033	9.20745e-217
MTRNR2L8	8.3121e-11	4.22992	0.241	0.261	2.43586e-06			CHFR	3.52239e-12	-0.511264	0.102	0.152	1.03224e-07			RPTOR	3.59648e-17	1.10858	0.101	0.049	1.05395e-12			IFITM3	7.76957e-130	4.40349	0.184	0.017	2.27687e-125			MTRNR2L8	9.58207e-07	4.14302	0.241	0.258	0.0280803
FKBP2	1.15076e-138	4.13251	0.108	0.01	3.37229e-134			RREB1	3.62008e-11	-0.511697	0.108	0.155	1.06086e-06			PCSK5	6.46801e-14	1.10457	0.102	0.056	1.89545e-09			ALDOA	1.99644e-239	4.37034	0.298	0.024	5.85056e-235			FKBP2	2.60577e-65	4.11649	0.108	0.009	7.6362e-61
IFITM3	1.74808e-245	4.03539	0.184	0.018	5.12273e-241			BICRAL	4.93654e-11	-0.511978	0.105	0.151	1.44665e-06			KLF12	1.63293e-45	1.10409	0.287	0.153	4.7853e-41			SELPLG	0	4.23663	0.374	0.038	0			NDUFAF3	1.75115e-167	4.05501	0.245	0.021	5.13174e-163
NDUFAF3	0	3.99098	0.245	0.024	0			DPYD	1.60793e-24	-0.512073	0.259	0.362	4.71205e-20			BTBD9	1.51869e-33	1.1003	0.228	0.124	4.45052e-29			NDUFAF3	1.83742e-184	4.23559	0.245	0.022	5.38455e-180			IFITM3	1.92008e-115	4.02983	0.184	0.019	5.62679e-111
ALDOA	0	3.96455	0.298	0.031	0			KIAA0319L	7.39006e-08	-0.512306	0.075	0.108	0.00216566			MARCH3	3.35718e-22	1.09367	0.135	0.066	9.83821e-18			CHTF8	1.61207e-86	4.08306	0.13	0.012	4.72417e-82			CHTF8	1.7199e-78	3.81508	0.13	0.012	5.04017e-74
ESYT1	4.42317e-203	3.71398	0.164	0.02	1.29621e-198			FAR1	6.33899e-18	-0.512396	0.19	0.268	1.85764e-13			PPP1R16B	5.44649e-15	1.09043	0.106	0.056	1.59609e-10			SELL	0	4.04748	0.611	0.113	0			ALDOA	1.93573e-207	3.77084	0.298	0.03	5.67267e-203
UCP2	0	3.70198	0.44	0.072	0			PIK3R5	2.46362e-15	-0.513581	0.138	0.203	7.21964e-11			FYN	9.52279e-55	1.087	0.413	0.256	2.79065e-50			ANXA6	2.15043e-129	3.93919	0.192	0.022	6.30185e-125			ESYT1	1.17214e-97	3.73794	0.164	0.019	3.43495e-93
RNF5	1.26472e-181	3.69051	0.147	0.018	3.70628e-177			FLI1	1.1452e-08	-0.513881	0.076	0.111	0.0003356			ATP8A1	8.98012e-30	1.08544	0.21	0.115	2.63163e-25			S100A11	0	3.92211	0.406	0.072	0			AC119396.1	1.9498e-167	3.73684	0.256	0.029	5.71389e-163
SELL	0	3.66139	0.611	0.137	0			PAN3	1.3313e-24	-0.514772	0.251	0.353	3.90136e-20			ZEB1	2.15119e-93	1.07392	0.568	0.352	6.30406e-89			ESYT1	9.40401e-109	3.9181	0.164	0.018	2.75584e-104			S100A11	5.20834e-284	3.70935	0.406	0.069	1.5263e-279
MAGED2	0	3.6078	0.312	0.059	0			ZNF814	3.79865e-09	-0.514785	0.084	0.122	0.00011132			ZFAND3	5.9337e-25	1.06574	0.173	0.092	1.73887e-20			IL32	0	3.77979	0.498	0.141	0			SELL	0	3.63817	0.611	0.129	0
ITGB7	6.93256e-235	3.49422	0.192	0.027	2.03159e-230			GPRIN3	7.41572e-10	-0.516972	0.143	0.191	2.17318e-05			ITFG1	7.75668e-19	1.06377	0.165	0.098	2.2731e-14			PPP1R18	7.20624e-202	3.77292	0.279	0.035	2.11179e-197			RNF5	1.72709e-87	3.61892	0.147	0.016	5.06123e-83
ANXA6	1.17996e-227	3.34814	0.192	0.03	3.45789e-223			KDM3B	3.0884e-14	-0.517096	0.133	0.193	9.05054e-10			ABCA1	1.38488e-17	1.06329	0.109	0.054	4.0584e-13			ITGB7	3.47125e-127	3.77	0.192	0.024	1.01725e-122			AQP3	2.50953e-256	3.52463	0.379	0.065	7.35417e-252
PPP1R18	0	3.32254	0.279	0.044	0			FAM172A	9.97736e-22	-0.517412	0.277	0.372	2.92387e-17			BACH2	3.29993e-53	1.0598	0.381	0.228	9.67045e-49			MAGED2	7.99609e-212	3.76316	0.312	0.059	2.34325e-207			UCP2	0	3.48432	0.44	0.08	0
LAGE3	1.05341e-143	3.28842	0.128	0.019	3.087e-139			FNDC3A	9.07434e-11	-0.518054	0.151	0.203	2.65924e-06			INPP5D	1.30032e-18	1.05252	0.116	0.058	3.81058e-14			UCP2	0	3.73733	0.44	0.082	0			PPP1R18	1.67582e-179	3.47169	0.279	0.037	4.91099e-175
AQP3	0	3.23503	0.379	0.082	0			PTPRJ	8.23425e-08	-0.518308	0.081	0.114	0.00241305			PTK2	2.71543e-19	1.04573	0.118	0.058	7.95757e-15			PPP1CA	3.57415e-224	3.64441	0.309	0.044	1.04741e-219			TMEM204	4.46489e-129	3.46728	0.218	0.031	1.30844e-124
IL32	0	3.21404	0.498	0.177	0			RIC1	1.4462e-16	-0.519041	0.146	0.213	4.23809e-12			ANK3	5.37121e-34	1.04499	0.265	0.157	1.57403e-29			GIMAP6	5.60985e-75	3.52193	0.124	0.017	1.64397e-70			TMBIM1	6.66646e-146	3.41186	0.235	0.03	1.95361e-141
S100A11	0	3.21244	0.406	0.103	0			NCOA1	8.21647e-12	-0.519389	0.143	0.196	2.40784e-07			NCOA5	7.37248e-19	1.03117	0.104	0.048	2.1605e-14			AQP3	1.19335e-262	3.37588	0.379	0.084	3.49713e-258			CTSL	8.54758e-89	3.38463	0.164	0.026	2.50487e-84
STMN1	4.37859e-261	3.18538	0.228	0.042	1.28314e-256			MAPK8IP3	4.33211e-12	-0.519624	0.095	0.144	1.26953e-07			DEAF1	5.13086e-23	1.03037	0.13	0.061	1.5036e-18			CYBC1	2.92698e-76	3.36873	0.129	0.019	8.57752e-72			APEH	9.70172e-62	3.36491	0.109	0.013	2.84309e-57
PPP1CA	0	3.18188	0.309	0.055	0			TMEM131	9.36202e-14	-0.520682	0.107	0.161	2.74354e-09			ABCC1	4.10101e-25	1.01912	0.165	0.086	1.2018e-20			GRINA	2.93212e-80	3.35855	0.137	0.022	8.59258e-76			NOG	7.75897e-123	3.29569	0.221	0.04	2.27377e-118
CYBC1	4.01464e-138	3.05686	0.129	0.022	1.17649e-133			SLC9A8	3.03166e-15	-0.520788	0.131	0.194	8.88429e-11			CDKAL1	1.10383e-33	0.99807	0.231	0.124	3.23478e-29			SPN	4.41234e-66	3.33529	0.116	0.019	1.29304e-61			ITGB7	1.31958e-109	3.27912	0.192	0.028	3.86703e-105
TMBIM1	1.37606e-267	3.05652	0.235	0.045	4.03255e-263			INPP4A	4.92049e-09	-0.5208	0.088	0.127	0.000144195			RABGAP1L	1.30974e-26	0.996798	0.229	0.136	3.83819e-22			TMBIM1	1.13927e-146	3.32123	0.235	0.042	3.33864e-142			RPN1	6.69105e-189	3.22836	0.302	0.049	1.96081e-184
APEH	1.25102e-114	3.04081	0.109	0.019	3.66612e-110			PHLDB3	2.5833e-09	-0.52174	0.089	0.128	7.57037e-05			WWOX	9.25945e-14	0.99632	0.108	0.06	2.71348e-09			TMEM204	2.41687e-132	3.30262	0.218	0.04	7.08262e-128			PPP1CA	1.30867e-189	3.19132	0.309	0.056	3.83507e-185
GRINA	1.25594e-141	3.01546	0.137	0.026	3.68055e-137			PPP3CB	9.03114e-10	-0.522493	0.101	0.143	2.64658e-05			NR3C2	1.73555e-10	0.994728	0.102	0.062	5.08603e-06			APEH	4.29947e-64	3.28397	0.109	0.016	1.25996e-59			BEX3	2.77858e-118	3.17522	0.213	0.037	8.14263e-114
TMEM204	2.51571e-237	3.00565	0.218	0.045	7.37228e-233			GCN1	1.06218e-09	-0.522853	0.082	0.121	3.11273e-05			AHI1	1.51984e-17	0.982659	0.107	0.053	4.4539e-13			LAGE3	1.03187e-71	3.22527	0.128	0.022	3.02388e-67			ICAM2	1.8072e-179	3.12958	0.295	0.049	5.296e-175
CD7	0	2.9868	0.808	0.341	0			RTTN	6.38166e-11	-0.522918	0.091	0.135	1.87014e-06			SIK3	3.26242e-32	0.973065	0.263	0.154	9.56051e-28			RNF5	9.6983e-83	3.21809	0.147	0.026	2.84209e-78			NAPA	1.6478e-126	3.12601	0.224	0.038	4.82888e-122
SYNGR2	9.65068e-223	2.98446	0.203	0.039	2.82813e-218			MYO9B	2.14098e-13	-0.523016	0.138	0.197	6.27415e-09			IMMP2L	4.14719e-17	0.972577	0.125	0.067	1.21533e-12			DENND2D	2.7615e-120	3.18249	0.205	0.039	8.09257e-116			LDLRAP1	1.48076e-183	3.10731	0.305	0.055	4.33937e-179
OAZ1	0	2.9828	0.702	0.231	0			ZNF682	3.8917e-10	-0.523089	0.083	0.123	1.14046e-05			SSBP2	3.87288e-20	0.971416	0.186	0.112	1.13495e-15			TUBB	0	3.13509	0.449	0.097	0			ANXA6	2.55504e-101	3.10608	0.192	0.036	7.48754e-97
MEA1	1.50028e-189	2.97231	0.175	0.033	4.39656e-185			GABPB1	8.61409e-13	-0.523487	0.104	0.156	2.52436e-08			ADK	4.03934e-27	0.969577	0.206	0.116	1.18373e-22			DCXR	3.54623e-218	3.13229	0.34	0.079	1.03922e-213			DENND2D	1.71755e-112	3.07738	0.205	0.035	5.03327e-108
CNN2	0	2.94914	0.676	0.201	0			BTRC	1.43489e-08	-0.523966	0.078	0.113	0.000420495			FAF1	6.21972e-22	0.965853	0.164	0.09	1.82269e-17			CD7	0	3.10204	0.808	0.337	0			LYPLA2	2.48657e-62	3.02248	0.12	0.019	7.28689e-58
TUBB	0	2.94211	0.449	0.102	0			ZNF14	9.64732e-16	-0.524143	0.121	0.182	2.82715e-11			TCF12	1.03934e-25	0.960971	0.195	0.11	3.04578e-21			OAZ1	0	3.05025	0.702	0.235	0			MEA1	5.78034e-95	3.02199	0.175	0.028	1.69393e-90
SPN	2.08568e-119	2.93323	0.116	0.021	6.11209e-115			TCF12	4.33798e-24	-0.524309	0.195	0.288	1.27124e-19			COP1	6.27802e-22	0.959968	0.189	0.111	1.83977e-17			GIMAP4	5.38117e-214	3.03613	0.335	0.076	1.57695e-209			CTSB	3.03075e-94	2.994	0.185	0.037	8.88161e-90
LDLRAP1	0	2.92589	0.305	0.064	0			PSMD5	1.58838e-17	-0.525634	0.127	0.195	4.65475e-13			SMURF1	1.62114e-16	0.947747	0.109	0.056	4.75075e-12			CNN2	0	3.02948	0.676	0.205	0			AC016831.7	4.14929e-106	2.991	0.2	0.037	1.21595e-101
DENND2D	1.06894e-220	2.92561	0.205	0.041	3.13251e-216			ZNF611	9.99916e-09	-0.526548	0.072	0.107	0.000293025			SEC24B	1.25452e-18	0.939361	0.141	0.078	3.67636e-14			RAC2	0	3.0013	0.652	0.203	0			PFKL	1.07399e-58	2.95583	0.116	0.019	3.14732e-54
UQCRC1	2.97973e-185	2.92494	0.175	0.034	8.7321e-181			LDLRAD4	1.04848e-10	-0.526767	0.096	0.14	3.07257e-06			CREM	2.5143e-30	0.933959	0.242	0.139	7.36817e-26			FBLN7	1.07975e-80	2.99568	0.154	0.033	3.16422e-76			CNN2	0	2.9463	0.676	0.189	0
ZYX	0	2.9203	0.292	0.063	0			XPO4	7.44885e-25	-0.526783	0.252	0.354	2.18288e-20			NCOA2	2.98805e-23	0.93395	0.177	0.097	8.75648e-19			RNF167	9.18531e-105	2.99478	0.184	0.035	2.69176e-100			EMD	1.12957e-213	2.9406	0.351	0.071	3.31019e-209
RAC2	0	2.88427	0.652	0.196	0			SUPT6H	1.15375e-20	-0.527511	0.186	0.272	3.38107e-16			RAB11A	9.8e-32	0.931436	0.293	0.181	2.87189e-27			ZYX	4.45984e-178	2.97228	0.292	0.065	1.30696e-173			GRINA	1.78299e-68	2.92868	0.137	0.025	5.22505e-64
TWF2	4.64358e-217	2.8676	0.2	0.039	1.3608e-212			ARHGAP26	8.66972e-08	-0.528068	0.099	0.135	0.00254066			CLASP1	3.04004e-18	0.930615	0.152	0.087	8.90884e-14			CTSL	1.29139e-84	2.97217	0.164	0.037	3.78442e-80			SPN	2.19674e-59	2.92466	0.116	0.019	6.43755e-55
PFKL	7.74279e-111	2.8631	0.116	0.024	2.26902e-106			ATXN1	3.48214e-14	-0.529134	0.188	0.254	1.02044e-09			DPYD	4.71236e-28	0.930362	0.259	0.159	1.38096e-23			KCNA3	7.71971e-101	2.96856	0.185	0.039	2.26226e-96			TUBB	3.76589e-299	2.92002	0.449	0.097	1.10359e-294
GIMAP6	4.05621e-125	2.86282	0.124	0.024	1.18867e-120			TMEM41B	9.76327e-31	-0.529947	0.256	0.375	2.86113e-26			RASSF3	6.16525e-29	0.923285	0.229	0.131	1.80673e-24			PSMB10	2.73569e-150	2.94135	0.257	0.056	8.01693e-146			TWF2	1.57989e-107	2.91966	0.2	0.035	4.62986e-103
RNF167	3.25212e-191	2.85315	0.184	0.038	9.53034e-187			HIVEP3	5.73318e-10	-0.530512	0.081	0.12	1.68011e-05			STIM1	1.30438e-11	0.921644	0.116	0.071	3.82249e-07			SYNGR2	9.22628e-113	2.93247	0.203	0.043	2.70376e-108			RAB29	7.92111e-57	2.8914	0.115	0.021	2.32128e-52
KCNA3	8.94524e-192	2.85295	0.185	0.039	2.6214e-187			STAG1	2.19918e-33	-0.531455	0.307	0.433	6.44469e-29			SLC23A2	5.315e-15	0.919685	0.105	0.055	1.55756e-10			MEA1	2.11869e-93	2.91935	0.175	0.038	6.20881e-89			CDK2AP2	2.70712e-49	2.87531	0.101	0.018	7.93323e-45
EMD	0	2.84079	0.351	0.084	0			MAPK14	1.98657e-15	-0.532081	0.119	0.18	5.82164e-11			BICRAL	5.17959e-15	0.916805	0.105	0.055	1.51788e-10			MRPL24	5.05024e-54	2.90238	0.105	0.021	1.47997e-49			FCMR	0	2.8681	0.551	0.137	0
RPN1	0	2.81515	0.302	0.068	0			MNAT1	5.2933e-10	-0.533117	0.102	0.146	1.5512e-05			PELI2	4.01648e-15	0.91657	0.109	0.058	1.17703e-10			PTDSS1	8.47226e-150	2.88964	0.261	0.06	2.48279e-145			PPP2R1A	4.57052e-175	2.86267	0.303	0.06	1.33939e-170
PTDSS1	5.89482e-287	2.797	0.261	0.056	1.72748e-282			NR2C2	7.73779e-09	-0.533703	0.088	0.125	0.000226756			SKI	1.60425e-24	0.915513	0.212	0.123	4.70127e-20			BCAP31	9.25661e-114	2.88415	0.209	0.048	2.71265e-109			STMN1	1.67565e-116	2.85203	0.228	0.048	4.9105e-112
DCXR	0	2.78996	0.34	0.089	0			NCOA2	1.46513e-18	-0.534557	0.177	0.252	4.29357e-14			RFX3	2.22264e-14	0.915273	0.12	0.068	6.51343e-10			TWF2	6.24596e-111	2.83014	0.2	0.042	1.83038e-106			GNB2	1.38705e-213	2.85012	0.357	0.077	4.06474e-209
MRPL24	3.23304e-100	2.78926	0.105	0.022	9.47444e-96			HIPK2	1.98689e-13	-0.535039	0.125	0.181	5.82259e-09			KDM6B	1.9893e-29	0.899565	0.215	0.116	5.82965e-25			STMN1	8.60253e-121	2.81792	0.228	0.056	2.52097e-116			OAZ1	0	2.84141	0.702	0.229	0
ATP6AP1	2.06472e-140	2.77471	0.142	0.03	6.05066e-136			ARID2	2.3339e-24	-0.535453	0.207	0.302	6.83949e-20			PTS	3.40672e-15	0.899531	0.112	0.061	9.98338e-11			TPI1	6.91042e-150	2.8076	0.267	0.065	2.0251e-145			SUSD3	1.04286e-131	2.83069	0.262	0.064	3.05611e-127
RAB5B	1.22254e-105	2.77415	0.111	0.024	3.58265e-101			FAM169A	1.21385e-10	-0.537746	0.086	0.128	3.55719e-06			EXOC4	7.38874e-20	0.893543	0.181	0.108	2.16527e-15			ATP6AP1	3.23291e-73	2.80029	0.142	0.031	9.47404e-69			KCNA3	2.55457e-92	2.81415	0.185	0.038	7.48618e-88
UBL7	2.80975e-134	2.77214	0.137	0.029	8.23397e-130			PARP4	3.50097e-13	-0.538177	0.097	0.148	1.02596e-08			SMAD7	3.17646e-48	0.892183	0.349	0.198	9.30862e-44			PFKL	1.45592e-55	2.7974	0.116	0.027	4.26658e-51			UBE2L6	2.89026e-86	2.81118	0.173	0.035	8.46989e-82
TMEM109	4.86956e-138	2.75125	0.138	0.028	1.42702e-133			DEF6	8.06484e-13	-0.538284	0.115	0.168	2.3634e-08			PDE3B	5.35175e-49	0.889076	0.502	0.356	1.56833e-44			PIM1	0	2.79131	0.465	0.14	0			CD7	0	2.79715	0.808	0.342	0
ICAM2	0	2.74894	0.295	0.072	0			ZNF789	6.71449e-09	-0.539352	0.072	0.107	0.000196768			GOLPH3	2.13344e-20	0.887526	0.148	0.079	6.25206e-16			SSRP1	2.56745e-85	2.77515	0.166	0.037	7.52391e-81			SYNGR2	2.99492e-105	2.79221	0.203	0.039	8.7766e-101
PSMB10	5.68573e-274	2.74111	0.257	0.059	1.6662e-269			ASAP1	3.12355e-13	-0.539423	0.123	0.178	9.15357e-09			PLEKHA2	4.47559e-20	0.882381	0.158	0.088	1.31157e-15			LDLRAP1	1.90675e-173	2.74603	0.305	0.08	5.58772e-169			RAC2	0	2.7765	0.652	0.193	0
AC119396.1	1.05733e-274	2.72697	0.256	0.057	3.0985e-270			RRAS2	8.97869e-14	-0.540134	0.12	0.177	2.63121e-09			ZBTB20	3.21443e-34	0.881071	0.324	0.206	9.41988e-30			NOG	1.94443e-106	2.72039	0.221	0.064	5.69814e-102			UBL7	9.86573e-67	2.76981	0.137	0.026	2.89115e-62
RGS19	1.32245e-107	2.72676	0.114	0.024	3.87543e-103			SPPL3	1.35149e-15	-0.541278	0.169	0.237	3.96054e-11			RASGEF1B	1.00579e-16	0.880703	0.129	0.07	2.94748e-12			RNF187	3.73518e-58	2.71367	0.123	0.03	1.09459e-53			PSMB10	1.92966e-137	2.75254	0.257	0.052	5.65487e-133
GIMAP4	0	2.72131	0.335	0.083	0			MARK3	1.08346e-16	-0.541609	0.18	0.253	3.17508e-12			GATAD2B	7.27013e-23	0.878147	0.173	0.095	2.13051e-18			TMEM109	5.38567e-67	2.71117	0.138	0.033	1.57827e-62			RNF167	4.53334e-90	2.74842	0.184	0.039	1.32849e-85
PPP2R1A	0	2.71906	0.303	0.072	0			FYN	3.0176e-29	-0.541989	0.413	0.52	8.84308e-25			LMBR1	4.26086e-15	0.87369	0.146	0.088	1.24864e-10			RPN1	9.77971e-171	2.68942	0.302	0.08	2.86594e-166			GIMAP4	8.307e-185	2.73979	0.335	0.079	2.43437e-180
B4GALT3	5.31886e-107	2.71492	0.115	0.025	1.55869e-102			GRAP2	7.67615e-12	-0.542104	0.103	0.152	2.2495e-07			LRBA	2.82801e-29	0.866168	0.255	0.151	8.28748e-25			RGS19	2.65339e-52	2.67028	0.114	0.028	7.77577e-48			LAGE3	2.98067e-61	2.73673	0.128	0.025	8.73487e-57
LYPLA2	6.72496e-114	2.70129	0.12	0.026	1.97075e-109			MAPRE2	2.7873e-21	-0.542432	0.241	0.333	8.16817e-17			POU2F1	7.55077e-20	0.865474	0.164	0.093	2.21275e-15			PCBP1	0	2.66924	0.736	0.284	0			WDR1	4.0165e-137	2.72192	0.263	0.059	1.17704e-132
CTSB	5.21227e-174	2.6967	0.185	0.046	1.52745e-169			ATP9B	1.83791e-26	-0.542628	0.28	0.39	5.38598e-22			CRY1	3.18543e-20	0.864414	0.164	0.092	9.33491e-16			ICAM2	2.37345e-162	2.66408	0.295	0.08	6.95539e-158			MRPL24	5.79249e-48	2.70137	0.105	0.022	1.69749e-43
FCMR	0	2.69302	0.551	0.168	0			PBX4	3.99883e-10	-0.542732	0.094	0.137	1.17186e-05			PRKCH	5.56669e-41	0.862132	0.368	0.231	1.63132e-36			UBE2L6	1.15639e-83	2.65549	0.173	0.045	3.38881e-79			CD74	0	2.6956	0.524	0.157	0
PCBP1	0	2.65309	0.736	0.267	0			NCOA5	1.67907e-12	-0.543674	0.104	0.155	4.92051e-08			VPS13B	1.62605e-21	0.858848	0.196	0.116	4.76515e-17			PKM	2.17188e-221	2.65133	0.373	0.109	6.36468e-217			PTDSS1	1.70103e-135	2.68791	0.261	0.058	4.98486e-131
TSC22D4	9.39561e-183	2.65153	0.188	0.044	2.75338e-178			LINC00513	1.15764e-13	-0.544235	0.18	0.243	3.39246e-09			SPPL3	6.36908e-19	0.849879	0.169	0.099	1.86646e-14			CD27	1.20303e-272	2.64042	0.432	0.133	3.52548e-268			AAMP	3.64144e-76	2.64915	0.161	0.035	1.06712e-71
AAMP	6.17622e-152	2.64208	0.161	0.038	1.80994e-147			ARIH1	1.64804e-34	-0.544596	0.373	0.5	4.82958e-30			ARHGAP15	3.22709e-38	0.849439	0.413	0.289	9.45699e-34			TALDO1	1.71182e-86	2.63716	0.178	0.046	5.0165e-82			AKR1B1	1.60723e-99	2.64877	0.201	0.042	4.70999e-95
CDK2AP2	1.16393e-89	2.6095	0.101	0.024	3.41089e-85			RAD54L2	6.56975e-10	-0.544649	0.08	0.119	1.92527e-05			MAPK8	2.14912e-26	0.842752	0.246	0.149	6.29799e-22			CTSB	4.44614e-87	2.62237	0.185	0.051	1.30294e-82			RGCC	4.23528e-260	2.632	0.459	0.145	1.24115e-255
CD74	0	2.60847	0.524	0.185	0			ATP11B	3.76719e-28	-0.546528	0.25	0.361	1.10398e-23			SNX29	3.84244e-17	0.84049	0.139	0.078	1.12603e-12			AP1M1	5.35264e-88	2.61077	0.189	0.054	1.56859e-83			DCXR	1.32626e-176	2.63078	0.34	0.093	3.88661e-172
WDR1	8.56328e-261	2.59256	0.263	0.07	2.50947e-256			TM9SF4	3.19365e-10	-0.546617	0.069	0.107	9.35901e-06			RIPK1	1.60935e-13	0.835298	0.125	0.074	4.71621e-09			PRMT1	5.79071e-85	2.60659	0.175	0.045	1.69697e-80			TSC22D4	1.70211e-89	2.62507	0.188	0.042	4.98804e-85
UBE2L6	5.49965e-162	2.58846	0.173	0.042	1.61167e-157			UMAD1	1.34176e-11	-0.546667	0.088	0.132	3.93203e-07			SNX9	6.17632e-40	0.834469	0.415	0.278	1.80997e-35			LSP1	2.6421e-265	2.60507	0.433	0.14	7.74268e-261			RAB5B	4.72469e-50	2.60022	0.111	0.024	1.38457e-45
GNB2	0	2.58823	0.357	0.095	0			PI4KA	9.01466e-18	-0.546711	0.116	0.182	2.64175e-13			PRKCB	5.07127e-20	0.831488	0.178	0.104	1.48614e-15			FCMR	0	2.60214	0.551	0.191	0			CYBC1	1.44633e-59	2.60002	0.129	0.027	4.23848e-55
RING1	8.82456e-125	2.58608	0.142	0.036	2.58604e-120			TBL1XR1	1.09066e-20	-0.546908	0.222	0.31	3.19617e-16			STAG1	5.76144e-32	0.829331	0.307	0.191	1.68839e-27			LAT	0	2.59924	0.502	0.17	0			CDIPT	6.10728e-62	2.59191	0.135	0.029	1.78974e-57
BCAP31	8.22899e-206	2.58567	0.209	0.05	2.4115e-201			MARS	5.02647e-10	-0.547238	0.071	0.109	1.47301e-05			NSMCE2	3.05692e-12	0.823439	0.121	0.073	8.95831e-08			TADA3	1.91961e-51	2.59862	0.115	0.03	5.62543e-47			SMPD1	5.32393e-110	2.59119	0.226	0.052	1.56018e-105
ACTB	0	2.58565	0.976	0.762	0			CDKAL1	8.45089e-27	-0.548255	0.231	0.331	2.47653e-22			RNF38	3.99886e-29	0.820355	0.264	0.157	1.17187e-24			SLC9A3R1	3.00875e-114	2.59466	0.232	0.065	8.81715e-110			TMEM109	1.38789e-64	2.58195	0.138	0.029	4.06721e-60
PKM	0	2.58522	0.373	0.105	0			CCNH	2.03414e-29	-0.548458	0.272	0.389	5.96105e-25			HERC1	3.44336e-41	0.819912	0.423	0.285	1.00908e-36			UQCRC1	1.78155e-84	2.56737	0.175	0.045	5.22084e-80			KRCC1	2.07378e-46	2.57773	0.102	0.021	6.07721e-42
CD27	0	2.55808	0.432	0.133	0			MLLT10	1.04389e-13	-0.54939	0.124	0.181	3.05911e-09			FOXN3	7.69294e-32	0.818477	0.379	0.26	2.25442e-27			TMEM14C	1.00695e-51	2.56523	0.119	0.033	2.95086e-47			FBLN7	6.51324e-70	2.57667	0.154	0.035	1.90871e-65
NAPA	3.99972e-212	2.55735	0.224	0.059	1.17212e-207			AKT3	4.45548e-20	-0.549487	0.204	0.288	1.30568e-15			MPP7	9.80573e-17	0.813047	0.161	0.097	2.87357e-12			ACTB	0	2.55664	0.976	0.79	0			MRPS6	7.10739e-96	2.57612	0.204	0.049	2.08282e-91
SMPD1	3.37979e-219	2.55613	0.226	0.057	9.90446e-215			ZCCHC17	2.09667e-08	-0.552158	0.079	0.115	0.00061443			SCFD1	1.05453e-16	0.811771	0.172	0.107	3.09029e-12			LYPLA2	8.23214e-55	2.55053	0.12	0.03	2.41243e-50			PIH1D1	1.18484e-83	2.57497	0.181	0.042	3.47218e-79
AC016831.7	1.63409e-184	2.54549	0.2	0.052	4.78869e-180			PPP3R1	7.57611e-21	-0.552394	0.191	0.275	2.22018e-16			ANKRD28	4.2305e-19	0.810984	0.178	0.106	1.23975e-14			B4GALT3	2.19442e-51	2.54799	0.115	0.03	6.43073e-47			BAG6	2.18063e-70	2.56597	0.156	0.037	6.39034e-66
[truncated: 2,819 more rows]

## Sheet: IPA_CD8
CD8 T cells				CD8 T cells				CD8 T cells				CD8 T cells
Healthy Vs prediabetic				Prediabetic vs 18 months placebo				Healthy vs 18 months teplizumab				Healthy vs 18 months placebo
[truncated: 136 more rows]

## Sheet: IPA_CD4
CD4 T cells				CD4 T cells				CD4 T cells				CD4 T cells				CD4 T cells
[truncated: 177 more rows]
