# Supplementary material for: Teplizumab induces persistent changes in the antigen-specific repertoire in individuals at risk for type 1 diabetes
Source: J Clin Invest. 2024 Aug 13;134(18):e177492. doi: 10.1172/JCI177492 (PMC11405034; doi:10.1172/JCI177492)
Supplement: Supplemental table 5 [file jci-134-177492-s270.xlsx]

## Sheet: Sheet1
Teplizumab after filtering placebo				Teplizumab after filtering placebo				Teplizumab after filtering placebo
Branch exhausted				Branch memory-1				Branch memory-2
Genes	p_value	q_value		Genes	p_value	q_value		Genes	p_value	q_value
AC018552.2	5.21e-203	2.52e-201		FOXO3	3.9e-29	1.05e-27		TGFBR3	4.48e-22	1.29e-20
ZFYVE28	4.51e-133	1.49e-131		NR3C2	4.04e-29	1.08e-27		STAT3	0.0082423	0.0451502
AC104365.1	1.1e-124	3.42e-123		ETS1	2.19e-11	2.9e-10		NLRP1	6.12e-65	4.78e-63
PARP8	3e-112	8.52e-111		AUTS2	1.44e-109	1.68e-107		NFATC3	5.17e-14	1.05e-12
TOX	9.57e-101	2.48e-99		MAP7	2.75e-54	1.33e-52		NFATC1	4.26e-06	4.48e-05
DOCK5	9.26e-88	2.16e-86		RAB28	5.05e-52	2.34e-50		IL17A	1.09e-10	1.77e-09
TMEM181	2.5e-85	5.66e-84		LDHA	1.42e-49	6.21e-48		IFNG	1.1e-136	1.85e-134
AL590764.1	1.01e-84	2.27e-83		NR1I3	1.09e-48	4.67e-47		CD247	9.77e-58	6.62e-56
AL357500.1	8.94e-83	1.97e-81		RFX2	2.39e-46	9.71e-45		ZZEF1	3.24e-08	4.24e-07
SLC9A8	1.45e-77	3.01e-76		AL109930.1	1.01e-44	3.92e-43		ZW10	0.00624228	0.0354043
RAF1	4.17e-72	8.1e-71		ME1	1.36e-44	5.26e-43		ZSWIM8-AS1	0.000447692	0.00341146
TRAK1	9.78e-72	1.9e-70		CXCR4	8.65e-44	3.31e-42		ZSWIM5	9.82e-14	1.95e-12
NCALD	2.31e-66	4.17e-65		UBC	2.53e-43	9.6e-42		ZRANB2-AS1	0.000102724	0.000879887
ABCA1	2.52e-64	4.44e-63		VPS54	7.49e-43	2.81e-41		ZNRF3	7.45e-09	1.04e-07
GNB1	6.74e-64	1.18e-62		DEAF1	7.53e-43	2.82e-41		ZNRF1	0.00282358	0.0177635
ZNF14	2.13e-59	3.55e-58		PSD3	7.76e-43	2.9e-41		ZNFX1	0.000361798	0.00280211
AC126696.1	3.89e-59	6.45e-58		COBL	1.23e-39	4.33e-38		ZNF91	0.00840939	0.0459971
SESTD1	5.5e-59	9.12e-58		CCNH	1.68e-39	5.91e-38		ZNF814	0.000515536	0.00387873
GML	7.28e-59	1.2e-57		MED14	1.66e-38	5.68e-37		ZNF813	2.22e-05	0.000210885
RGCC	2.32e-58	3.83e-57		ILDR2	9.08e-38	3.08e-36		ZNF81	0.00718043	0.0400475
ILDR2	5.62e-58	9.21e-57		TUBA4A	2.12e-32	6.29e-31		ZNF789	1.84e-24	5.67e-23
AC126755.2	1.78e-57	2.9e-56		ACACA	2.48e-31	7.19e-30		ZNF783	0.000453564	0.00344907
USP36	1.16e-56	1.87e-55		CLIC5	5.61e-31	1.61e-29		ZNF775	8.9e-05	0.000771741
C2CD5	2.58e-56	4.14e-55		AC008738.1	1.76e-30	4.93e-29		ZNF766	0.00811217	0.0445565
CTLA4	2.88e-56	4.62e-55		ZCCHC7	2.95e-30	8.18e-29		ZNF740	0.00867215	0.0471823
TRPS1	4.51e-56	7.21e-55		BRD2	3.1e-30	8.58e-29		ZNF736	2.5e-05	0.000236083
PTPN3	2.31e-55	3.66e-54		ZNF814	5.9e-29	1.57e-27		ZNF721	0.00649811	0.0366075
MAL	1.31e-54	2.06e-53		XPO6	7.33e-29	1.94e-27		ZNF720	0.00533274	0.0309017
ACACA	1.37e-54	2.15e-53		SEMA4D	7.89e-29	2.08e-27		ZNF710	5.75e-07	6.67e-06
AC010275.1	2.3e-53	3.57e-52		RTKN2	8.15e-29	2.15e-27		ZNF709	1.39e-05	0.00013678
MTMR6	1.19e-52	1.83e-51		SLA2	1.85e-28	4.81e-27		ZNF708	3.82e-11	6.36e-10
VPS54	1.66e-52	2.55e-51		KIAA1324L	4.2e-28	1.08e-26		ZNF682	0.000559963	0.00417717
EIF4G3	1.13e-50	1.68e-49		NLGN4X	9.61e-28	2.45e-26		ZNF654	7.36e-08	9.32e-07
AC243829.4	3.83e-50	5.63e-49		LCLAT1	1.58e-27	4.01e-26		ZNF626	0.00466999	0.0275727
KIF13B	1.4e-49	2.04e-48		PBX1	3.5e-27	8.78e-26		ZNF587B	3.92e-08	5.09e-07
TMEM131	3.35e-48	4.79e-47		HDAC4	2.56e-25	6.07e-24		ZNF573	0.000469921	0.00356316
ZBTB20	4.91e-48	6.98e-47		SIAH3	3.16e-25	7.45e-24		ZNF565	0.000121842	0.00102506
AC011029.1	2.1e-47	2.97e-46		BRD1	3.34e-25	7.88e-24		ZNF552	9.48e-07	1.08e-05
ZNF407	2.18e-47	3.09e-46		ASXL1	4.09e-25	9.54e-24		ZNF548	0.00110263	0.0077251
CEACAM21	2.61e-47	3.69e-46		CXCL8	4.09e-25	9.54e-24		ZNF529-AS1	0.0089965	0.0487169
AL589693.1	4.58e-47	6.45e-46		MCC	1.65e-24	3.79e-23		ZNF507	0.00383596	0.0231224
AC008517.1	1.34e-46	1.88e-45		AL360012.1	2.31e-24	5.26e-23		ZNF506	0.000120591	0.00101732
SNX29	1.95e-46	2.72e-45		AL450992.3	3.39e-24	7.71e-23		ZNF484	1.35e-05	0.000133185
MYB	9.07e-46	1.26e-44		MAP3K4	6.42e-24	1.45e-22		ZNF480	0.00474104	0.0278927
USP4	7.25e-45	9.95e-44		SLC4A10	2.39e-23	5.29e-22		ZNF461	0.00021458	0.00173709
AC009299.3	1.67e-44	2.27e-43		TM9SF3	4.41e-23	9.67e-22		ZNF431	1.01e-05	0.000101406
NOL10	1.71e-44	2.33e-43		CRLF3	4.59e-23	1e-21		ZNF420	0.00383733	0.0231231
AC010609.1	2.2e-44	2.99e-43		LINC01138	1.79e-22	3.86e-21		ZNF407	6.44e-10	9.82e-09
SACM1L	3.7e-44	5.02e-43		SLCO3A1	1.91e-22	4.11e-21		ZNF385D	0.00777387	0.0428644
SUCLG2	4.37e-44	5.92e-43		TNFRSF21	2.43e-22	5.2e-21		ZNF350	0.00900902	0.0487704
PPP1R13B	1.8e-43	2.42e-42		USP48	7.97e-22	1.69e-20		ZNF33A	1.22e-09	1.82e-08
FLI1	2.88e-43	3.86e-42		INPP4A	3.56e-21	7.35e-20		ZNF335	2.21e-06	2.41e-05
CAB39	3.78e-43	5.07e-42		SEC22A	6.65e-21	1.36e-19		ZNF267	4.66e-10	7.18e-09
MAP4K5	7.01e-43	9.35e-42		NBEA	6.9e-21	1.41e-19		ZNF254	1.58e-07	1.93e-06
MTMR8	1.83e-42	2.42e-41		CNTRL	7.41e-21	1.51e-19		ZNF252P-AS1	0.00709588	0.0396599
SYTL2	3.09e-42	4.07e-41		MED15	1.02e-20	2.07e-19		ZNF217	0.00424023	0.0252374
KCND3	2.7e-41	3.48e-40		AP4E1	1.65e-20	3.29e-19		ZNF148	1.81e-28	6.28e-27
HIF1A-AS3	3.04e-41	3.92e-40		AC026471.4	2.13e-20	4.24e-19		ZNF146	0.00376846	0.0227975
ZFPM1	4.42e-41	5.69e-40		ANKH	2.31e-20	4.58e-19		ZNF14	1.88e-05	0.000180401
AC107032.2	5.28e-41	6.78e-40		FLI1	2.77e-20	5.48e-19		ZNF134	0.00746802	0.0413636
AC008915.1	1.35e-40	1.71e-39		DOP1A	2.85e-20	5.63e-19		ZNF131	5.6e-19	1.45e-17
CDH1	2.05e-40	2.6e-39		PREP	3.5e-20	6.87e-19		ZNF121	0.00286217	0.0179572
AGFG1	2.1e-40	2.66e-39		ATR	3.97e-20	7.76e-19		ZNF100	1.17e-07	1.45e-06
TOX2	2.47e-40	3.13e-39		TANGO6	5.12e-20	9.96e-19		ZNF10	6.22e-09	8.76e-08
TRPC4AP	4.05e-40	5.1e-39		SFXN1	1.04e-19	2.01e-18		ZMYND19	0.00561107	0.0322988
ARID4A	8.15e-40	1.02e-38		METTL16	1.09e-19	2.08e-18		ZMYND11	1.1e-06	1.25e-05
SCMH1	8.53e-40	1.07e-38		CA6	1.38e-19	2.63e-18		ZMYM2	1.1e-19	2.95e-18
AC006008.1	2.74e-39	3.4e-38		STX18	2.04e-19	3.88e-18		ZKSCAN5	0.00625689	0.0354653
CCDC173	2.75e-39	3.42e-38		ATRX	5.58e-19	1.05e-17		ZFYVE9	0.000223717	0.00180314
MAP2K5	6.49e-39	8e-38		ERN1	7.41e-19	1.38e-17		ZFYVE27	1.37e-05	0.000135263
NLRC3	8.05e-39	9.9e-38		TTTY14	1.33e-18	2.46e-17		ZFR	0.00483329	0.0283372
TGM6	1.66e-38	2.04e-37		ABHD18	3.8e-18	6.92e-17		ZFP90	1.96e-05	0.000187632
DDI2	2.71e-37	3.25e-36		IGF1R	4.71e-18	8.53e-17		ZFC3H1	8.7e-13	1.61e-11
LRCH3	3.75e-37	4.5e-36		ZNF563	4.97e-18	8.97e-17		ZER1	2.82e-13	5.38e-12
TRA2A	6.51e-37	7.76e-36		CCR9	7.71e-18	1.38e-16		ZDHHC20	8.28e-42	4.11e-40
ANKRD13C	1.43e-36	1.7e-35		LMNA	2.24e-17	3.94e-16		ZDHHC17	3.46e-05	0.000319014
ARL17B	1.76e-36	2.08e-35		RTN3	7.91e-17	1.36e-15		ZCWPW2	0.000450464	0.00342833
ZNF254	2.69e-36	3.17e-35		MYH9	8.32e-17	1.43e-15		ZCCHC2	1.98e-09	2.9e-08
DENND6A	4.25e-36	4.95e-35		ACIN1	9.33e-17	1.6e-15		ZCCHC14	0.00398472	0.0239122
SLC7A1	5.5e-36	6.41e-35		GALNT11	1.14e-16	1.95e-15		ZBTB44	4.66e-06	4.87e-05
AC023034.1	1.95e-35	2.26e-34		MDS2	1.89e-16	3.19e-15		ZBTB43	0.00511305	0.0298161
RAB3GAP2	2.08e-35	2.41e-34		APP	1.91e-16	3.22e-15		ZBTB20-AS4	0.00639106	0.0361037
PER2	5.11e-35	5.86e-34		VEZT	2.18e-16	3.67e-15		ZBTB2	0.000305162	0.00240387
ARHGAP17	6.82e-35	7.79e-34		SYNRG	2.24e-16	3.77e-15		ZBTB17	0.000394575	0.00303809
AL355916.1	2.23e-34	2.53e-33		CDK5RAP2	2.46e-16	4.13e-15		ZBTB10	3.02e-07	3.61e-06
KPNA1	2.24e-34	2.55e-33		NCBP1	2.69e-16	4.53e-15		ZBTB1	9.2e-05	0.000795479
ZNF708	2.82e-34	3.19e-33		KLHL6	2.79e-16	4.68e-15		ZBP1	4.48e-05	0.000406655
TBCD	4e-34	4.51e-33		KIF1B	3e-16	5.02e-15		ZBED4	0.00058667	0.00436228
NSMAF	4.09e-34	4.61e-33		ZNRF1	4.49e-16	7.45e-15		Z99127.4	0.00161404	0.0107874
SNRK	7.46e-34	8.34e-33		RBM24	5.11e-16	8.47e-15		Z97989.1	3.48e-09	4.99e-08
TIAM2	1.31e-33	1.45e-32		SAMD3	5.42e-16	8.97e-15		Z96074.1	0.00291154	0.018228
RAB6A	2.39e-33	2.64e-32		FAM102A	6.04e-16	9.96e-15		Z95114.2	0.000762091	0.0055197
NEK1	3.37e-33	3.71e-32		DDX17	1.13e-15	1.84e-14		Z93241.1	0.00289737	0.0181472
SLC22A4	4.53e-33	4.99e-32		HIBADH	1.53e-15	2.49e-14		YY1AP1	0.000103803	0.000888303
AL139022.1	6.14e-33	6.73e-32		PEG13	1.65e-15	2.68e-14		YWHAQ	8.38e-06	8.49e-05
ATP11A	7.12e-33	7.78e-32		TRBV6-5	1.69e-15	2.74e-14		YWHAE	4.65e-08	6.01e-07
CREB1	9.01e-33	9.83e-32		LCA5	2.87e-15	4.63e-14		YTHDC2	0.00281157	0.0177
AC074032.1	1.26e-32	1.38e-31		SRSF3	2.98e-15	4.8e-14		YPEL3	1.39e-06	1.55e-05
CRADD	2.37e-32	2.57e-31		H2AFX	3.03e-15	4.87e-14		YLPM1	3.67e-05	0.000337204
CD200	5.88e-32	6.33e-31		FAM122C	3.65e-15	5.85e-14		YARS	2.2e-08	2.92e-07
ACVR2A	9.07e-32	9.73e-31		ZSWIM4	4.03e-15	6.46e-14		XXYLT1	0.00415948	0.0248048
SESN1	1.41e-31	1.5e-30		SENP2	4.05e-15	6.47e-14		XRN1	4.78e-37	2.09e-35
USHBP1	1.75e-31	1.86e-30		SERTAD1	4.13e-15	6.59e-14		XRCC6	0.00415021	0.0247575
PPP2R5A	2.68e-31	2.83e-30		STRN3	5.21e-15	8.28e-14		XRCC5	2.84e-05	0.000265642
DIS3L2	3.42e-31	3.61e-30		RORC	5.73e-15	9.1e-14		XPO7	3.02e-11	5.1e-10
MTMR12	4.38e-31	4.61e-30		HLA-E	6.31e-15	9.99e-14		XPO6	2.03e-14	4.22e-13
ADIPOR2	7.43e-31	7.78e-30		PREX1	6.37e-15	1.01e-13		XBP1	1.66e-07	2.03e-06
TSHZ1	1.66e-30	1.73e-29		TTC37	1.17e-14	1.84e-13		WWP2	1.1e-21	3.14e-20
PDE6A	2.46e-30	2.55e-29		DMTF1	1.2e-14	1.87e-13		WWP1	0.00341699	0.0208907
L3MBTL4	3.82e-30	3.94e-29		LINC02634	1.3e-14	2.04e-13		WWOX	3.52e-08	4.59e-07
STON2	5.04e-30	5.19e-29		TMEM163	1.31e-14	2.04e-13		WWC2	0.000151355	0.00124884
UBE4B	5.48e-30	5.64e-29		SMAD4	1.41e-14	2.2e-13		WRNIP1	0.000852278	0.00610099
SLC25A3	6.32e-30	6.49e-29		LINC02055	1.45e-14	2.25e-13		WNT11	2.94e-06	3.14e-05
DOP1A	8.68e-30	8.89e-29		MTM1	1.56e-14	2.43e-13		WDTC1	4.92e-11	8.15e-10
STRN3	9.73e-30	9.95e-29		XPC	1.76e-14	2.74e-13		WDR91	0.000426883	0.00326368
AC027243.3	1.01e-29	1.03e-28		NDEL1	2.15e-14	3.32e-13		WDR86	8.7e-09	1.2e-07
AC073046.3	1.95e-29	1.98e-28		SFMBT1	3.22e-14	4.94e-13		WDR75	6.3e-05	0.000559576
AHRR	2.04e-29	2.07e-28		ZBTB16	3.76e-14	5.76e-13		WDR70	6.31e-07	7.29e-06
SLC30A7	2.12e-29	2.14e-28		ARHGAP32	5.93e-14	9.01e-13		WDR48	3.2e-06	3.41e-05
PPM1D	2.17e-29	2.2e-28		DEC1	7.06e-14	1.07e-12		WDR33	0.000268665	0.00213646
AC004801.3	2.26e-29	2.28e-28		PTPRM	9.04e-14	1.36e-12		WDR27	0.00863441	0.0470186
AC079341.1	2.32e-29	2.34e-28		GLCCI1	9.59e-14	1.44e-12		WDR26	8.41e-13	1.56e-11
AC004160.1	2.43e-29	2.46e-28		MIGA1	9.63e-14	1.45e-12		WDR20	1.29e-10	2.08e-09
MMP14	3.39e-29	3.4e-28		VPS53	1.45e-13	2.17e-12		WDR12	2.59e-13	4.96e-12
PNMA5	3.53e-29	3.53e-28		RSPH10B2	2.48e-13	3.66e-12		WDPCP	1.83e-33	7.36e-32
WDR64	3.57e-29	3.57e-28		PRKD3	2.59e-13	3.81e-12		WDHD1	0.00189509	0.0124892
AC011477.9	4.3e-29	4.29e-28		SLC12A8	2.59e-13	3.81e-12		WDFY2	9.99e-16	2.24e-14
SLC16A14	4.41e-29	4.41e-28		LRRC37B	3.43e-13	5.03e-12		WASL	0.000231097	0.00185937
SLC46A2	5.66e-29	5.64e-28		RAD23B	4.14e-13	6.03e-12		WASHC2C	0.00761604	0.0420823
AC112254.1	6.14e-29	6.1e-28		AL157402.2	4.19e-13	6.09e-12		WAC	1.72e-24	5.32e-23
ZP4	6.67e-29	6.63e-28		PPP1R12B	6.04e-13	8.75e-12		VWA8	1.05e-15	2.36e-14
AC004461.2	6.96e-29	6.91e-28		SPTLC2	6.75e-13	9.76e-12		VTI1A	0.00341082	0.0208599
MBP	1.33e-28	1.31e-27		MIR4300HG	7.25e-13	1.05e-11		VTA1	0.000650769	0.00479441
PMEPA1	1.72e-28	1.69e-27		RNLS	7.64e-13	1.1e-11		VSIG10	0.00419373	0.0249767
CERK	4.64e-28	4.52e-27		IFNG	8.55e-13	1.23e-11		VRK2	2.28e-05	0.000216657
NCOR2	5.01e-28	4.87e-27		RBBP8	1e-12	1.44e-11		VPS9D1	1.48e-05	0.000145232
WDR37	6.8e-28	6.58e-27		CD8A	1.04e-12	1.49e-11		VPS54	0.000492197	0.00370919
IFNG-AS1	7.66e-28	7.4e-27		ZNF704	1.04e-12	1.49e-11		VPS26A	7.44e-05	0.000652585
NOP58	2.9e-27	2.78e-26		TRAF1	1.12e-12	1.6e-11		VPS13C	0.00660508	0.037142
MTOR	3.15e-27	3.02e-26		RNF125	1.24e-12	1.76e-11		VOPP1	5.25e-09	7.44e-08
NDUFV2	3.32e-27	3.18e-26		PPP1R21	1.41e-12	2e-11		VKORC1	0.00241386	0.015498
ZNF638	3.52e-27	3.37e-26		AC020916.1	1.45e-12	2.06e-11		VIM-AS1	0.00209745	0.0136761
SETD3	3.76e-27	3.6e-26		CCR5	1.7e-12	2.41e-11		VIM	1.56e-17	3.79e-16
TMEM65	4.96e-27	4.73e-26		AC010491.2	1.94e-12	2.75e-11		VEZT	6.11e-13	1.14e-11
TRAPPC11	6.03e-27	5.73e-26		NPAT	2.13e-12	3e-11		VDAC2	0.00121131	0.00840663
STAU2	7.57e-27	7.18e-26		CD4	2.19e-12	3.08e-11		VCP	2.84e-10	4.46e-09
RAB27B	7.61e-27	7.21e-26		TIMP2	2.3e-12	3.23e-11		VAV3	1.98e-32	7.76e-31
MFSD14C	1.15e-26	1.09e-25		RINT1	2.5e-12	3.51e-11		VASN	3.85e-10	5.99e-09
TMEM117	1.19e-26	1.13e-25		ZNF107	3.02e-12	4.22e-11		VAMP1	0.000830908	0.00595958
SENP6	1.36e-26	1.28e-25		TTC3	3.37e-12	4.69e-11		UTRN	3.74e-09	5.33e-08
AC105052.4	3.77e-26	3.54e-25		HELB	3.51e-12	4.88e-11		UTP23	3.9e-06	4.13e-05
FCHSD2	6.02e-26	5.62e-25		AC253572.2	5.57e-12	7.65e-11		UST	2.13e-07	2.58e-06
TNFSF11	6.21e-26	5.8e-25		HECTD2	5.74e-12	7.87e-11		USPL1	1.58e-05	0.000153708
RB1	1.01e-25	9.46e-25		DIP2C	6.43e-12	8.78e-11		USP45	4.46e-10	6.9e-09
REV3L	1.17e-25	1.09e-24		ZNF217	6.51e-12	8.88e-11		USP42	2e-06	2.2e-05
B3GLCT	2.32e-25	2.14e-24		NUP160	7.4e-12	1.01e-10		USP34	1.3e-40	6.24e-39
ATG7	2.73e-25	2.51e-24		FMR1	8.07e-12	1.1e-10		USP33	0.000101004	0.000865552
GCH1	3.15e-25	2.89e-24		CYTIP	1.01e-11	1.36e-10		USP32	0.00118449	0.00824224
GREM2	3.55e-25	3.25e-24		CAMSAP2	1.03e-11	1.39e-10		USP25	0.000259317	0.00206926
FER	6.2e-25	5.65e-24		AC107884.1	1.07e-11	1.44e-10		USP22	2.01e-11	3.43e-10
AL590822.3	6.87e-25	6.25e-24		RGS1	1.18e-11	1.58e-10		USP20	1.28e-12	2.35e-11
OSBP2	8.28e-25	7.51e-24		HHIP	1.24e-11	1.66e-10		USP15	7.63e-29	2.67e-27
FBXO3	1.06e-24	9.56e-24		IL21	2e-11	2.66e-10		USP14	0.000281688	0.00223423
MAP4K3	1.15e-24	1.04e-23		CD7	2.22e-11	2.94e-10		USP10	3.2e-18	8.08e-17
TMOD3	1.36e-24	1.23e-23		POU4F1	2.24e-11	2.96e-10		USHBP1	0.00335756	0.0205957
NCK2	1.75e-24	1.57e-23		MT-ATP8	2.25e-11	2.97e-10		USF3	0.00635687	0.0359547
SLTM	2.44e-24	2.19e-23		ENTPD4	2.27e-11	3e-10		USB1	0.000308139	0.00242318
PCMTD1	2.89e-24	2.59e-23		NOS1AP	2.42e-11	3.19e-10		URB1	1.81e-13	3.52e-12
GLCCI1	3.59e-24	3.21e-23		MARCKSL1	2.57e-11	3.38e-10		UQCRH	0.00081651	0.00587002
GAN	4.18e-24	3.73e-23		SCAMP1	2.75e-11	3.6e-10		UQCRC2	0.00387819	0.0233388
RASA1	4.48e-24	3.99e-23		SH3YL1	3e-11	3.94e-10		UQCC1	0.000252593	0.00201822
SRPK1	5.32e-24	4.72e-23		FAM83A-AS1	3.32e-11	4.33e-10		UPK1A	1.34e-08	1.81e-07
PITPNA	5.85e-24	5.18e-23		UTY	3.72e-11	4.83e-10		UIMC1	0.000594607	0.00441595
CMTM7	6.21e-24	5.49e-23		ZRANB3	4.06e-11	5.25e-10		UHRF2	1.7e-05	0.000164543
GBP2	6.45e-24	5.71e-23		JPH1	4.53e-11	5.84e-10		UHRF1BP1L	5.75e-05	0.000513624
SLAMF1	6.46e-24	5.71e-23		AP002370.2	4.53e-11	5.84e-10		UHRF1	0.00170328	0.0113386
ADGRE5	6.96e-24	6.14e-23		AC007611.1	5.14e-11	6.61e-10		UFC1	0.00213082	0.0138789
RTN4	7.45e-24	6.56e-23		AC060809.1	5.21e-11	6.7e-10		UEVLD	0.00012149	0.00102304
METTL16	8.45e-24	7.43e-23		VAPB	5.24e-11	6.73e-10		UBXN4	6.03e-05	0.000537229
PAFAH2	9.05e-24	7.94e-23		MAST4	6.16e-11	7.9e-10		UBR4	8.28e-27	2.75e-25
FUT8	1.47e-23	1.28e-22		MYO16	6.27e-11	8.02e-10		UBR3	1.03e-05	0.000103222
SIAH1	1.73e-23	1.51e-22		RAPGEF4	6.39e-11	8.17e-10		UBR2	1.99e-06	2.18e-05
MED15	1.74e-23	1.51e-22		LINC01099	6.8e-11	8.7e-10		UBOX5-AS1	0.00209826	0.0136765
CRK	1.75e-23	1.52e-22		SVIP	7.48e-11	9.54e-10		UBL5	0.00881182	0.0478152
MINDY3	2.02e-23	1.75e-22		TANC2	7.85e-11	1e-09		UBL3	0.00475606	0.0279399
AOPEP	2.14e-23	1.85e-22		KIF2C	8.69e-11	1.11e-09		UBE4B	4.75e-05	0.000429379
KAT2B	2.22e-23	1.92e-22		AL353803.2	9.56e-11	1.21e-09		UBE4A	1.52e-05	0.000148143
CD226	2.52e-23	2.17e-22		DENND11	9.58e-11	1.21e-09		UBE3C	0.000809215	0.00581984
VAC14	3.27e-23	2.82e-22		ATP12A	9.58e-11	1.21e-09		UBE2Q2	0.00480689	0.0282093
AL136018.1	6.64e-23	5.69e-22		GABRA2	9.87e-11	1.25e-09		UBE2O	0.000771166	0.0055737
ACAD11	7.44e-23	6.37e-22		LINC00384	1.01e-10	1.28e-09		UBE2L3	0.000315599	0.0024734
CCDC69	7.54e-23	6.45e-22		AC007255.1	1.02e-10	1.29e-09		UBE2K	8.25e-05	0.00071803
PLXNA4	1.16e-22	9.89e-22		CCDC80	1.07e-10	1.35e-09		UBE2F	0.000536197	0.00401777
CLK1	1.2e-22	1.02e-21		AP001432.1	1.12e-10	1.42e-09		UBE2E2	0.00767115	0.0423614
ABHD3	1.37e-22	1.17e-21		NCK2	1.14e-10	1.43e-09		UBE2E1	1.44e-31	5.5e-30
CD96	1.4e-22	1.19e-21		AP000820.2	1.15e-10	1.45e-09		UBE2D3-AS1	0.00143455	0.00975756
EIF3D	1.62e-22	1.37e-21		AC022154.1	1.15e-10	1.46e-09		UBE2A	6.98e-07	8.03e-06
HERC3	1.66e-22	1.4e-21		SAT1	1.17e-10	1.47e-09		UBASH3B	0.00461436	0.0272792
CCNT2	1.67e-22	1.42e-21		AC068228.3	1.24e-10	1.55e-09		UBAP2	2.48e-06	2.68e-05
NLK	1.71e-22	1.44e-21		LINC00469	1.34e-10	1.67e-09		UBAC2-AS1	9.1e-11	1.48e-09
CREM	1.79e-22	1.52e-21		NRP1	1.35e-10	1.69e-09		UBA6	7.82e-05	0.000683391
DAPK2	2.01e-22	1.69e-21		OTUD7B	1.42e-10	1.77e-09		UBA3	0.00427193	0.0254096
ARHGAP5	2.23e-22	1.88e-21		MYC	1.48e-10	1.85e-09		UBA2	0.00304114	0.0188824
ARFGAP3	2.55e-22	2.15e-21		AC109597.1	1.5e-10	1.87e-09		UAP1	0.000306722	0.0024141
NPLOC4	2.56e-22	2.15e-21		SDK2	1.53e-10	1.9e-09		TXNRD1	1.83e-10	2.92e-09
AC005237.1	2.78e-22	2.34e-21		PCYT1B	1.54e-10	1.91e-09		TXNDC16	6.84e-05	0.000603344
FAM49A	3.03e-22	2.54e-21		AL512380.2	1.6e-10	1.99e-09		TXNDC11	0.000370112	0.00285929
AL356805.1	3.3e-22	2.77e-21		HEG1	1.61e-10	1.99e-09		TXK	0.000587361	0.00436389
ANKRD27	6.45e-22	5.38e-21		BBS9	1.63e-10	2.02e-09		TWF1	0.00515471	0.0300116
SMIM18	7.03e-22	5.86e-21		CACUL1	1.63e-10	2.02e-09		TUT4	2.23e-43	1.17e-41
LATS2	7.22e-22	6.01e-21		SMG1	1.68e-10	2.08e-09		TULP4	1.81e-09	2.67e-08
HNRNPK	7.84e-22	6.51e-21		AL590006.1	1.7e-10	2.1e-09		TUG1	0.000419541	0.00321421
AC008474.1	7.86e-22	6.52e-21		AC130650.2	1.9e-10	2.35e-09		TUBGCP3	0.000509044	0.00383301
GAU1	8.04e-22	6.67e-21		JAM3	1.94e-10	2.39e-09		TUBA1B	6.28e-06	6.46e-05
SYK	8.45e-22	7e-21		KIAA0355	1.95e-10	2.4e-09		TUB	0.000569063	0.00423991
USP16	9.37e-22	7.74e-21		P4HA1	2.09e-10	2.56e-09		TTLL4	0.00133324	0.00913593
ZER1	9.83e-22	8.11e-21		AP005901.5	2.24e-10	2.74e-09		TTC39C-AS1	0.00540751	0.0312956
AC006001.2	1.01e-21	8.31e-21		ZNF33A	2.24e-10	2.74e-09		TTC37	0.000882863	0.00630036
CLINT1	1.21e-21	1e-20		AP005131.3	2.25e-10	2.75e-09		TTC3	0.00126264	0.00872018
POLR2I	1.67e-21	1.37e-20		AC091178.2	2.33e-10	2.85e-09		TTC19	2.44e-17	5.89e-16
GRAP2	1.92e-21	1.57e-20		AL021155.5	2.63e-10	3.2e-09		TTC17	8.7e-18	2.15e-16
ETNK1	2.36e-21	1.93e-20		ETNK1	2.8e-10	3.4e-09		TTC14	0.00291224	0.018228
CPLANE1	2.6e-21	2.13e-20		DECR1	2.85e-10	3.46e-09		TSTD3	1.92e-09	2.82e-08
AC122719.3	3.4e-21	2.77e-20		ATP1A1	2.9e-10	3.52e-09		TSPYL4	0.00325541	0.020029
KIF9-AS1	3.66e-21	2.98e-20		PPP4R3A	3.16e-10	3.83e-09		TSPAN32	8.69e-05	0.000754393
MPZL3	3.92e-21	3.2e-20		MMP24	3.31e-10	4.01e-09		TSHZ1	0.000476112	0.00360122
ST7	4.88e-21	3.97e-20		NKTR	3.53e-10	4.26e-09		TSC22D1	1.51e-06	1.68e-05
CFLAR	5.19e-21	4.21e-20		C4orf19	3.75e-10	4.51e-09		TRRAP	3.3e-15	7.16e-14
LINC02649	5.44e-21	4.42e-20		PSMF1	4.11e-10	4.93e-09		TRPM7	5.97e-63	4.49e-61
NFATC1	5.86e-21	4.75e-20		NSD2	4.57e-10	5.46e-09		TRPC4AP	8.5e-09	1.17e-07
PRR5	1.66e-20	1.33e-19		ZNF100	4.67e-10	5.58e-09		TRIT1	1.7e-05	0.000164534
POGZ	1.78e-20	1.43e-19		ZBTB25	4.8e-10	5.72e-09		TRIP4	1.12e-08	1.52e-07
MRPL22	2.22e-20	1.77e-19		STXBP3	5.15e-10	6.12e-09		TRIP11	0.00126721	0.00874852
MARS	2.22e-20	1.78e-19		G2E3	5.42e-10	6.42e-09		TRIM62	8.69e-07	9.91e-06
RNF24	2.65e-20	2.12e-19		SETD7	6.02e-10	7.11e-09		TRIM52	6.6e-06	6.77e-05
AC006064.2	2.87e-20	2.29e-19		PARD6G	6.09e-10	7.19e-09		TRIM44	0.00615403	0.0349899
RAB4A	3.55e-20	2.82e-19		DDIT3	6.13e-10	7.24e-09		TRIM39	0.00195101	0.0128164
AKNA	4.37e-20	3.47e-19		AC009318.1	6.31e-10	7.44e-09		TRIM33	1.49e-08	2e-07
FAT4	5.61e-20	4.44e-19		EEA1	7e-10	8.25e-09		TRGC2	0.000129581	0.00108472
MCTP1	5.61e-20	4.44e-19		CCL4	7.07e-10	8.31e-09		TRDV2	3.45e-12	6.19e-11
MANBA	7.07e-20	5.58e-19		SUPT3H	7.66e-10	8.99e-09		TRDC	0.000265985	0.00211642
PKIA-AS1	7.99e-20	6.29e-19		ZNF516	7.73e-10	9.08e-09		TRBV23-1	1.17e-08	1.59e-07
MSL2	9.47e-20	7.44e-19		LINC02315	8.12e-10	9.53e-09		TRAV19	5.4e-05	0.000484281
SIRPG	9.92e-20	7.79e-19		ACSL4	8.17e-10	9.58e-09		TRAPPC9	3.12e-11	5.24e-10
NUP54	1.01e-19	7.91e-19		IKZF1	9.24e-10	1.08e-08		TRAPPC11	0.00625138	0.035445
SMAD4	1.12e-19	8.75e-19		LANCL1	9.53e-10	1.11e-08		TRANK1	0.00198809	0.0130229
SMAP2	1.13e-19	8.86e-19		SIAH2-AS1	9.75e-10	1.14e-08		TRAF6	9.8e-05	0.000842317
SNHG14	1.46e-19	1.14e-18		AC092718.4	9.85e-10	1.15e-08		TRAC	2.33e-05	0.000220815
SLC12A6	2.08e-19	1.62e-18		AP000331.1	1.01e-09	1.18e-08		TRA2A	3.95e-10	6.14e-09
MAN1A2	2.37e-19	1.85e-18		CCNG2	1.06e-09	1.23e-08		TPT1-AS1	4.71e-05	0.000427036
CWF19L1	2.55e-19	1.99e-18		SCAT2	1.3e-09	1.51e-08		TPST1	4.17e-06	4.39e-05
FAM193A	2.88e-19	2.25e-18		ZBED4	1.31e-09	1.52e-08		TPP1	0.00879955	0.0477627
HMMR	2.96e-19	2.3e-18		DYNLT1	1.49e-09	1.72e-08		TPD52	0.00377066	0.0228033
PARP4	3.83e-19	2.98e-18		LRRFIP2	1.49e-09	1.72e-08		TPCN2	0.00874681	0.0475464
G2E3	4.72e-19	3.67e-18		CRK	1.55e-09	1.78e-08		TPBGL	0.00786894	0.0433367
AC078980.1	6.21e-19	4.81e-18		ATP8B1	1.62e-09	1.87e-08		TP53BP1	2.59e-11	4.39e-10
SF3B3	7.92e-19	6.11e-18		RNF169	1.63e-09	1.87e-08		TOX	2.58e-10	4.08e-09
CAPN7	8.65e-19	6.67e-18		SEMA4A	1.67e-09	1.92e-08		TOR1AIP1	0.00235011	0.0151467
DIAPH3	1.01e-18	7.79e-18		AP003721.4	1.71e-09	1.97e-08		TOR1A	1.18e-07	1.46e-06
ITPRIP	1.12e-18	8.63e-18		CNOT9	1.71e-09	1.97e-08		TOPBP1	0.00118173	0.00822614
UBL3	1.28e-18	9.79e-18		SCAP	1.86e-09	2.13e-08		TOP1	1.68e-17	4.08e-16
SEL1L	1.58e-18	1.21e-17		OXSR1	1.88e-09	2.16e-08		TOM1	0.00396745	0.023837
SLC49A4	1.65e-18	1.26e-17		SLC10A7	2.12e-09	2.42e-08		TNS3	1.09e-08	1.48e-07
AC010260.1	1.95e-18	1.49e-17		ZC3H6	2.31e-09	2.64e-08		TNRC6C	6.93e-58	4.71e-56
ILF2	2.01e-18	1.53e-17		HIP1R	2.46e-09	2.8e-08		TNPO3	5.54e-08	7.1e-07
PYURF	2.07e-18	1.57e-17		CDCA7L	2.87e-09	3.25e-08		TNPO1	1.49e-08	2e-07
AC012447.1	2.3e-18	1.75e-17		PTPN1	2.99e-09	3.38e-08		TNKS2	1.8e-15	3.96e-14
SGK3	2.58e-18	1.96e-17		ARID5B	3e-09	3.39e-08		TNKS	1.07e-64	8.28e-63
AC093019.2	2.77e-18	2.1e-17		AC091806.1	3.04e-09	3.43e-08		TNK2-AS1	0.00144104	0.00979451
XPC	2.81e-18	2.13e-17		PSIP1	3.07e-09	3.47e-08		TNFRSF25	9.67e-31	3.59e-29
ATR	2.98e-18	2.26e-17		STK40	3.24e-09	3.65e-08		TNFRSF10B	0.000271548	0.00215752
MAML1	3.75e-18	2.83e-17		CTAG2	3.26e-09	3.67e-08		TNFRSF10A	0.0072647	0.0404074
CFLAR-AS1	4.88e-18	3.67e-17		PLK3	3.48e-09	3.91e-08		TMX2	5.9e-05	0.000525634
GPHN	5.27e-18	3.97e-17		ZFYVE26	3.63e-09	4.08e-08		TMOD3	0.000667483	0.00489603
ANKRD9	5.69e-18	4.27e-17		HNRNPLL	3.67e-09	4.12e-08		TMIGD2	2.06e-09	3e-08
SLC10A7	5.91e-18	4.44e-17		TMEM184C	3.69e-09	4.13e-08		TMEM91	3.03e-11	5.11e-10
RPS6KA2	7.42e-18	5.57e-17		DZIP3	3.7e-09	4.15e-08		TMEM87A	2.96e-08	3.89e-07
IL18RAP	8.21e-18	6.15e-17		ERMARD	3.72e-09	4.16e-08		TMEM65	0.000316276	0.00247765
THSD4-AS1	8.78e-18	6.56e-17		IFT88	3.76e-09	4.2e-08		TMEM62	0.0040092	0.024033
SLC44A2	9.25e-18	6.9e-17		REPS2	3.87e-09	4.32e-08		TMEM44	2.07e-24	6.37e-23
ANK1	1.13e-17	8.42e-17		KLHDC4	4.01e-09	4.47e-08		TMEM41B	3.22e-17	7.69e-16
PKN1	1.13e-17	8.44e-17		PHLDB3	4.12e-09	4.59e-08		TMEM30A	0.00357386	0.0217559
TMEM184C	1.14e-17	8.49e-17		IL4I1	4.25e-09	4.74e-08		TMEM267	4.58e-07	5.37e-06
RASGRP1	1.35e-17	1e-16		CHKA	4.55e-09	5.06e-08		TMEM263	0.000941721	0.00666875
ACTR3	1.51e-17	1.12e-16		EIF3H	4.87e-09	5.4e-08		TMEM248	0.00741775	0.0410975
EIF4A1	1.73e-17	1.28e-16		EZH1	4.98e-09	5.52e-08		TMEM241	1.25e-05	0.00012367
AGK	2.67e-17	1.96e-16		ACTN1	5e-09	5.53e-08		TMEM231	0.00847086	0.0462373
GLUD1	2.79e-17	2.05e-16		LINC02788	5.08e-09	5.62e-08		TMEM223	0.00711453	0.039728
FBXO10	3.01e-17	2.21e-16		AC008105.3	5.1e-09	5.64e-08		TMEM222	0.00643678	0.0363286
EXT2	4.16e-17	3.04e-16		TRAPPC12	5.12e-09	5.66e-08		TMEM185A	0.00279559	0.0176115
HIBADH	4.18e-17	3.05e-16		TSBP1-AS1	5.25e-09	5.8e-08		TMEM184C	0.00253799	0.0162103
TSEN54	4.23e-17	3.09e-16		AL450352.1	5.44e-09	6e-08		TMEM181	5.62e-36	2.38e-34
CSNK1D	5.37e-17	3.91e-16		AC007365.1	5.46e-09	6.01e-08		TMEM168	0.00511658	0.0298273
AL021155.5	6.08e-17	4.42e-16		AKAP10	5.65e-09	6.22e-08		TMEM163	5.38e-05	0.000483023
PTMS	7.39e-17	5.36e-16		LUZP1	5.68e-09	6.25e-08		TMEM161B	6.41e-09	9.01e-08
CHCHD3	7.91e-17	5.73e-16		TTLL3	5.85e-09	6.43e-08		TMEM156	8.83e-07	1.01e-05
AC007098.1	8.2e-17	5.94e-16		PRKRIP1	5.88e-09	6.45e-08		TMEM154	0.00311036	0.0192523
VMP1	8.73e-17	6.32e-16		NAA25	6.02e-09	6.61e-08		TMEM14A	0.00474262	0.0278927
CYSTM1	9.63e-17	6.96e-16		PVT1	6.21e-09	6.8e-08		TMEM143	1.4e-05	0.000137443
NDUFC1	9.78e-17	7.06e-16		BSDC1	6.23e-09	6.81e-08		TMEM135	0.00451867	0.0267822
PTPN22	1.02e-16	7.38e-16		AC011446.2	6.26e-09	6.84e-08		TMEM131L	4.81e-91	5.25e-89
AL137025.1	1.07e-16	7.74e-16		AC005480.1	6.8e-09	7.42e-08		TMEM131	1.17e-28	4.08e-27
MBNL2	1.11e-16	7.96e-16		USH2A	7.57e-09	8.22e-08		TMEM130	0.000535081	0.00401104
NFE2L2	1.24e-16	8.88e-16		DNAJA1	7.72e-09	8.37e-08		TMCO1-AS1	0.00133563	0.00914886
ARHGEF12	1.24e-16	8.94e-16		AUH	7.96e-09	8.62e-08		TMCC1	0.000571536	0.00425662
NDRG3	1.3e-16	9.34e-16		KDM5B	8.36e-09	9.04e-08		TM9SF2	4.93e-05	0.00044518
SHOC2	1.36e-16	9.75e-16		EXOC5	8.72e-09	9.43e-08		TLK2	3.64e-28	1.26e-26
JAK2	1.44e-16	1.03e-15		RNF19A	9.82e-09	1.06e-07		TKTL1	0.000109829	0.000933797
PARD6G	1.52e-16	1.09e-15		LINGO2	1.02e-08	1.1e-07		TJAP1	0.00136579	0.00933391
BAZ2A	1.52e-16	1.09e-15		RGS2	1.05e-08	1.13e-07		TIPARP	0.00350254	0.0213712
AC093928.1	1.81e-16	1.29e-15		NNT	1.08e-08	1.16e-07		TIAM2	8.38e-06	8.49e-05
TSPAN5	2.04e-16	1.45e-15		KLHL3	1.11e-08	1.19e-07		THUMPD3-AS1	0.00021732	0.00175541
EPS15L1	2.22e-16	1.58e-15		CD58	1.19e-08	1.28e-07		THRAP3	1.46e-06	1.62e-05
TFRC	2.59e-16	1.84e-15		CEBPZOS	1.23e-08	1.32e-07		THRA1/BTR	1.51e-05	0.000147757
YTHDF3	3.87e-16	2.73e-15		YBX1	1.24e-08	1.33e-07		THOC2	9.53e-09	1.31e-07
CMC2	4.12e-16	2.9e-15		INTS6L	1.26e-08	1.35e-07		THOC1	3.41e-27	1.15e-25
MFSD14A	4.12e-16	2.9e-15		YTHDC2	1.32e-08	1.41e-07		THEMIS	7.26e-09	1.01e-07
GALM	4.54e-16	3.19e-15		ZNF490	1.44e-08	1.54e-07		TGOLN2	8.36e-06	8.48e-05
SLC9A1	4.94e-16	3.47e-15		BICD1	1.51e-08	1.61e-07		TFDP2	3.67e-07	4.34e-06
VWA8	4.96e-16	3.49e-15		TFCP2L1	1.61e-08	1.71e-07		TEX2	0.000176363	0.00144356
CA5B	5.13e-16	3.6e-15		KPNA4	1.62e-08	1.73e-07		TET3	5.79e-08	7.4e-07
DLG1	5.94e-16	4.17e-15		PLCXD2	1.69e-08	1.79e-07		TET2	1.43e-25	4.55e-24
SLA	6.07e-16	4.26e-15		VPS13C	1.74e-08	1.85e-07		TENT4A	2.94e-05	0.00027373
HSD17B2	6.81e-16	4.77e-15		PDK1	1.77e-08	1.87e-07		TENT2	6.03e-26	1.96e-24
ATXN2	6.93e-16	4.85e-15		RESF1	1.77e-08	1.88e-07		TECPR2	0.00827536	0.0453178
AMD1	8.06e-16	5.64e-15		GPR137B	1.83e-08	1.93e-07		TCTEX1D4	0.00723502	0.0402666
AUH	8.34e-16	5.83e-15		SATB1-AS1	1.86e-08	1.97e-07		TCP11L2	0.000103104	0.000882727
ADNP2	8.38e-16	5.86e-15		CTPS1	1.87e-08	1.98e-07		TCHP	9.95e-05	0.000852742
ABHD17B	8.41e-16	5.87e-15		EEFSEC	2.02e-08	2.13e-07		TCERG1	5.34e-18	1.34e-16
STRBP	8.69e-16	6.06e-15		ATP6V0E1	2.04e-08	2.14e-07		TBX21	0.00103865	0.00730465
DHX36	9.47e-16	6.61e-15		IRF1	2.09e-08	2.2e-07		TBCK	0.00472348	0.0278172
ADCY3	9.59e-16	6.68e-15		CCSER1	2.24e-08	2.36e-07		TBC1D8	1.75e-35	7.33e-34
ARMC8	9.7e-16	6.76e-15		KANK1	2.53e-08	2.64e-07		TBC1D22B	0.00610236	0.0347282
DNAJC6	1.03e-15	7.19e-15		SH2B3	2.77e-08	2.88e-07		TBC1D15	1.77e-13	3.46e-12
UBAP2	1.07e-15	7.46e-15		RBMS2	2.78e-08	2.89e-07		TBC1D14	5.89e-10	9.03e-09
EPDR1	1.1e-15	7.64e-15		KDM1A	2.8e-08	2.92e-07		TBC1D13	1.08e-05	0.000107935
GALNT10	1.16e-15	8.04e-15		ARHGEF6	2.81e-08	2.92e-07		TAX1BP1	5.06e-11	8.38e-10
AL024474.2	1.26e-15	8.76e-15		AC078778.1	3.2e-08	3.32e-07		TASP1	0.000241218	0.00193152
BMP2K	1.32e-15	9.17e-15		PTK7	3.3e-08	3.41e-07		TARS	0.00738995	0.0409681
KRAS	1.48e-15	1.03e-14		GFOD1	3.35e-08	3.46e-07		TAPT1	0.000587132	0.00436389
NR1D2	1.52e-15	1.05e-14		POLR1C	3.42e-08	3.52e-07		TAOK3	6.58e-13	1.23e-11
WDR11	1.54e-15	1.07e-14		COPB1	3.55e-08	3.65e-07		TAOK1	1.38e-06	1.55e-05
IP6K2	1.71e-15	1.18e-14		CLIP4	3.65e-08	3.76e-07		TAFA1	1.84e-07	2.24e-06
RALY	1.92e-15	1.32e-14		OSBPL3	3.66e-08	3.77e-07		TAF4B	4.1e-08	5.31e-07
BRIP1	2.1e-15	1.45e-14		NDUFB9	3.73e-08	3.84e-07		TAF3	4.63e-12	8.26e-11
ELP4	2.36e-15	1.62e-14		SP2-AS1	3.89e-08	4e-07		TAF2	7.11e-19	1.84e-17
KRR1	2.44e-15	1.68e-14		STAT1	4.08e-08	4.18e-07		TAF12	0.00616605	0.0350258
MIA3	2.86e-15	1.96e-14		RSPRY1	4.14e-08	4.24e-07		TACC1	0.00188565	0.0124359
PRKAR1A	2.98e-15	2.05e-14		F12	4.31e-08	4.4e-07		SYNJ2	1.64e-05	0.000159533
GTF2F2	3e-15	2.06e-14		IFNLR1	4.34e-08	4.44e-07		SYNJ1	2.21e-15	4.85e-14
PARP15	3.17e-15	2.17e-14		LINC01934	4.57e-08	4.67e-07		SYNE2	1.27e-09	1.89e-08
COG7	3.23e-15	2.21e-14		AC108449.1	4.89e-08	4.99e-07		SYNE1	6.48e-16	1.46e-14
MARCH8	3.64e-15	2.49e-14		TMEM117	5.09e-08	5.18e-07		SYF2	0.00268426	0.0170148
SSH1	3.86e-15	2.64e-14		AC007533.1	5.12e-08	5.22e-07		SVIL	6.19e-07	7.16e-06
AL136456.1	4.12e-15	2.81e-14		DDI2	5.96e-08	6.05e-07		SUSD4	0.00382441	0.0230603
PHF20L1	4.4e-15	3e-14		ERCC3	6.05e-08	6.14e-07		SUPT6H	2.66e-05	0.000250463
CBFB	4.42e-15	3.01e-14		KHDC4	6.31e-08	6.4e-07		SUPT5H	0.00136669	0.00933392
MRE11	4.59e-15	3.13e-14		ASCC1	6.57e-08	6.66e-07		SUPT3H	1.12e-16	2.61e-15
STAT3	4.85e-15	3.3e-14		ADGRG5	6.63e-08	6.71e-07		SUMO1	1.47e-06	1.64e-05
RANBP3	4.85e-15	3.3e-14		IL10RB-DT	6.66e-08	6.73e-07		SUMF1	1.38e-21	3.89e-20
AAGAB	5.19e-15	3.53e-14		ARHGAP17	6.71e-08	6.78e-07		SUCO	1.45e-11	2.51e-10
PRDM10	5.39e-15	3.66e-14		ZMYM5	6.91e-08	6.98e-07		SUCLG2	3.98e-13	7.53e-12
LYPLAL1	6.45e-15	4.36e-14		LPGAT1	7.03e-08	7.09e-07		SUCLG1	0.00604521	0.0344668
AC011978.2	7.42e-15	5.01e-14		DDX31	7.09e-08	7.15e-07		SUCLA2	8.91e-17	2.08e-15
SLC39A11	8.48e-15	5.71e-14		TASP1	7.14e-08	7.19e-07		STXBP5	0.000127438	0.00106872
CCNC	8.84e-15	5.95e-14		NEAT1	7.23e-08	7.28e-07		STX18	5.42e-08	6.96e-07
HCLS1	8.94e-15	6.01e-14		RAB11FIP3	7.42e-08	7.46e-07		STX17-AS1	1.35e-42	6.88e-41
MAGI1	9e-15	6.05e-14		PRKAR2A	7.54e-08	7.56e-07		STX16	6.25e-05	0.000555332
SORBS1	1.01e-14	6.77e-14		SETBP1	8.04e-08	8.06e-07		STX10	0.000238869	0.00191438
PRKCA-AS1	1.02e-14	6.84e-14		HEATR5B	8.13e-08	8.14e-07		STT3B	2.23e-39	1.04e-37
LLGL2	1.16e-14	7.75e-14		DDIT4	8.25e-08	8.26e-07		STRN3	1.7e-12	3.09e-11
ASB14	1.22e-14	8.19e-14		SLC35C2	8.27e-08	8.27e-07		STRN	0.00439524	0.0261178
STK17B	1.23e-14	8.22e-14		AC006299.1	8.97e-08	8.95e-07		STRBP	8.03e-08	1.01e-06
AC005899.6	1.28e-14	8.56e-14		AC008915.1	9.3e-08	9.26e-07		STK39	1.64e-31	6.21e-30
AC090617.4	1.29e-14	8.61e-14		PSMD5	9.94e-08	9.89e-07		STK38	2.55e-21	7.15e-20
GDAP2	1.46e-14	9.72e-14		PRKY	1.06e-07	1.05e-06		STK11	0.00734303	0.0407448
TOM1	1.51e-14	1e-13		PREPL	1.07e-07	1.06e-06		STK10	1.96e-09	2.87e-08
UQCC1	1.62e-14	1.08e-13		ZNF362	1.15e-07	1.14e-06		STIM2	1.71e-07	2.09e-06
AC007292.3	1.74e-14	1.16e-13		UBASH3B	1.18e-07	1.17e-06		STIM1	2.15e-06	2.35e-05
C5orf22	1.78e-14	1.18e-13		PCNX2	1.18e-07	1.17e-06		STARD7-AS1	2.72e-05	0.000255228
AREL1	2.03e-14	1.35e-13		ZNF763	1.19e-07	1.17e-06		STARD10	0.000934065	0.00662216
SLC22A15	2.59e-14	1.71e-13		NRDC	1.19e-07	1.18e-06		STAP1	0.00560792	0.0322933
SENP7	2.81e-14	1.85e-13		SYPL1	1.21e-07	1.19e-06		STAG2	4.52e-06	4.73e-05
CHST12	3.02e-14	1.99e-13		REEP3	1.21e-07	1.19e-06		ST8SIA4	0.00096516	0.00681901
GRAMD1B	3.02e-14	1.99e-13		PCDH12	1.24e-07	1.22e-06		ST7-AS2	1.9e-11	3.27e-10
AC093535.1	3.18e-14	2.09e-13		NAPG	1.25e-07	1.23e-06		ST7	0.000105628	0.000901411
KLHL22	3.45e-14	2.27e-13		PRPF39	1.29e-07	1.27e-06		SSR4	0.00819016	0.0449313
PSMG2	3.72e-14	2.44e-13		LEMD3	1.36e-07	1.34e-06		SSR3	0.000182982	0.00149442
LINC02528	3.79e-14	2.48e-13		DIAPH2-AS1	1.37e-07	1.35e-06		SSH2	1.91e-13	3.71e-12
TSPAN14	4.81e-14	3.15e-13		ATXN3	1.41e-07	1.38e-06		SSBP2	2.86e-12	5.15e-11
AC233976.1	4.87e-14	3.19e-13		TLE1	1.41e-07	1.38e-06		SSBP1	0.00218874	0.014226
KIAA1324L	5.75e-14	3.75e-13		COMMD6	1.58e-07	1.54e-06		SS18L2	0.0092345	0.0498301
RNF185	5.82e-14	3.79e-13		CIAPIN1	1.6e-07	1.56e-06		SRSF9	0.00145921	0.00990338
BMERB1	6.36e-14	4.14e-13		ENOSF1	1.67e-07	1.62e-06		SRSF3	2.15e-06	2.34e-05
ELP2	6.63e-14	4.31e-13		CAPRIN1	1.68e-07	1.63e-06		SRSF11	9.97e-09	1.37e-07
SNHG15	7.38e-14	4.79e-13		TMEM267	1.76e-07	1.7e-06		SRSF10	4.02e-05	0.000366774
CAMKMT	7.55e-14	4.9e-13		SIPA1L3	1.76e-07	1.7e-06		SRRT	0.000983791	0.00694532
ITGA5	8e-14	5.19e-13		TMEM62	1.79e-07	1.74e-06		SRRM1	9.35e-07	1.06e-05
AC007216.3	8.06e-14	5.22e-13		BNC2	1.81e-07	1.76e-06		SRPK1	0.000121732	0.0010246
DNAJB1	8.19e-14	5.31e-13		RERE	1.84e-07	1.78e-06		SRP14	0.000509743	0.00383671
NAPA	8.73e-14	5.65e-13		ZDBF2	1.94e-07	1.87e-06		SRFBP1	0.00641342	0.0362189
MEF2A	8.78e-14	5.69e-13		MGLL	1.94e-07	1.88e-06		SREK1	4.76e-05	0.000430362
ZRANB1	8.89e-14	5.75e-13		NCOR2	1.95e-07	1.88e-06		SPTY2D1	0.000304053	0.00239718
CEP120	9.45e-14	6.11e-13		ACSBG1	1.97e-07	1.9e-06		SPTLC1	0.000317151	0.00248183
MRPS28	9.51e-14	6.15e-13		CD302	1.99e-07	1.92e-06		SPTBN4	0.000458755	0.00348423
NUMB	9.92e-14	6.4e-13		PANK2	2e-07	1.92e-06		SPTAN1	1.18e-05	0.000117305
FBRSL1	1.16e-13	7.51e-13		AL160291.1	2.02e-07	1.95e-06		SPRY1	1.65e-08	2.2e-07
LPXN	1.18e-13	7.57e-13		ST3GAL1	2.06e-07	1.98e-06		SPPL3	4.08e-65	3.22e-63
TM9SF4	1.21e-13	7.76e-13		PPA1	2.08e-07	2e-06		SPON1-AS1	3.67e-10	5.73e-09
GCNT7	1.25e-13	8.03e-13		KIF21A	2.09e-07	2.01e-06		SPINT2	1.39e-06	1.55e-05
RUNDC3B	1.46e-13	9.35e-13		RBM3	2.11e-07	2.02e-06		SPIN2A	0.003401	0.0208136
ADGRG5	1.48e-13	9.45e-13		SLFNL1	2.15e-07	2.06e-06		SPI1	0.00799265	0.0439656
AAK1	1.58e-13	1.01e-12		VPS8	2.17e-07	2.08e-06		SPESP1	0.00197043	0.012921
ZNF33A	1.63e-13	1.04e-12		IER3	2.23e-07	2.13e-06		SPDYE1	1.66e-05	0.000160841
KIF5C	1.64e-13	1.05e-12		PROSER2	2.26e-07	2.16e-06		SPDEF	0.00401634	0.0240602
HBP1	1.74e-13	1.11e-12		NUP205	2.26e-07	2.16e-06		SPCS3	8.49e-06	8.59e-05
FBXL5	1.75e-13	1.12e-12		TRMT112	2.3e-07	2.19e-06		SPATA21	1.93e-13	3.74e-12
NASP	1.87e-13	1.19e-12		SERPINB9P1	2.35e-07	2.24e-06		SPATA13	1.92e-05	0.000184085
DPM1	1.89e-13	1.2e-12		AC024145.1	2.37e-07	2.26e-06		SPAG6	0.00117417	0.00817664
ARMH3	1.92e-13	1.22e-12		GPATCH2L	2.62e-07	2.49e-06		SPAG5	0.000167937	0.00137888
KIZ	1.92e-13	1.22e-12		ZNF441	2.63e-07	2.49e-06		SPAG1	1.74e-07	2.12e-06
TRIM26	2.07e-13	1.32e-12		DNAJC11	2.64e-07	2.51e-06		SP4	7.56e-08	9.54e-07
C22orf23	2.13e-13	1.36e-12		LTB4R2	2.87e-07	2.72e-06		SP3	8.47e-11	1.38e-09
EYA3	2.24e-13	1.42e-12		CEP70	3.08e-07	2.91e-06		SP2-AS1	7.7e-06	7.85e-05
SPIN1	2.42e-13	1.54e-12		ZNF367	3.09e-07	2.92e-06		SP140	2.08e-13	4.01e-12
PARD3	2.48e-13	1.58e-12		RHBDD1	3.11e-07	2.94e-06		SP100	7.96e-06	8.1e-05
LRRC8D	2.53e-13	1.61e-12		ATP6V0A4	3.13e-07	2.96e-06		SOS2	2.19e-36	9.38e-35
UBN1	2.8e-13	1.77e-12		IL12RB2	3.33e-07	3.14e-06		SORL1	4.65e-36	1.98e-34
ADSS	2.82e-13	1.78e-12		AP001977.1	3.35e-07	3.16e-06		SOCS2-AS1	3.01e-07	3.6e-06
CYTIP	2.84e-13	1.8e-12		HMGN2	3.36e-07	3.17e-06		SOCS1	6.98e-17	1.64e-15
ESR2	2.91e-13	1.84e-12		LSR	3.38e-07	3.18e-06		SNX6	0.00407775	0.0243805
FAF2	3.39e-13	2.14e-12		FBRSL1	3.43e-07	3.23e-06		SNX4	1.1e-16	2.56e-15
C5orf66	3.45e-13	2.18e-12		RUBCN	3.53e-07	3.32e-06		SNX30	0.000122716	0.00103195
ERGIC2	3.77e-13	2.38e-12		TSPAN5	3.66e-07	3.44e-06		SNX29	2.05e-14	4.25e-13
NR3C2	5.08e-13	3.19e-12		METRNL	3.84e-07	3.6e-06		SNX13	0.000389604	0.00300107
SLC6A16	5.14e-13	3.23e-12		TMEM135	3.86e-07	3.62e-06		SNX1	8.21e-25	2.56e-23
EFTUD2	5.4e-13	3.39e-12		ATG10	3.97e-07	3.72e-06		SNRPB	0.000854917	0.0061175
SERINC1	5.44e-13	3.41e-12		L2HGDH	4e-07	3.75e-06		SNRPA1	0.000910837	0.00647492
ACP1	5.63e-13	3.53e-12		ARL4C	4.03e-07	3.77e-06		SNRNP200	0.00609943	0.0347223
ZNF618	6.2e-13	3.88e-12		ACSL1	4.1e-07	3.84e-06		SNIP1	9.27e-08	1.16e-06
FAM117B	6.81e-13	4.25e-12		SYNJ2	4.15e-07	3.88e-06		SNHG8	1.16e-08	1.58e-07
RBIS	6.89e-13	4.3e-12		CLTC	4.27e-07	3.98e-06		SNHG7	9.56e-11	1.55e-09
NAMPT	7.45e-13	4.64e-12		PITPNA	4.27e-07	3.98e-06		SNHG31	0.00168548	0.0112241
CHPT1	9.23e-13	5.72e-12		PLEKHG2	4.29e-07	4e-06		SNHG29	1.11e-05	0.000111147
PRMT3	9.34e-13	5.79e-12		ARHGEF18	4.57e-07	4.25e-06		SNHG22	0.00472672	0.0278274
PHKA2	9.45e-13	5.85e-12		TEFM	4.59e-07	4.26e-06		SNHG16	0.00030974	0.00243473
FNIP2	9.61e-13	5.95e-12		AC016831.1	4.62e-07	4.29e-06		SNHG15	0.000648051	0.00478147
ATG2B	9.63e-13	5.96e-12		POLR3A	4.68e-07	4.35e-06		SMIM19	0.000446455	0.00340484
TMEM168	9.91e-13	6.13e-12		OSBP	4.76e-07	4.41e-06		SMIM1	0.00021921	0.00176836
AL023882.1	1e-12	6.2e-12		FRMD4B	4.89e-07	4.53e-06		SMG9	0.000213252	0.00172785
AC007610.1	1.02e-12	6.3e-12		PRKCI	4.96e-07	4.59e-06		SMC5	1.39e-24	4.33e-23
RO60	1.06e-12	6.57e-12		CCNK	5.04e-07	4.66e-06		SMC1A	0.000426621	0.00326303
PI4K2B	1.07e-12	6.6e-12		ZNF66	5.07e-07	4.69e-06		SMARCC1	8.16e-26	2.63e-24
SAT1	1.1e-12	6.78e-12		KRIT1	5.18e-07	4.78e-06		SMARCA5	5.15e-06	5.35e-05
ZFAT	1.14e-12	7.02e-12		AC022075.1	5.23e-07	4.83e-06		SMARCA2	1.93e-08	2.56e-07
SMAP1	1.15e-12	7.1e-12		XKR4	5.36e-07	4.95e-06		SMAP1	1.81e-06	1.99e-05
MTFR1	1.16e-12	7.15e-12		CEBPD	5.73e-07	5.27e-06		SMAD4	7.55e-07	8.67e-06
FUBP3	1.2e-12	7.39e-12		AC087276.2	5.79e-07	5.32e-06		SMAD3	1.35e-29	4.86e-28
STXBP3	1.28e-12	7.9e-12		CYTOR	5.91e-07	5.43e-06		SMAD2	0.00173781	0.0115476
STPG4	1.33e-12	8.18e-12		HIPK3	6.04e-07	5.54e-06		SLX1A	0.000892079	0.00635628
CLSTN1	1.36e-12	8.35e-12		CFDP1	6.36e-07	5.82e-06		SLTM	8.55e-14	1.71e-12
SPATA5	1.45e-12	8.92e-12		FUBP3	6.36e-07	5.82e-06		SLFNL1	5.36e-08	6.89e-07
ARHGEF17	1.47e-12	9e-12		PPIB	6.38e-07	5.84e-06		SLFN5	6e-05	0.000534359
NKD1	1.49e-12	9.14e-12		EXOC1	6.43e-07	5.88e-06		SLFN12L	8.18e-12	1.44e-10
ING3	1.52e-12	9.32e-12		ABTB2	6.52e-07	5.95e-06		SLCO3A1	6.3e-48	3.72e-46
MYH10	1.57e-12	9.6e-12		TTBK2	6.54e-07	5.97e-06		SLC9A9	0.00496002	0.0290248
MIGA1	1.7e-12	1.04e-11		GTF3C2	6.63e-07	6.05e-06		SLC9A6	0.00031559	0.0024734
TFDP1	1.77e-12	1.08e-11		UBN2	6.68e-07	6.09e-06		SLC7A6	0.000316777	0.00248052
LINC01572	1.88e-12	1.15e-11		PSTPIP2	6.73e-07	6.13e-06		SLC51A	0.00281776	0.0177329
SP100	2.06e-12	1.26e-11		AC006017.1	6.79e-07	6.18e-06		SLC44A2	5e-06	5.21e-05
AC010525.1	2.11e-12	1.29e-11		SKIL	6.83e-07	6.21e-06		SLC43A2	0.00116116	0.0080921
ANKFY1	2.13e-12	1.3e-11		PKD2L2	7.13e-07	6.47e-06		SLC39A7	0.0034352	0.0209881
RAB11FIP2	2.35e-12	1.43e-11		GFPT1	7.19e-07	6.52e-06		SLC39A4	0.00449048	0.0266322
AC090772.2	2.36e-12	1.44e-11		PRPF3	7.38e-07	6.68e-06		SLC35F5	0.000204309	0.00165831
RAP2C-AS1	2.39e-12	1.45e-11		SCARB2	7.69e-07	6.95e-06		SLC35F1	0.00108735	0.00762965
DDR2	2.54e-12	1.55e-11		SGK3	7.85e-07	7.09e-06		SLC35B3	0.0031425	0.0194121
KHDC4	2.55e-12	1.55e-11		IARS	8.23e-07	7.41e-06		SLC35A3	0.00128153	0.00883083
HLA-DQA2	2.87e-12	1.74e-11		ANGEL2	8.3e-07	7.47e-06		SLC31A1	1.42e-05	0.000139788
PIP5K1A	3e-12	1.82e-11		ARRDC4	8.8e-07	7.91e-06		SLC30A9	1.2e-10	1.93e-09
AC007728.1	3.2e-12	1.94e-11		ORC4	9.69e-07	8.7e-06		SLC2A3	0.00157264	0.0105489
RHOT1	3.26e-12	1.97e-11		GALNT13	9.73e-07	8.72e-06		SLC2A1	0.00221565	0.0143806
AL122035.1	3.31e-12	2.01e-11		AL020997.4	9.88e-07	8.85e-06		SLC26A3	9.6e-05	0.000827513
ZNF506	3.46e-12	2.1e-11		BTF3	9.89e-07	8.86e-06		SLC25A6	9.76e-12	1.71e-10
LENG1	3.5e-12	2.12e-11		ZNF551	9.91e-07	8.87e-06		SLC25A36	0.00146097	0.00990542
ERP44	3.7e-12	2.24e-11		NLRP7	1.01e-06	9.01e-06		SLC25A32	2.31e-08	3.05e-07
DYNLT1	3.88e-12	2.34e-11		TMEM161B-AS1	1.01e-06	9.04e-06		SLC25A3	3.3e-14	6.76e-13
CCNK	3.97e-12	2.4e-11		MTMR7	1.01e-06	9.06e-06		SLC25A25	2.01e-06	2.2e-05
MTDH	3.98e-12	2.4e-11		ILRUN	1.05e-06	9.4e-06		SLC25A17	0.00222025	0.0144054
KIFAP3	4.2e-12	2.53e-11		SLAIN2	1.06e-06	9.47e-06		SLC25A15	0.00356639	0.0217176
SPRED2	4.24e-12	2.56e-11		SPDYE1	1.09e-06	9.67e-06		SLC25A12	2.18e-06	2.38e-05
PRICKLE2	4.24e-12	2.56e-11		MRE11	1.09e-06	9.68e-06		SLC23A2	1.3e-18	3.32e-17
SYNJ1	4.34e-12	2.62e-11		TMX2	1.09e-06	9.72e-06		SLC22A15	0.000359923	0.00278993
API5	4.58e-12	2.76e-11		GALNT8	1.1e-06	9.82e-06		SLC1A2	8.81e-06	8.9e-05
AGPAT5	4.68e-12	2.82e-11		RNPC3	1.15e-06	1.02e-05		SLC19A2	0.000427163	0.00326447
ZNF124	4.83e-12	2.91e-11		AL353801.3	1.16e-06	1.03e-05		SLC10A7	7.43e-05	0.000652313
FRYL	4.92e-12	2.96e-11		VIRMA	1.2e-06	1.06e-05		SLC10A1	6.03e-06	6.21e-05
NAA35	5.25e-12	3.16e-11		MYH11	1.2e-06	1.06e-05		SLAIN2	0.00151899	0.0102488
TMEM178B	5.3e-12	3.19e-11		TNFRSF10A	1.22e-06	1.08e-05		SKAP1-AS1	0.00760981	0.0420605
ST6GAL1	5.66e-12	3.39e-11		CYP4V2	1.25e-06	1.1e-05		SKAP1	1.04e-21	2.98e-20
ISY1	6.54e-12	3.91e-11		RSU1	1.3e-06	1.15e-05		SIPA1L2	1.76e-19	4.67e-18
IL7	6.96e-12	4.16e-11		AC023469.1	1.33e-06	1.18e-05		SIPA1	4.18e-05	0.000381016
FLACC1	7.14e-12	4.27e-11		TTN	1.33e-06	1.18e-05		SIN3A	1.16e-07	1.44e-06
FAM133B	7.42e-12	4.43e-11		NDRG3	1.36e-06	1.2e-05		SIMC1	1.05e-20	2.86e-19
AL121944.1	7.59e-12	4.53e-11		N4BP2	1.44e-06	1.27e-05		SIK2	1.56e-11	2.7e-10
FGFR1	7.77e-12	4.63e-11		AC106028.4	1.45e-06	1.28e-05		SIAH1	0.00120123	0.00834301
PIGB	8.22e-12	4.9e-11		AC244197.2	1.47e-06	1.3e-05		SHOC2	3.18e-16	7.27e-15
AC104078.2	8.44e-12	5.03e-11		PER2	1.49e-06	1.31e-05		SHF	0.00265993	0.016878
PPP2CA	8.5e-12	5.06e-11		HINT1	1.5e-06	1.31e-05		SH3KBP1	1.87e-26	6.15e-25
ZBP1	8.5e-12	5.06e-11		ZNF865	1.51e-06	1.32e-05		SH2D2A	0.00789293	0.0434559
EVI5	8.55e-12	5.09e-11		AL589693.1	1.51e-06	1.32e-05		SH2B3	1.86e-05	0.000179185
RBM10	8.58e-12	5.1e-11		FAM160B1	1.55e-06	1.36e-05		SH2B2	1.33e-05	0.000131121
AC009107.2	8.98e-12	5.33e-11		LAMTOR5-AS1	1.57e-06	1.37e-05		SGK3	1.11e-05	0.000111147
PRPF3	9.53e-12	5.66e-11		EIF4E3	1.61e-06	1.41e-05		SFT2D1	1.43e-05	0.000140826
ZMYND11	1.01e-11	5.97e-11		ANKRD36	1.65e-06	1.44e-05		SFMBT2	2.9e-10	4.55e-09
LSMEM1	1.01e-11	5.98e-11		IDH2	1.68e-06	1.47e-05		SFMBT1	0.000171654	0.00140877
INVS	1.03e-11	6.07e-11		PPP1R10	1.69e-06	1.48e-05		SF3B6	0.00296156	0.0184802
KCTD9	1.06e-11	6.25e-11		WASHC2C	1.76e-06	1.53e-05		SF1	0.00124405	0.00860475
ST8SIA4	1.09e-11	6.45e-11		UHRF1BP1L	1.78e-06	1.55e-05		SETD7	0.000322981	0.0025216
MTMR10	1.18e-11	6.97e-11		LIMK2	1.8e-06	1.56e-05		SETD5	0.000110287	0.000937262
TTC19	1.26e-11	7.45e-11		AC026704.1	1.89e-06	1.64e-05		SETD3	0.000634574	0.00468822
XRN2	1.27e-11	7.46e-11		ZBTB44	1.91e-06	1.66e-05		SET	1.71e-08	2.28e-07
RNF165	1.32e-11	7.76e-11		OSTF1	1.92e-06	1.67e-05		SESN1	0.00144616	0.00982208
TMEM140	1.34e-11	7.89e-11		ARHGAP5	1.96e-06	1.7e-05		SERTAD2	6.61e-05	0.000584716
TMEM135	1.36e-11	8.01e-11		MIA3	1.97e-06	1.71e-05		SERTAD1	3.36e-15	7.27e-14
TBC1D22B	1.5e-11	8.84e-11		AL121944.1	2.06e-06	1.78e-05		SERINC1	2.7e-05	0.000254008
ZNF831	1.55e-11	9.1e-11		LAYN	2.13e-06	1.84e-05		SERGEF	0.000771674	0.00557378
MAP4	1.56e-11	9.17e-11		FKBP11	2.21e-06	1.91e-05		SERF1B	9.04e-05	0.000783123
STK40	1.61e-11	9.47e-11		CDK6	2.23e-06	1.92e-05		SEPTIN7-AS1	0.000961071	0.00679533
ZKSCAN7-AS1	1.67e-11	9.8e-11		MTHFS	2.34e-06	2.01e-05		SEPTIN6	1.06e-07	1.32e-06
AC012442.2	1.71e-11	1.01e-10		CREBRF	2.38e-06	2.05e-05		SEPTIN2	4.95e-05	0.000446229
MTRNR2L1	1.76e-11	1.03e-10		KIF14	2.41e-06	2.07e-05		SEPTIN1	0.00656502	0.0369505
ARHGAP35	1.83e-11	1.07e-10		TP53INP1	2.43e-06	2.08e-05		SENP7	2.76e-16	6.33e-15
VCP	1.89e-11	1.11e-10		USP14	2.44e-06	2.09e-05		SENP6	1.9e-08	2.52e-07
RIC3	1.92e-11	1.12e-10		AC131934.1	2.44e-06	2.09e-05		SENP2	1.79e-08	2.39e-07
ZNF652	2e-11	1.17e-10		CD44-AS1	2.45e-06	2.1e-05		SEMA4D	5.29e-07	6.17e-06
VPS26B	2.03e-11	1.19e-10		KIAA1549	2.46e-06	2.11e-05		SEMA3F-AS1	0.00299943	0.0186849
ZFYVE9	2.13e-11	1.24e-10		SLA	2.52e-06	2.16e-05		SELENOK	3.11e-05	0.000289011
BEAN1	2.15e-11	1.26e-10		NETO2	2.63e-06	2.25e-05		SELENOI	4.41e-10	6.83e-09
PAPOLB	2.18e-11	1.27e-10		ODF2L	2.72e-06	2.32e-05		SELENOF	2.9e-07	3.47e-06
DAZAP2	2.2e-11	1.28e-10		CLK4	2.74e-06	2.34e-05		SEL1L3	0.00203934	0.0133255
SLC4A10	2.25e-11	1.31e-10		SNX19	2.79e-06	2.38e-05		SECISBP2L	0.000208883	0.00169395
SPTLC1	2.29e-11	1.33e-10		MDM4	2.86e-06	2.44e-05		SECISBP2	0.000307211	0.00241691
MRPL55	2.3e-11	1.34e-10		PI4K2B	2.92e-06	2.49e-05		SEC63	0.00676803	0.0379772
AC068282.2	2.5e-11	1.45e-10		CD82	2.95e-06	2.51e-05		SEC61B	2.45e-06	2.64e-05
AC034268.2	2.67e-11	1.55e-10		AC112721.2	2.95e-06	2.51e-05		SEC61A1	0.00659868	0.0371173
TANGO6	2.77e-11	1.61e-10		AC093525.4	3.04e-06	2.58e-05		SEC31A	1.98e-11	3.4e-10
PVR	2.87e-11	1.67e-10		TVP23C	3.06e-06	2.6e-05		SEC23A	0.0015123	0.0102148
AC005670.1	3.06e-11	1.77e-10		FBXW4	3.18e-06	2.7e-05		SEC16A	0.00263243	0.016738
LARP4B	3.27e-11	1.89e-10		ZNF526	3.19e-06	2.7e-05		SEC14L6	0.00420759	0.0250512
ANAPC5	3.39e-11	1.96e-10		ZNF143	3.41e-06	2.88e-05		SDR42E2	3.33e-05	0.000307869
VIPR2	3.4e-11	1.97e-10		DENND6B	3.43e-06	2.9e-05		SDF2L1	4.35e-05	0.000396083
AP000787.1	3.5e-11	2.02e-10		AC239799.2	3.43e-06	2.9e-05		SCX	0.00405452	0.0242731
AC109587.1	3.56e-11	2.06e-10		SEC11A	3.55e-06	2.99e-05		SCN1B	0.000859853	0.00615043
E4F1	3.64e-11	2.1e-10		AC010260.1	3.57e-06	3.01e-05		SCLT1	0.000362972	0.00281003
TIAM1	3.84e-11	2.22e-10		TAOK1	3.57e-06	3.01e-05		SCGB3A1	3.59e-08	4.68e-07
TPK1	3.88e-11	2.24e-10		AC079684.1	3.71e-06	3.12e-05		SCAF4	1.29e-10	2.08e-09
UROS	4.19e-11	2.41e-10		AC068193.1	3.83e-06	3.22e-05		SCAF11	1.91e-05	0.000183659
DUSP10	4.19e-11	2.41e-10		AL157786.1	3.84e-06	3.22e-05		SBDS	6.1e-05	0.00054259
COX7A2L	4.27e-11	2.46e-10		ADAM12	3.92e-06	3.29e-05		SAXO2	0.00726701	0.0404081
LINC01031	4.6e-11	2.64e-10		AC058791.1	3.99e-06	3.34e-05		SATB1-AS1	0.0039871	0.0239161
ZCCHC17	4.77e-11	2.74e-10		UHRF1BP1	4.02e-06	3.37e-05		SAT1	2.55e-05	0.000240137
LINC01278	4.77e-11	2.74e-10		MCCC2	4.06e-06	3.4e-05		SART1	0.00111483	0.00779577
AC093865.1	4.79e-11	2.75e-10		AC087500.1	4.14e-06	3.47e-05		SAP130	0.00152563	0.0102898
AC048341.1	4.87e-11	2.79e-10		INTS9	4.27e-06	3.56e-05		SAMD8	1.49e-05	0.000145734
AL109824.1	4.88e-11	2.8e-10		CALR	4.37e-06	3.65e-05		SAMD15	0.000128622	0.00107766
WASF2	5.38e-11	3.08e-10		RBM14	4.44e-06	3.71e-05		SAMD12-AS1	0.000165189	0.00135753
TMEM62	5.4e-11	3.09e-10		GNS	4.51e-06	3.76e-05		SAFB2	2.14e-09	3.12e-08
MINDY2	5.45e-11	3.12e-10		TUBD1	4.54e-06	3.78e-05		SAE1	1.18e-05	0.00011738
IL17RA	6.19e-11	3.54e-10		SYCE2	4.73e-06	3.93e-05		SACM1L	0.00378823	0.0228945
C5orf24	6.31e-11	3.61e-10		SEL1L	4.83e-06	4.02e-05		S100A5	0.0027361	0.0173136
LSM1	6.77e-11	3.86e-10		MYO9A	4.87e-06	4.05e-05		S100A11	2.06e-07	2.5e-06
TGM1	7.37e-11	4.2e-10		RBPJ	4.89e-06	4.06e-05		RYR3	0.000423504	0.00324053
SNX30	7.6e-11	4.33e-10		GPR155	5.03e-06	4.17e-05		RYK	1.22e-07	1.51e-06
MBTPS1	7.98e-11	4.55e-10		KCTD14	5.18e-06	4.29e-05		RXRA	0.00128512	0.00884891
ZDHHC11B	8.77e-11	4.98e-10		ZNF569	5.35e-06	4.43e-05		RUVBL2	0.00482059	0.0282807
IQCB1	8.87e-11	5.04e-10		CYSLTR1	5.42e-06	4.5e-05		RUVBL1	0.000937932	0.00664702
SLAIN2	8.91e-11	5.06e-10		IKBKB	5.69e-06	4.71e-05		RUFY1	0.000637532	0.0047063
SSBP2	9.15e-11	5.19e-10		COX10	5.73e-06	4.74e-05		RTTN	1.34e-29	4.81e-28
AC010531.5	9.89e-11	5.6e-10		ZC3H12A	5.74e-06	4.75e-05		RTN4RL1	4.47e-13	8.43e-12
AL133346.1	1.01e-10	5.74e-10		NCMAP	5.81e-06	4.8e-05		RTN4	1.79e-07	2.18e-06
KLHDC2	1.03e-10	5.82e-10		MSN	5.87e-06	4.85e-05		RTN3	2.3e-05	0.000218139
UBE2N	1.05e-10	5.94e-10		SCAI	5.97e-06	4.92e-05		RSU1	5.25e-05	0.000471635
SUDS3	1.06e-10	5.98e-10		AL732292.2	5.97e-06	4.92e-05		RSRP1	2.5e-05	0.00023594
TRAF6	1.06e-10	5.99e-10		H3F3A	5.99e-06	4.93e-05		RSRC2	0.00406588	0.0243253
FYCO1	1.06e-10	6.01e-10		ARHGAP26-AS1	6.06e-06	4.99e-05		RSPH9	0.00023716	0.00190234
SLC10A1	1.07e-10	6.02e-10		ITGA4	6.09e-06	5.01e-05		RSF1	8.14e-07	9.31e-06
TMEM141	1.1e-10	6.2e-10		DCAF6	6.23e-06	5.12e-05		RRP1B	6.29e-06	6.46e-05
ANTXR2	1.12e-10	6.34e-10		MAP1LC3B	6.29e-06	5.17e-05		RRM1	1.44e-06	1.61e-05
TIMM17A	1.22e-10	6.86e-10		ICE2	6.36e-06	5.23e-05		RRBP1	5.27e-06	5.47e-05
NPAT	1.24e-10	6.98e-10		CHM	6.37e-06	5.23e-05		RRAS2	4.65e-34	1.89e-32
ST13	1.25e-10	7.03e-10		MYL12A	6.49e-06	5.33e-05		RPTOR	5.83e-06	6.03e-05
MREG	1.28e-10	7.2e-10		TNFRSF10D	6.62e-06	5.43e-05		RPS6KL1	0.00228101	0.0147478
NIN	1.29e-10	7.25e-10		ST8SIA4	6.76e-06	5.53e-05		RPS6KB1	3.21e-05	0.000298137
AL513188.1	1.32e-10	7.43e-10		AL645568.1	6.77e-06	5.54e-05		RPS6KA5	1.18e-11	2.06e-10
PXK	1.36e-10	7.66e-10		SLC18A2	6.87e-06	5.62e-05		RPS6KA3	2.94e-60	2.11e-58
GRAMD1A	1.41e-10	7.95e-10		ZDHHC23	6.89e-06	5.63e-05		RPS6KA2	6.81e-08	8.63e-07
TPM4	1.42e-10	8e-10		XRN2	6.95e-06	5.67e-05		RPRD2	2.59e-09	3.75e-08
PCYT1A	1.47e-10	8.23e-10		TFCP2	6.95e-06	5.68e-05		RPRD1B	5.59e-10	8.59e-09
BCL2	1.49e-10	8.37e-10		AC020913.1	7.12e-06	5.81e-05		RPP38-DT	1.12e-05	0.000111612
UBR2	1.5e-10	8.42e-10		PARP4	7.3e-06	5.95e-05		RPN2	0.00142751	0.00972719
RAB11FIP3	1.55e-10	8.67e-10		NME7	7.35e-06	5.98e-05		RPL7	5.27e-10	8.11e-09
RSU1	1.58e-10	8.85e-10		ZNF880	7.38e-06	6e-05		RPL36AL	1.29e-11	2.25e-10
STK38L	1.68e-10	9.38e-10		AL157827.2	7.57e-06	6.15e-05		RPL22L1	0.000836685	0.00599869
ANKRD33B	1.71e-10	9.57e-10		ZNF274	7.61e-06	6.18e-05		RPL13A	0.00137179	0.00936524
FIBP	1.77e-10	9.86e-10		SF3B3	7.68e-06	6.23e-05		RPA1	7.87e-05	0.000687635
POLB	1.78e-10	9.96e-10		GNAI1	7.72e-06	6.27e-05		RORC	2.81e-12	5.06e-11
AC009137.1	1.81e-10	1.01e-09		GNG4	7.87e-06	6.38e-05		RO60	0.00303485	0.0188545
MPC2	1.89e-10	1.05e-09		AC010978.1	7.91e-06	6.4e-05		RNPS1	0.00258072	0.0164587
CCT6B	1.99e-10	1.11e-09		LYPD3	7.91e-06	6.4e-05		RNPC3	0.00203905	0.0133255
HLCS	2.07e-10	1.15e-09		SLC27A1	7.92e-06	6.41e-05		RNFT1-DT	0.000439852	0.00335865
NSD1	2.44e-10	1.35e-09		CLINT1	8.01e-06	6.47e-05		RNF4	3.95e-14	8.05e-13
AC100778.2	2.47e-10	1.37e-09		KIF5C	8.08e-06	6.53e-05		RNF34	5.21e-08	6.71e-07
PPTC7	2.49e-10	1.38e-09		FAM219B	8.69e-06	7.01e-05		RNF216	2.36e-42	1.2e-40
RASAL1	2.65e-10	1.47e-09		CYTH3	8.76e-06	7.07e-05		RNF215	1.69e-10	2.7e-09
CCDC144A	2.67e-10	1.48e-09		SNN	9.32e-06	7.5e-05		RNF207	5.98e-15	1.27e-13
TXNDC11	2.85e-10	1.57e-09		RAB21	9.45e-06	7.6e-05		RNF185	2e-11	3.43e-10
RFC1	2.99e-10	1.65e-09		PTPRE	9.56e-06	7.69e-05		RNF139-AS1	0.00877553	0.0476744
DNMT1	3.02e-10	1.67e-09		CNNM2	9.64e-06	7.75e-05		RNF138	0.00223202	0.0144665
SNW1	3.08e-10	1.7e-09		ATP9A	9.94e-06	7.98e-05		RNF111	7.73e-68	6.27e-66
AC018690.1	3.08e-10	1.7e-09		BLZF1	1e-05	8.05e-05		RNF11	0.00452143	0.02679
HACD2	3.31e-10	1.83e-09		WAPL	1.01e-05	8.11e-05		RNASEH1-AS1	0.000771361	0.0055737
GTF2I	3.36e-10	1.85e-09		CSRP2	1.02e-05	8.16e-05		RMRP	0.00129902	0.008938
CPEB3	3.49e-10	1.92e-09		AP002495.1	1.02e-05	8.17e-05		RMND5A	0.000105832	0.000902732
IMMP2L	3.54e-10	1.95e-09		AP000787.1	1.03e-05	8.23e-05		RMI1	0.000616527	0.00456408
UXS1	3.62e-10	1.99e-09		RBM19	1.06e-05	8.48e-05		RMC1	0.00719774	0.0401076
DNAJC11	3.66e-10	2.01e-09		CEP128	1.07e-05	8.53e-05		RLIM	0.000113129	0.00095964
SMAD2	4.01e-10	2.21e-09		TLE5	1.07e-05	8.53e-05		RINT1	2.22e-07	2.69e-06
WASL	4.21e-10	2.31e-09		AL133334.1	1.07e-05	8.55e-05		RIN3	0.00249718	0.0159734
GLRX	4.36e-10	2.39e-09		RNF144A	1.08e-05	8.65e-05		RIF1	3.21e-06	3.42e-05
HHAT	4.42e-10	2.42e-09		CEACAM21	1.11e-05	8.84e-05		RHOF	5.6e-05	0.00050026
AC009237.14	4.54e-10	2.49e-09		SNHG25	1.14e-05	9.09e-05		RHOB	0.000438115	0.00334678
GAREM1	4.73e-10	2.59e-09		GCNA	1.14e-05	9.12e-05		RHD	0.000320063	0.002502
TNFSF8	4.73e-10	2.59e-09		AC005808.1	1.15e-05	9.13e-05		RGS3	1.55e-13	3.06e-12
MCM10	4.76e-10	2.6e-09		FOCAD	1.15e-05	9.19e-05		RGS18	0.000218487	0.0017633
FMR1	4.77e-10	2.61e-09		CCDC6	1.19e-05	9.49e-05		RGS1	1.57e-15	3.47e-14
MVB12B	4.97e-10	2.72e-09		AC018628.2	1.19e-05	9.5e-05		RGPD8	9.72e-09	1.33e-07
SPSB1	5.15e-10	2.81e-09		AC017104.1	1.2e-05	9.56e-05		RGL4	0.00555909	0.0320521
MKRN2OS	5.23e-10	2.86e-09		AFAP1L2	1.2e-05	9.56e-05		RGCC	1.34e-07	1.65e-06
BANP	5.45e-10	2.97e-09		ZNF79	1.21e-05	9.61e-05		RFX7	1.01e-09	1.52e-08
ATG12	5.51e-10	3.01e-09		LINC00612	1.21e-05	9.63e-05		RFX3	2.95e-12	5.3e-11
TMEM256	5.54e-10	3.02e-09		SERF2	1.21e-05	9.64e-05		RFX2	3.53e-09	5.06e-08
AC012568.1	5.58e-10	3.04e-09		LIMD2	1.24e-05	9.86e-05		RFFL	3.44e-23	1.03e-21
MYO6	5.78e-10	3.15e-09		CCNT2	1.26e-05	0.0001		RFC5	0.00047324	0.00358268
HIBCH	5.99e-10	3.26e-09		TMEM44	1.26e-05	0.00010009		RETSAT	0.00295819	0.0184654
ACYP2	6.06e-10	3.29e-09		C10orf95	1.29e-05	0.0001021		RETREG1	0.00302639	0.0188083
SYNRG	6.16e-10	3.35e-09		MTAP	1.33e-05	0.000105186		REST	0.000520702	0.00391439
WASHC4	6.31e-10	3.43e-09		AKAP9	1.34e-05	0.000105814		RERE	0.000301943	0.00238258
RBBP4	6.53e-10	3.54e-09		FLT1	1.35e-05	0.000106238		RELT	0.00444694	0.026391
AC034102.5	6.67e-10	3.62e-09		KCTD20	1.35e-05	0.000106502		RELL1	1.86e-14	3.87e-13
FAM126A	7.01e-10	3.8e-09		ZNF736	1.35e-05	0.000106623		RELCH	0.00363951	0.0220972
KIF2A	7.11e-10	3.85e-09		CITED2	1.37e-05	0.000107925		RELB	0.00756433	0.0418467
KIFC3	7.71e-10	4.17e-09		UTP23	1.42e-05	0.000111627		RDH13	0.00261346	0.0166404
KANTR	7.74e-10	4.18e-09		RBBP5	1.42e-05	0.000111658		RCOR3	8.19e-10	1.24e-08
IKZF1	8.22e-10	4.43e-09		SRR	1.45e-05	0.000113979		RCAN3AS	0.000333438	0.00259884
HDAC7	8.32e-10	4.49e-09		ANGPT2	1.48e-05	0.000116505		RC3H1	8.78e-27	2.91e-25
PPP3CB	8.66e-10	4.66e-09		CASC19	1.49e-05	0.000117253		RBMS1	1.67e-26	5.51e-25
CC2D2B	8.74e-10	4.7e-09		GTPBP10	1.5e-05	0.000118197		RBM33	4.36e-26	1.42e-24
CDRT1	8.88e-10	4.78e-09		AL589990.1	1.52e-05	0.000119216		RBM3	9.46e-08	1.18e-06
GPR155	9.06e-10	4.87e-09		ING4	1.53e-05	0.00011972		RBM26	1.85e-13	3.61e-12
ABCA10	9.31e-10	5.01e-09		PIK3R1	1.55e-05	0.00012134		RBM25	0.000406225	0.00312258
R3HDM1	9.47e-10	5.09e-09		CD8B	1.55e-05	0.000121716		RBM10	1.74e-11	3e-10
AC022075.1	1.01e-09	5.41e-09		CCDC146	1.56e-05	0.000122432		RBFOX2	0.000152158	0.00125491
KPNB1	1.02e-09	5.45e-09		IFT140	1.57e-05	0.000122935		RBCK1	0.000147093	0.00121804
UBE2K	1.11e-09	5.92e-09		PRKAR2B	1.59e-05	0.000124511		RBBP4	0.00594547	0.0339823
PTPN13	1.13e-09	6.04e-09		TUT1	1.62e-05	0.000126867		RB1	1.03e-08	1.41e-07
SEC31A	1.16e-09	6.2e-09		POLE3	1.65e-05	0.000128768		RAVER2	0.000179656	0.00146921
CDH8	1.2e-09	6.39e-09		CGGBP1	1.65e-05	0.000128834		RASGRF2	1.11e-21	3.16e-20
ADD3-AS1	1.21e-09	6.48e-09		TRIM65	1.66e-05	0.000129566		RASD2	0.00358835	0.0218225
AVL9	1.22e-09	6.49e-09		ARMCX4	1.66e-05	0.000129753		RASAL3	0.00561238	0.0322988
ZNF721	1.27e-09	6.75e-09		ELOA-AS1	1.68e-05	0.000130623		RASAL1	3.08e-05	0.000287065
ABCC11	1.28e-09	6.85e-09		SAFB2	1.69e-05	0.000131723		RARS2	5.37e-06	5.57e-05
AP002784.1	1.3e-09	6.92e-09		DGKA	1.71e-05	0.000133033		RARG	0.000120832	0.00101889
PPP4R2	1.38e-09	7.36e-09		NDUFAF2	1.73e-05	0.000134304		RARA	1.38e-05	0.000135842
VCPIP1	1.51e-09	8.03e-09		EEF2K	1.79e-05	0.000139029		RAPGEFL1	0.000149065	0.00123105
CTDSP1	1.55e-09	8.26e-09		INVS	1.8e-05	0.000140046		RAP1GDS1	1.44e-09	2.13e-08
STMP1	1.63e-09	8.65e-09		CCDC47	1.81e-05	0.00014016		RAP1B	5.23e-06	5.44e-05
PTGER2	1.64e-09	8.72e-09		AC097376.3	1.82e-05	0.000140812		RALY	1.18e-06	1.33e-05
INTS9	1.67e-09	8.86e-09		UPP1	1.83e-05	0.000142086		RALGAPB	8.41e-06	8.52e-05
PPP1R9A	1.67e-09	8.86e-09		SNHG19	1.84e-05	0.000142631		RALGAPA2	5.13e-41	2.49e-39
ZNF814	1.7e-09	9.01e-09		MAN1C1	1.86e-05	0.000143685		RAF1	1.15e-13	2.27e-12
SLIRP	1.71e-09	9.07e-09		ZNF266	1.91e-05	0.00014761		RAD23B	6.62e-07	7.63e-06
AC010201.3	1.74e-09	9.25e-09		LINC00298	1.93e-05	0.000148953		RABIF	8.24e-05	0.000717391
CGGBP1	1.79e-09	9.46e-09		MSH3	1.93e-05	0.000148953		RAB6A	7.17e-09	1e-07
SMC4	1.85e-09	9.81e-09		PGAM1	1.93e-05	0.000149107		RAB5A	3.45e-08	4.5e-07
NONO	1.9e-09	1.01e-08		HDAC5	1.95e-05	0.000150554		RAB40B	1.48e-07	1.82e-06
ZNF430	1.9e-09	1.01e-08		RPS10-NUDT3	1.98e-05	0.000152689		RAB3GAP2	1.36e-11	2.37e-10
STARD3NL	1.96e-09	1.03e-08		PPP1R2	2.01e-05	0.000154574		RAB35	0.000113257	0.000960291
ORC2	1.97e-09	1.04e-08		HCST	2.04e-05	0.00015732		RAB2A	3.37e-09	4.84e-08
PPP2R2D	2.07e-09	1.09e-08		TRAPPC2	2.1e-05	0.000161369		RAB28	2.84e-17	6.78e-16
GXYLT1	2.14e-09	1.13e-08		JPX	2.11e-05	0.000161994		RAB1A	2.43e-22	7.06e-21
LINC02340	2.15e-09	1.13e-08		LINC01303	2.18e-05	0.000166928		RAB18	1.05e-05	0.000105224
TASP1	2.22e-09	1.17e-08		Z93020.1	2.22e-05	0.000170345		RAB14	0.00299572	0.018668
STX17-AS1	2.24e-09	1.18e-08		MCL1	2.27e-05	0.000174068		RAB12	0.000340399	0.00264862
TOGARAM2	2.28e-09	1.2e-08		ZC3H14	2.3e-05	0.000176374		RAB11FIP1	3.7e-10	5.77e-09
AC034195.1	2.29e-09	1.2e-08		MAP4K3-DT	2.34e-05	0.000178798		QSOX1	0.00278887	0.0175751
AL645933.3	2.36e-09	1.24e-08		MFHAS1	2.35e-05	0.000179796		QRSL1	0.00467856	0.0276056
TXNDC9	2.41e-09	1.27e-08		AC078845.1	2.36e-05	0.000180671		PVT1	0.00272167	0.0172341
RXRA	2.41e-09	1.27e-08		ANKRD6	2.39e-05	0.000182281		PUF60	0.00292142	0.0182668
VPS50	2.56e-09	1.34e-08		C11orf65	2.44e-05	0.000185846		PTX3	0.00128631	0.00885383
CPD	2.59e-09	1.36e-08		AC004494.1	2.46e-05	0.000187523		PTTG1IP	1.22e-09	1.82e-08
KIF21A	2.68e-09	1.4e-08		MIPEP	2.49e-05	0.000189996		PTPRS	4.31e-15	9.26e-14
ERN1	2.7e-09	1.41e-08		CNOT6	2.5e-05	0.000190566		PTPRA	3.23e-06	3.44e-05
CXXC5	2.76e-09	1.45e-08		BTF3L4	2.65e-05	0.000201581		PTPN4	5.43e-07	6.32e-06
CIAO1	2.79e-09	1.46e-08		CARS2	2.66e-05	0.000201951		PTPN2	1.34e-08	1.81e-07
ADGRV1	2.8e-09	1.46e-08		NEIL1	2.7e-05	0.00020496		PTPN11	1.25e-05	0.000123607
PHACTR2-AS1	2.85e-09	1.49e-08		NUF2	2.71e-05	0.000205811		PTPN1	0.000139114	0.00115508
TBC1D5	3.21e-09	1.68e-08		GORASP2	2.72e-05	0.000206171		PTP4A2	0.00508578	0.029718
MYLIP	3.22e-09	1.68e-08		PTGES3	2.76e-05	0.000209082		PTK2	3.07e-14	6.3e-13
TAGAP	3.25e-09	1.69e-08		NEDD4L	2.78e-05	0.000210861		PTCSC2	0.00891483	0.0483315
KATNBL1	3.27e-09	1.7e-08		AC139100.2	2.8e-05	0.000212213		PTCH2	2.24e-05	0.000212436
FBXO28	3.36e-09	1.75e-08		DYRK2	2.83e-05	0.000214488		PTCD3	0.00444094	0.0263639
VEZT	3.58e-09	1.87e-08		DCHS1	2.84e-05	0.000214499		PTBP3	9.5e-07	1.08e-05
ENTPD1-AS1	3.8e-09	1.98e-08		SPEN	2.88e-05	0.000217133		PSMG3	1.55e-06	1.71e-05
AL031599.1	3.88e-09	2.02e-08		C2CD3	2.88e-05	0.000217418		PSMD5	1.14e-05	0.000113957
WSB1	4.02e-09	2.09e-08		RASGEF1B	2.97e-05	0.000223798		PSMD14	1.89e-08	2.51e-07
PPA1	4.28e-09	2.22e-08		KDM3A	3.03e-05	0.00022812		PSMD12	0.000528232	0.00396615
TNRC18	4.33e-09	2.24e-08		SLC4A8	3.06e-05	0.000230339		PSMB7	0.00519457	0.0302151
ANKRD6	4.35e-09	2.25e-08		HIP1	3.15e-05	0.00023682		PSEN1	0.000121274	0.00102169
CCDC88B	4.4e-09	2.28e-08		LLGL2	3.24e-05	0.000243063		PRPF8	8.78e-05	0.000762055
MT1X	4.62e-09	2.39e-08		TSEN15	3.26e-05	0.000244532		PRPF39	0.000665774	0.00488544
GARS	4.82e-09	2.49e-08		CTBP2	3.29e-05	0.000247102		PRORP	0.00595025	0.0339991
LARGE1	4.99e-09	2.57e-08		ANTXR2	3.32e-05	0.000248816		PRMT7	0.00574839	0.0330196
FASN	5.06e-09	2.61e-08		SNHG15	3.32e-05	0.000248904		PRMT2	0.00040837	0.00313776
AL136115.3	5.19e-09	2.68e-08		ANKMY1	3.33e-05	0.00024929		PRKRIP1	1.08e-05	0.000108367
OPA3	5.37e-09	2.77e-08		RHOB	3.39e-05	0.000253666		PRKDC	5.36e-09	7.58e-08
TRAK2	5.62e-09	2.9e-08		SHBG	3.43e-05	0.000256557		PRKCQ	8.07e-08	1.01e-06
MCL1	5.81e-09	2.99e-08		TSPAN3	3.56e-05	0.000265909		PRKCG	0.00244113	0.0156567
LINC02520	5.88e-09	3.03e-08		MUC4	3.56e-05	0.000265967		PRKCB	2.29e-12	4.16e-11
TRGV2	5.93e-09	3.05e-08		TMEM87B	3.61e-05	0.000269324		PRKAR2A	2.07e-12	3.77e-11
AP3D1	6.17e-09	3.17e-08		BRCC3	3.65e-05	0.00027233		PRKAR1B	1.16e-05	0.000115461
LARP4	6.44e-09	3.31e-08		TAC4	3.73e-05	0.000278184		PRKAG1	0.00892327	0.048363
NTRK1	6.62e-09	3.39e-08		SUDS3	3.74e-05	0.000278805		PRKACB	3.04e-05	0.000283467
STX12	6.65e-09	3.41e-08		ZSCAN18	3.76e-05	0.000280349		PREX1	8.34e-16	1.87e-14
SMG5	6.69e-09	3.42e-08		MYO1E	3.79e-05	0.000282791		PREP	1.66e-13	3.26e-12
TXNL4A	7.18e-09	3.68e-08		CD6	3.8e-05	0.00028302		PRELID2	1.43e-08	1.92e-07
BZW2	7.33e-09	3.75e-08		GAB3	3.8e-05	0.000283208		PRDX1	0.00848244	0.0462731
AC020911.2	7.73e-09	3.95e-08		TMEM209	3.87e-05	0.000288288		PRCC	0.0056791	0.032642
PTPN1	8.02e-09	4.09e-08		RCHY1	3.93e-05	0.000292726		PRC1-AS1	9.86e-06	9.93e-05
C22orf24	8.09e-09	4.13e-08		AC073569.2	4.11e-05	0.000305374		PPWD1	3.83e-15	8.26e-14
TMEM267	8.11e-09	4.13e-08		AC138123.1	4.16e-05	0.00030879		PPP6C	4.5e-06	4.71e-05
IFFO2	8.14e-09	4.14e-08		GALK2	4.2e-05	0.000311808		PPP3CC	2.26e-13	4.34e-12
MSRA	8.24e-09	4.2e-08		EMB	4.21e-05	0.000311808		PPP3CB	2.32e-05	0.000220199
STX18	8.4e-09	4.28e-08		PMM2	4.23e-05	0.000313661		PPP2R5E	7.62e-13	1.42e-11
CDK19	8.6e-09	4.38e-08		FMO5	4.26e-05	0.000315364		PPP2R2B	6.84e-08	8.67e-07
AP4E1	8.83e-09	4.49e-08		B4GALT4-AS1	4.26e-05	0.000315723		PPP2R2A	5.16e-07	6.03e-06
TOX4	8.88e-09	4.52e-08		TRAPPC8	4.29e-05	0.000317075		PPP1R18	0.00160278	0.0107228
N4BP2	8.9e-09	4.52e-08		HHLA2	4.31e-05	0.000318848		PPP1R15B	0.00334161	0.0205183
TATDN3	8.96e-09	4.55e-08		G3BP2	4.37e-05	0.000323103		PPP1R15A	0.000724445	0.00526624
AC090198.1	9.15e-09	4.64e-08		CSKMT	4.44e-05	0.000328008		PPP1R12B	2.27e-08	3e-07
RARS	9.19e-09	4.66e-08		DNMT3A	4.47e-05	0.000329908		PPP1R12A	5.63e-33	2.22e-31
ZNF394	9.32e-09	4.72e-08		SH3RF3	4.5e-05	0.000331821		PPP1R10	6.46e-09	9.08e-08
MLF2	9.83e-09	4.98e-08		HLA-DRA	4.54e-05	0.000334686		PPP1CB	2.2e-14	4.53e-13
KLHDC10	9.87e-09	5e-08		SNTB1	4.62e-05	0.000340348		PPM1K-DT	0.00195218	0.0128196
DEK	9.91e-09	5.02e-08		ZNF549	4.7e-05	0.000346107		PPM1F	0.00720633	0.0401312
DCAF10	9.97e-09	5.05e-08		ARG1	4.82e-05	0.000354578		PPIL3	0.000458087	0.00348203
NNT	1.02e-08	5.16e-08		AL359258.2	4.84e-05	0.000355826		PPHLN1	0.00174672	0.0115935
LRRC37B	1.02e-08	5.17e-08		ZBTB2	4.89e-05	0.000359302		PPFIA1	1.85e-08	2.47e-07
NUP210	1.02e-08	5.18e-08		AC092295.2	4.89e-05	0.000359302		PPARD	1.08e-10	1.75e-09
RHOG	1.03e-08	5.22e-08		CRAMP1	5.02e-05	0.00036851		PPA1	0.000175433	0.00143659
HDAC1	1.05e-08	5.3e-08		AC007608.1	5.1e-05	0.000373899		POU2F3	0.00322632	0.0198699
ACSL1	1.08e-08	5.46e-08		CHURC1	5.1e-05	0.000373899		POU2F1	1.16e-14	2.45e-13
CCDC7	1.13e-08	5.7e-08		LONRF2	5.16e-05	0.000378169		POMGNT2	2.25e-06	2.44e-05
KPNA4	1.13e-08	5.71e-08		XRCC1	5.19e-05	0.000379658		POM121C	1.58e-05	0.000154036
HIST1H2AC	1.13e-08	5.72e-08		YEATS4	5.26e-05	0.000384762		POM121	0.000134015	0.00111728
ATXN10	1.16e-08	5.84e-08		ZKSCAN7-AS1	5.27e-05	0.000385345		POLR2A	2.6e-17	6.24e-16
CCDC50	1.16e-08	5.85e-08		CALM2	5.29e-05	0.000386561		POLR1C	0.0014901	0.0100797
FOXN2	1.16e-08	5.86e-08		BABAM1	5.31e-05	0.000388135		POLH	0.00152769	0.0102962
TEX264	1.17e-08	5.89e-08		HEXIM1	5.32e-05	0.000388493		POLG2	0.00320959	0.0197868
ZNF37A	1.17e-08	5.9e-08		MTPN	5.36e-05	0.000391245		POLB	2.11e-06	2.31e-05
SUPV3L1	1.18e-08	5.96e-08		HSP90AA1	5.44e-05	0.000396513		POLA1	0.000374993	0.00289458
IPMK	1.2e-08	6.01e-08		ESD	5.44e-05	0.00039656		POGZ	0.000523915	0.00393534
COG6	1.21e-08	6.08e-08		FXN	5.53e-05	0.000402649		PNRC1	0.000285187	0.00225907
SRCAP	1.21e-08	6.08e-08		PDSS2	5.65e-05	0.000411775		PNP	0.00700246	0.0391972
DIP2A-IT1	1.22e-08	6.14e-08		MMUT	5.67e-05	0.000412519		PNN	3.67e-05	0.000336934
PCMT1	1.25e-08	6.28e-08		AC067945.4	5.72e-05	0.00041621		PLXDC2	2.87e-05	0.000268129
FAM43A	1.3e-08	6.53e-08		TMEM220	5.73e-05	0.000416357		PLPPR3	7.83e-07	8.97e-06
HOTAIRM1	1.31e-08	6.57e-08		AC017101.1	5.81e-05	0.000422081		PLPP1	6.22e-07	7.19e-06
AC008667.1	1.33e-08	6.69e-08		ZNF212	5.82e-05	0.000422829		PLP2	2.71e-10	4.28e-09
GNB2	1.35e-08	6.78e-08		UBLCP1	5.88e-05	0.000426674		PLEKHG3	0.00167786	0.0111774
RNF13	1.37e-08	6.84e-08		RHOQ	5.88e-05	0.00042685		PLEKHG1	0.000824134	0.00591791
MAP2K7	1.37e-08	6.88e-08		SPOPL	5.91e-05	0.000428856		PLCL2	9.09e-15	1.92e-13
AP002433.2	1.39e-08	6.96e-08		TGS1	5.92e-05	0.000428856		PLCL1	6.43e-05	0.000569831
ACSL5	1.41e-08	7.05e-08		DOCK3	5.96e-05	0.000432012		PLAAT2	0.000339779	0.00264491
ATL2	1.41e-08	7.07e-08		FAM91A1	6.2e-05	0.000448636		PKN2-AS1	0.00305065	0.0189208
OCIAD1	1.43e-08	7.14e-08		PRCP	6.2e-05	0.000448687		PKN2	4.03e-49	2.41e-47
ZC3H12C	1.43e-08	7.17e-08		RBM10	6.21e-05	0.0004488		PKD2L2	7.89e-13	1.46e-11
PPP1R15B	1.45e-08	7.26e-08		AC022973.4	6.33e-05	0.000456513		PJA2	2.67e-05	0.000251804
GSN	1.46e-08	7.29e-08		PRXL2C	6.53e-05	0.000469863		PIWIL4	0.00585324	0.0335279
KIF3B	1.46e-08	7.3e-08		SCAF4	6.53e-05	0.000469941		PITPNB	6.55e-05	0.000580213
ZCCHC2	1.49e-08	7.43e-08		USP28	6.59e-05	0.000473937		PIP4K2A	8.76e-16	1.96e-14
SYT9	1.53e-08	7.64e-08		IFITM3	6.59e-05	0.000474157		PIK3IP1-AS1	1.18e-17	2.89e-16
TRAF3IP2-AS1	1.57e-08	7.81e-08		CTC1	6.63e-05	0.000476542		PIK3C2A	1.85e-15	4.08e-14
LIMK2	1.57e-08	7.82e-08		SYK	6.74e-05	0.000484186		PIGV	0.00711394	0.039728
RUVBL1	1.6e-08	7.98e-08		TMTC1	6.91e-05	0.000496096		PIGF	0.0019259	0.0126741
AC010974.2	1.6e-08	7.99e-08		RND1	6.95e-05	0.000498623		PICALM	5.1e-73	4.39e-71
PGM2L1	1.61e-08	8e-08		EIF3L	6.96e-05	0.000499327		PIAS2	6.94e-05	0.000611066
TNFRSF1B	1.63e-08	8.1e-08		ALG12	7.1e-05	0.000508364		PI4KA	1.18e-15	2.63e-14
PPP1CC	1.65e-08	8.19e-08		AC067930.8	7.1e-05	0.000508611		PI4K2B	1.52e-05	0.000148325
DOCK11	1.66e-08	8.24e-08		SFSWAP	7.14e-05	0.000510711		PHYKPL	0.000317213	0.00248183
FBXO38	1.68e-08	8.36e-08		SCAF11	7.15e-05	0.000511888		PHTF2	0.000114199	0.000967832
LMNB1-DT	1.8e-08	8.91e-08		B4GALT1	7.18e-05	0.000513744		PHLPP2	0.00199702	0.0130721
AL031668.1	1.82e-08	9.02e-08		XRCC6	7.25e-05	0.000516922		PHLPP1	5.44e-25	1.7e-23
LINC02284	1.82e-08	9.03e-08		AC097375.3	7.25e-05	0.000516922		PHLDB2	0.00617117	0.0350441
CLIC5	1.83e-08	9.05e-08		LRRC70	7.25e-05	0.000516922		PHKA2	8.53e-06	8.63e-05
BLOC1S4	1.84e-08	9.14e-08		ANTXRL	7.25e-05	0.000516922		PHIP	9.28e-05	0.000801423
TAF15	1.88e-08	9.33e-08		EHF	7.25e-05	0.000516922		PHGDH	0.00127922	0.00881817
SIT1	2.1e-08	1.04e-07		AC134312.4	7.25e-05	0.000516922		PHF20	5.53e-06	5.73e-05
LIMS1	2.1e-08	1.04e-07		SLC9A9-AS1	7.25e-05	0.000516922		PHACTR1	0.00919429	0.0496723
PSTPIP1	2.12e-08	1.05e-07		MMRN2	7.25e-05	0.000516922		PGM2	0.00414345	0.0247284
WDSUB1	2.16e-08	1.07e-07		AC007344.1	7.25e-05	0.000516922		PGAP2	0.00727355	0.0404322
AC073655.2	2.2e-08	1.08e-07		AL353653.1	7.25e-05	0.000516922		PFDN6	0.000519208	0.00390476
AC131571.1	2.23e-08	1.1e-07		NCBP2-AS1	7.34e-05	0.000522698		PEX3	0.00589036	0.0337091
MSH2	2.26e-08	1.12e-07		IDS	7.36e-05	0.000524119		PEX16	0.00237018	0.0152707
MRPS9	2.3e-08	1.13e-07		GTF2H1	7.37e-05	0.000524529		PERP	4.18e-11	6.95e-10
AL021707.6	2.33e-08	1.15e-07		CEP68	7.4e-05	0.000526692		PER3	0.00676311	0.0379612
ASB8	2.39e-08	1.18e-07		BIN3	7.48e-05	0.000531698		PER2	2.12e-14	4.39e-13
ARNT	2.4e-08	1.18e-07		TBCD	7.51e-05	0.000533698		PELI2	1.54e-157	3.33e-155
USP28	2.41e-08	1.19e-07		VASN	7.66e-05	0.000544148		PEG13	0.000444947	0.00339475
MTERF1	2.5e-08	1.23e-07		SAMD10	7.72e-05	0.000547586		PEBP1	0.000957106	0.00676989
MAPK6	2.5e-08	1.23e-07		KDM4A-AS1	7.75e-05	0.000549622		PEAK1	7.51e-19	1.94e-17
CAND1	2.52e-08	1.24e-07		ARL6IP6	7.85e-05	0.000556316		PDZD8	3.1e-05	0.000288457
CDS2	2.61e-08	1.28e-07		TMEM238	7.96e-05	0.000563502		PDXK	0.000117034	0.000990032
MARCH5	2.63e-08	1.29e-07		AL121935.1	8.01e-05	0.000566796		PDXDC1	1.13e-15	2.52e-14
CKAP5	2.73e-08	1.34e-07		GGT7	8.04e-05	0.000569336		PDS5B	2.31e-15	5.04e-14
ZNHIT1	2.8e-08	1.38e-07		WTAP	8.12e-05	0.000574637		PDS5A	3.79e-11	6.33e-10
RABL2B	2.84e-08	1.39e-07		WSB1	8.13e-05	0.000575184		PDK3	5.91e-06	6.11e-05
GHDC	2.87e-08	1.41e-07		SLC3A1	8.28e-05	0.000585263		PDGFD	0.000620059	0.00458833
AC012615.1	2.93e-08	1.43e-07		ARHGAP29-AS1	8.48e-05	0.00059845		PDE7A	1.52e-24	4.71e-23
ERLEC1	3.13e-08	1.53e-07		AC037487.2	8.51e-05	0.000600574		PDE5A	0.000133515	0.00111512
AC005695.2	3.24e-08	1.58e-07		RUFY2	8.53e-05	0.000601212		PDE4D	4.05e-60	2.9e-58
RNF220	3.26e-08	1.59e-07		ZC3H12D	8.57e-05	0.000604012		PCSK5	9e-05	0.000780593
DYNC1LI1	3.33e-08	1.63e-07		TRUB2	8.64e-05	0.000608797		PCNX2	0.00396452	0.0238337
FES	3.34e-08	1.63e-07		RAB27B	8.8e-05	0.000619478		PCNX1	1.07e-76	9.62e-75
FURIN	3.37e-08	1.65e-07		EIF2S2	8.89e-05	0.000625054		PCMTD1	9.54e-12	1.67e-10
FKBP8	3.46e-08	1.69e-07		NCAM2	8.98e-05	0.000630667		PCM1	3.37e-07	4e-06
AMZ1	3.61e-08	1.76e-07		EP400	8.98e-05	0.000630667		PCGF5	0.000195408	0.00159027
SULT1B1	3.68e-08	1.79e-07		PFDN5	9.15e-05	0.000642054		PCED1B	8.68e-45	4.76e-43
AP2A2	3.8e-08	1.85e-07		DDT	9.18e-05	0.000643811		PCCA	0.000878963	0.00627618
MCAM	3.93e-08	1.91e-07		WARS	9.32e-05	0.000653085		PCBP1-AS1	4.18e-10	6.49e-09
TMEM184B	4e-08	1.94e-07		ADRB2	9.49e-05	0.000664587		PCBD2	1.92e-05	0.000183925
TRIM23	4.06e-08	1.97e-07		COX4I1	9.53e-05	0.000667253		PCAT1	4.65e-19	1.21e-17
HCG20	4.07e-08	1.98e-07		HIRA	9.56e-05	0.000669048		PBXIP1	7.63e-07	8.76e-06
UPF2	4.52e-08	2.19e-07		DMTN	9.68e-05	0.000677257		PBX3	0.0038127	0.0229972
PPM1L	4.53e-08	2.2e-07		LINC01006	9.76e-05	0.000682414		PBRM1	3.96e-06	4.18e-05
PPIL4	4.57e-08	2.21e-07		PRKCA-AS1	9.92e-05	0.000692577		PAX8-AS1	0.00695059	0.0389305
AC018682.1	4.92e-08	2.38e-07		PIP5K1A	9.92e-05	0.000692814		PATJ	4.57e-06	4.78e-05
PANK2	4.93e-08	2.39e-07		CDC123	9.98e-05	0.000696409		PARP8	2.28e-90	2.43e-88
UPF1	5.19e-08	2.51e-07		AXIN2	0.000100099	0.000697836		PARP15	0.000339541	0.00264417
Z83847.1	5.25e-08	2.53e-07		LRRC46	0.000101918	0.000710056		PARG	7.51e-17	1.76e-15
AC138956.1	5.38e-08	2.59e-07		PMEPA1	0.000102165	0.000711297		PARD6G	2.69e-05	0.000253177
MID1	5.4e-08	2.6e-07		HIST2H2AA4	0.00010284	0.000715509		PAPOLG	0.0044229	0.0262737
UBE2I	5.41e-08	2.61e-07		LRRC37A3	0.000102925	0.000715858		PACSIN2	5.09e-32	1.98e-30
SEMA3C	5.45e-08	2.63e-07		BZW2	0.000103534	0.000719845		PACS1	9.12e-05	0.000789213
CD58	5.48e-08	2.64e-07		NMT2	0.000103728	0.00072095		P4HB	0.0017184	0.011431
SWAP70	5.5e-08	2.65e-07		SRFBP1	0.000104139	0.00072356		OXSR1	4.28e-11	7.12e-10
SLC25A33	5.66e-08	2.72e-07		LY9	0.000104523	0.000725739		OXCT1	0.000484604	0.00365944
GNA12	5.7e-08	2.74e-07		PRMT9	0.000106383	0.000738151		OTX2-AS1	6.36e-09	8.95e-08
SZT2	5.73e-08	2.76e-07		ORMDL1	0.000107478	0.000744992		OTULINL	0.000149556	0.00123456
PRPSAP2	5.75e-08	2.77e-07		EMP1	0.000107664	0.000745773		OTUD7B	6.96e-06	7.11e-05
AC011676.3	5.86e-08	2.82e-07		NBL1	0.000107866	0.000746918		OSTF1	2.85e-06	3.06e-05
AL096677.1	5.98e-08	2.87e-07		SETDB1	0.000109258	0.000756045		OSBPL3	5.37e-17	1.27e-15
YIPF6	6.05e-08	2.9e-07		CFL1	0.000109529	0.000757668		OSBP2	2.46e-09	3.57e-08
OXR1	6.1e-08	2.93e-07		MCM5	0.000111967	0.000774004		ORC4	0.000615323	0.00455878
DENND1A	6.28e-08	3.01e-07		AC022146.2	0.000112659	0.000778265		ORC2	6.17e-09	8.69e-08
RABL3	6.45e-08	3.09e-07		MZT2B	0.000113313	0.000782251		OPRM1	0.000354246	0.00274708
MIATNB	6.46e-08	3.1e-07		POLR2B	0.000114098	0.000787408		OPA1-AS1	5.88e-15	1.25e-13
SNRPN	6.47e-08	3.1e-07		JOSD1	0.000114191	0.000787783		OPA1	1.5e-20	4.1e-19
MRPL57	6.52e-08	3.13e-07		AL133415.1	0.00011442	0.000789096		OMG	0.000107118	0.000912435
MIEN1	6.54e-08	3.13e-07		AGGF1	0.00011494	0.000792418		OGT	3.22e-32	1.26e-30
NME3	6.69e-08	3.2e-07		SBF2-AS1	0.000116127	0.000799523		ODR4	0.000278669	0.00221219
ZNF431	6.82e-08	3.26e-07		GNB4	0.000118143	0.000813128		ODF2L	2.47e-11	4.2e-10
SLCO4A1	6.88e-08	3.29e-07		ZNF135	0.000119655	0.000822979		ODC1	9.92e-05	0.000851093
STARD4-AS1	7.47e-08	3.56e-07		EFCAB14-AS1	0.000120227	0.000826356		OCIAD1	9.76e-05	0.000839086
LRRC41	7.57e-08	3.61e-07		AL021707.1	0.000120708	0.000829105		OCA2	5.93e-11	9.75e-10
HK2	8.05e-08	3.84e-07		SNRNP70	0.000123647	0.000849007		NUP98	1.92e-49	1.16e-47
AC009313.1	8.07e-08	3.84e-07		ZNF410	0.00012598	0.000864451		NUP88	2.7e-09	3.9e-08
ANKRD23	8.1e-08	3.86e-07		ATP5MC3	0.000128652	0.000882194		NUP214	2.08e-14	4.32e-13
KLF13	8.48e-08	4.03e-07		DYNLL1	0.000128842	0.000883197		NUP210L	2.51e-07	3.02e-06
TBC1D31	8.5e-08	4.04e-07		GET1	0.000129599	0.000888092		NUP210	0.00014788	0.00122346
KCNJ15	8.5e-08	4.04e-07		KPNA3	0.00012997	0.000890336		NUP155	0.00678536	0.0380513
NDE1	8.55e-08	4.06e-07		AC007780.1	0.000131174	0.000898278		NUP133	0.00714565	0.0398897
CELSR3	8.68e-08	4.12e-07		ZKSCAN7	0.000131227	0.000898345		NUP107	0.000584552	0.00435004
OSBPL7	8.75e-08	4.16e-07		RAB2B	0.000131564	0.00090035		NUMB	8.68e-06	8.76e-05
TRABD	8.81e-08	4.18e-07		UNG	0.000133072	0.000909752		NUFIP2	1.31e-06	1.47e-05
PA2G4	8.88e-08	4.21e-07		UBALD1	0.00013445	0.000918253		NUDT4	0.000996939	0.00703275
PSMA3	8.89e-08	4.22e-07		ZFP30	0.000135121	0.000922531		NUDT11	0.00134788	0.00922252
ARHGDIA	9.27e-08	4.39e-07		TERF1	0.000135331	0.000923656		NUBPL	0.00204521	0.0133591
AC005052.2	9.47e-08	4.48e-07		NDUFS1	0.00013555	0.000924533		NUAK1	1.44e-05	0.000140919
RBX1	9.59e-08	4.54e-07		SLFNL1-AS1	0.000136847	0.000932444		NTRK1	2.21e-06	2.41e-05
RNASEH2B	9.65e-08	4.57e-07		DDX1	0.000137306	0.000935264		NT5DC2	0.00226488	0.0146589
COX10-AS1	9.68e-08	4.58e-07		SLC25A6	0.000137607	0.000936689		NT5C3A	0.000331063	0.00258142
TARBP1	9.74e-08	4.61e-07		ARID3B	0.000138463	0.000941889		NSMCE3	1.53e-05	0.000149325
IGBP1	1.04e-07	4.89e-07		ACYP2	0.000138551	0.000942172		NSMAF	4.45e-31	1.67e-29
PSMA3-AS1	1.04e-07	4.9e-07		UNC5C	0.000138833	0.000943777		NSD2	3.11e-05	0.000289011
ZDHHC7	1.04e-07	4.91e-07		VPS26B	0.000140157	0.000952464		NRXN3	0.000119493	0.00100898
NAA25	1.05e-07	4.95e-07		CCDC38	0.000140814	0.000956611		NRXN1	1.82e-09	2.69e-08
M6PR	1.09e-07	5.15e-07		MTRES1	0.000141435	0.000960506		NR3C2	1.85e-52	1.17e-50
BTD	1.12e-07	5.27e-07		RILPL1	0.000142472	0.000967233		NR2F6	9.6e-09	1.32e-07
AL133342.1	1.13e-07	5.33e-07		AL139246.3	0.000146108	0.000991588		NR2C2	4.71e-20	1.27e-18
KSR2	1.13e-07	5.34e-07		PTCH2	0.000147077	0.000997828		NPM1	0.000121165	0.00102123
DTNBP1	1.14e-07	5.39e-07		APC	0.000147661	0.00100113		NPLOC4	0.000282846	0.00224245
AL121900.1	1.15e-07	5.41e-07		CIAO1	0.000148398	0.0010048		NPHS1	7.64e-09	1.06e-07
TRA2B	1.18e-07	5.56e-07		B3GNTL1	0.0001484	0.0010048		NPEPL1	0.000785025	0.00565868
ZNF875	1.19e-07	5.59e-07		DDX19A	0.00014856	0.00100556		NOSIP	3.19e-12	5.73e-11
P4HA1	1.25e-07	5.86e-07		HEXIM2	0.000148827	0.00100703		NOP56	6.67e-05	0.000589986
ANGEL2	1.29e-07	6.05e-07		TBC1D32	0.000151039	0.00102166		NOP53	0.00199014	0.0130317
HPCAL1	1.29e-07	6.09e-07		CRIP2	0.000152503	0.00103122		NOMO2	0.000229396	0.00184649
UBALD2	1.34e-07	6.28e-07		EIF5A	0.000153514	0.00103769		NOM1	1.6e-05	0.000156097
FBXL15	1.34e-07	6.31e-07		FUS	0.000153885	0.00103954		NOL10	9.7e-05	0.000834387
UFL1	1.35e-07	6.34e-07		SETD3	0.000154518	0.00104347		NMT2	0.00021297	0.00172633
GRK2	1.39e-07	6.54e-07		AC005476.2	0.000155859	0.00105217		NME9	0.00858041	0.046766
AC009226.1	1.44e-07	6.75e-07		SREK1	0.000160909	0.00108412		NLRC4	0.00251674	0.0160857
AC022182.1	1.46e-07	6.84e-07		NCOA7-AS1	0.000161236	0.00108597		NLRC3	1.28e-06	1.44e-05
TDRD3	1.46e-07	6.87e-07		ANKRD26	0.00016155	0.00108737		NLK	6.85e-05	0.000603895
AL161725.1	1.47e-07	6.9e-07		STIL	0.000161995	0.00108929		NKTR	1.75e-05	0.000169151
ZNF141	1.48e-07	6.95e-07		RNF144B	0.000163614	0.00109981		NKPD1	0.00119776	0.00832826
CYB5R4	1.48e-07	6.95e-07		ATP1A1-AS1	0.000163963	0.0011018		NKD1	3.56e-09	5.09e-08
ZNF383	1.5e-07	7.04e-07		AL035427.1	0.000164877	0.00110757		NIPSNAP3A	0.00282966	0.0177835
CDC20B	1.54e-07	7.2e-07		AC024075.3	0.000165143	0.00110899		NINJ2	8.29e-06	8.42e-05
PDK3	1.56e-07	7.31e-07		AL163932.1	0.000167398	0.0011234		NIN	3.95e-08	5.12e-07
GMPS	1.6e-07	7.46e-07		TP53BP2	0.000169538	0.00113702		NIF3L1	0.00217085	0.0141148
CHD3	1.61e-07	7.5e-07		BTD	0.000169661	0.00113747		NGLY1	0.00468926	0.0276599
FLVCR1	1.61e-07	7.52e-07		RPP38	0.000172089	0.00115337		NFE2L3	0.00730883	0.0405672
LRP5L	1.7e-07	7.91e-07		DNM3	0.000172647	0.00115673		NFE2L2	5.79e-06	5.99e-05
TTC37	1.7e-07	7.91e-07		CAMK2N1	0.000173829	0.00116427		NEO1	9.07e-10	1.37e-08
RNASET2	1.71e-07	7.96e-07		NDOR1	0.000174242	0.00116665		NEMF	2.12e-07	2.57e-06
ACSL3	1.77e-07	8.24e-07		FHL1	0.00017567	0.00117582		NELL2	1.59e-06	1.75e-05
BLOC1S6	1.8e-07	8.39e-07		HDAC2	0.000177027	0.00118452		NEK9	0.00520883	0.0302598
CEP126	1.8e-07	8.4e-07		RCOR3	0.000184278	0.00123143		NEK2	8.7e-15	1.84e-13
PEX26	1.91e-07	8.91e-07		PAK6	0.000185271	0.00123766		NEDD1	0.00512443	0.0298592
TRBV28	2.06e-07	9.57e-07		ZNF469	0.000185577	0.0012393		NDUFV2	0.000157337	0.00129531
AC092053.3	2.08e-07	9.66e-07		TOM1	0.000186913	0.00124741		NDUFB9	0.0090241	0.0488377
OOEP	2.11e-07	9.81e-07		G3BP1	0.000187366	0.00125003		NDUFB4	0.000551277	0.00411738
DENND5B	2.17e-07	1.01e-06		OS9	0.000189374	0.0012626		NDUFB2-AS1	0.0046367	0.0274025
PBLD	2.18e-07	1.01e-06		ADPGK	0.000190132	0.00126683		NDUFAF7	0.00517943	0.030146
TAF13	2.19e-07	1.02e-06		NEK4	0.000190698	0.00127018		NDUFAF2	0.000250118	0.00199932
ZNF410	2.22e-07	1.03e-06		SGCE	0.000191448	0.00127476		NDFIP1	1.73e-11	2.99e-10
RERE	2.26e-07	1.05e-06		ARRDC3	0.000194698	0.00129598		NCOR1	6e-23	1.78e-21
CAMK2A	2.31e-07	1.07e-06		JPT1	0.000195742	0.00130251		NCOA7-AS1	0.00845959	0.0461895
NKAIN1	2.4e-07	1.11e-06		AC008549.2	0.00019674	0.00130872		NCOA6	1.18e-06	1.33e-05
ZNF345	2.41e-07	1.11e-06		ZNF44	0.000198052	0.00131702		NCOA5	0.000135946	0.00113184
KIAA0513	2.42e-07	1.12e-06		ZNF141	0.000198606	0.00132028		NCOA4	0.00719737	0.0401076
CLK4	2.43e-07	1.13e-06		CCDC141	0.000199072	0.00132294		NCOA3	1.84e-09	2.71e-08
SIRT1	2.45e-07	1.14e-06		SNIP1	0.00020147	0.00133801		NCL	3.28e-05	0.000303993
TAMM41	2.51e-07	1.16e-06		SUCLG1	0.000202021	0.00134123		NCKAP1L	0.00403905	0.0241884
XRCC6	2.65e-07	1.23e-06		DDX39B	0.000205621	0.00136293		NCK1	0.00357693	0.0217674
CSDE1	2.68e-07	1.24e-06		FKBP15	0.000205622	0.00136293		NCF2	0.000321541	0.00251249
AL078581.4	2.76e-07	1.28e-06		RAMP1	0.000205789	0.00136359		NCBP3	0.00692508	0.0388112
KLHL18	2.88e-07	1.33e-06		FOXP1-AS1	0.000207031	0.00137093		NCBP1	1.15e-08	1.57e-07
MRPL43	2.91e-07	1.34e-06		PATL1	0.000210531	0.00139366		NBR1	2e-06	2.19e-05
PSMA1	3.02e-07	1.39e-06		UNC5CL	0.000211021	0.00139645		NAPRT	0.0085148	0.0464359
SMC3	3.03e-07	1.39e-06		TOGARAM1	0.000212471	0.00140559		NAPA	0.000372578	0.00287714
AC012676.1	3.03e-07	1.39e-06		SLC24A1	0.000216402	0.00142955		NAP1L5	0.000145314	0.00120385
GCNT4	3.08e-07	1.42e-06		IPCEF1	0.000216442	0.00142955		NAP1L4	2.58e-13	4.95e-12
SARDH	3.27e-07	1.5e-06		CDKN1A	0.000216734	0.00143102		NAMPT	0.00728223	0.0404683
ELMOD3	3.29e-07	1.51e-06		SRP54	0.000217468	0.0014354		NAA35	6.72e-11	1.1e-09
CASP3	3.3e-07	1.52e-06		AAMDC	0.000220144	0.00145213		NAA25	0.000926029	0.0065753
DOT1L	3.31e-07	1.52e-06		ZBTB4	0.000221958	0.00146362		MZF1-AS1	0.0022084	0.0143387
NCLN	3.46e-07	1.59e-06		C5orf22	0.000222234	0.00146497		MYO6	5.66e-14	1.14e-12
EPAS1	3.48e-07	1.6e-06		NPM1	0.000222936	0.00146912		MYLIP	0.000123142	0.00103458
TEP1	3.55e-07	1.62e-06		RASAL3	0.000223968	0.00147545		MYEF2	0.00174085	0.0115636
ZNF217	3.62e-07	1.66e-06		TPK1	0.000224237	0.00147674		MYCBP2-AS1	0.00142797	0.00972719
KIAA0556	3.65e-07	1.67e-06		PHF8	0.000224513	0.00147809		MYCBP2	8.35e-09	1.16e-07
HSPB1	3.68e-07	1.68e-06		CRYBG1	0.00022553	0.00148384		MYBL1	8.55e-08	1.07e-06
SEPTIN9	3.74e-07	1.71e-06		ERFL	0.000225533	0.00148384		MUS81	0.00490075	0.0287144
NME7	3.76e-07	1.72e-06		MRPL22	0.000227285	0.00149441		MTRNR2L12	9.47e-05	0.00081732
ARHGAP31-AS1	3.79e-07	1.73e-06		CLCN6	0.000228942	0.00150483		MTREX	4.53e-21	1.26e-19
MHENCR	3.79e-07	1.73e-06		FAXDC2	0.000231049	0.0015177		MTOR	0.0021336	0.0138872
ANP32A	3.8e-07	1.74e-06		PDXK	0.000232067	0.00152341		MTMR6	0.000137394	0.00114183
UTP18	3.85e-07	1.76e-06		ASCC2	0.000235647	0.00154542		MTMR3	4.41e-33	1.75e-31
PRR14L	3.85e-07	1.76e-06		BOLA1	0.00023785	0.00155936		MTMR10	0.000297987	0.00235237
CCNDBP1	3.97e-07	1.81e-06		TIMM23B-AGAP6	0.000242215	0.00158646		MTFR1	5.07e-07	5.93e-06
CFAP97	4.03e-07	1.84e-06		HEATR1	0.000243316	0.00159316		MTFP1	0.00175477	0.0116351
LSM12	4.11e-07	1.87e-06		CCDC32	0.000244554	0.00160075		MTERF4	0.00308395	0.0191081
EIF4H	4.16e-07	1.89e-06		SMPDL3A	0.000249138	0.00162971		MTDH	0.00158203	0.0106003
ZNF784	4.24e-07	1.93e-06		AC026341.1	0.000249827	0.0016337		MT-ND6	2.77e-05	0.000260159
ERGIC1	4.35e-07	1.98e-06		MRPL2	0.00025039	0.00163686		MT-ATP8	1.04e-54	6.76e-53
SLBP	4.61e-07	2.1e-06		ZNF93	0.000251837	0.00164579		MSN	1.02e-06	1.16e-05
CD74	4.77e-07	2.17e-06		MARK4	0.000253509	0.00165566		MSL3	0.00648455	0.0365423
IMPAD1	4.89e-07	2.22e-06		HSPA4	0.000253682	0.00165626		MSL2	6.82e-09	9.54e-08
HMBOX1	4.93e-07	2.24e-06		AC104041.1	0.000254901	0.00166369		MRPS9	0.00297379	0.0185439
AC130469.1	5.06e-07	2.29e-06		ADAM9	0.000255056	0.00166417		MRPS14	4.04e-09	5.76e-08
TPRN	5.08e-07	2.3e-06		MED26	0.000257185	0.00167753		MRPS12	0.0055473	0.0319942
ZNF587B	5.12e-07	2.32e-06		AP3M2	0.000258786	0.00168743		MRPL18	0.00157116	0.0105428
PPEF1	5.15e-07	2.33e-06		PLPPR3	0.000260936	0.0017009		MRPL10	0.000396923	0.0030549
C1orf56	5.23e-07	2.37e-06		ZSWIM5	0.00026518	0.00172802		MROH8	0.000537093	0.00402285
TTC16	5.26e-07	2.38e-06		SLC1A5	0.000268575	0.00174903		MROH1	3.33e-10	5.23e-09
AC022395.1	5.28e-07	2.39e-06		AL357079.1	0.000270196	0.00175903		MPZL2	2.38e-10	3.77e-09
SNX2	5.42e-07	2.45e-06		FBF1	0.000271364	0.00176607		MPZL1	0.00264454	0.0167977
HSD11B1L	5.47e-07	2.47e-06		ANKDD1A	0.00027206	0.00177004		MPRIP	5.2e-07	6.07e-06
ZDHHC3	5.51e-07	2.49e-06		SAMHD1	0.000272229	0.00177057		MPP6	0.00399324	0.0239451
ARMC3	5.63e-07	2.54e-06		SLAMF1	0.000273927	0.00178049		MOSPD1	0.00510489	0.029778
MED1	5.85e-07	2.64e-06		TMEM268	0.000279363	0.00181354		MOSMO	2.36e-12	4.27e-11
MRPS36	5.87e-07	2.65e-06		LINC01473	0.000279368	0.00181354		MORN3	3.9e-08	5.07e-07
URI1	5.88e-07	2.65e-06		CCDC154	0.000282138	0.00183036		MORN1	0.000785272	0.00565868
PSMD14	5.91e-07	2.66e-06		SMIM24	0.00028404	0.00184212		MORF4L2	2.42e-10	3.83e-09
SPDYA	5.91e-07	2.67e-06		ATXN7L1	0.000286346	0.00185589		MORF4L1	0.00870644	0.0473549
IL12RB2	6.04e-07	2.72e-06		AC022540.1	0.000286783	0.00185814		MON2	5.78e-61	4.19e-59
CSPP1	6.05e-07	2.73e-06		ANAPC4	0.000287967	0.00186522		MON1B	0.00232182	0.0149696
HSF5	6.13e-07	2.76e-06		LRRC7	0.00028823	0.00186625		MOB4	6.48e-12	1.15e-10
HK1	6.16e-07	2.78e-06		LRRC34	0.000288308	0.00186625		MOB3A	2.43e-08	3.2e-07
TMPO	6.22e-07	2.8e-06		ECSCR	0.000289668	0.00186796		MOB2	1.52e-05	0.000148329
NDUFAF2	6.22e-07	2.8e-06		AC087752.3	0.000289668	0.00186796		MNAT1	4.71e-19	1.23e-17
SZRD1	6.29e-07	2.83e-06		AP001350.1	0.000289668	0.00186796		MMP24	0.000272857	0.00216698
FBXW2	6.44e-07	2.9e-06		LINC01480	0.000289668	0.00186796		MLXIP	8.61e-05	0.000748058
MMS22L	6.47e-07	2.91e-06		AC138932.2	0.000289668	0.00186796		MLLT3	9.62e-05	0.000828638
SCAPER	6.49e-07	2.92e-06		DANT2	0.000289668	0.00186796		MKRN2OS	0.000119493	0.00100898
CEP250	6.5e-07	2.92e-06		PON1	0.000289668	0.00186796		MKNK1	0.000280199	0.00222338
PTPRM	6.57e-07	2.95e-06		AC034213.1	0.000289668	0.00186796		MIS12	0.000607239	0.00450251
ZFYVE1	6.67e-07	3e-06		MLIP-AS1	0.000289668	0.00186796		MINDY2	0.00033801	0.00263336
AC109492.1	6.74e-07	3.03e-06		SOX1-OT	0.000289668	0.00186796		MIGA2	0.0084308	0.0460732
RGS16	6.76e-07	3.04e-06		TRIM50	0.000289668	0.00186796		MIGA1	7.34e-07	8.45e-06
AL034550.2	6.82e-07	3.06e-06		AL445588.1	0.000289668	0.00186796		MIER1	0.00406415	0.0243229
MOB1B	7.08e-07	3.18e-06		AL513365.2	0.000290854	0.00187502		MICU1	0.000114931	0.000973585
FAM135A	7.24e-07	3.25e-06		SRP19	0.000300819	0.00193864		MICAL2	2.77e-06	2.98e-05
HIP1	7.26e-07	3.26e-06		TMEM33	0.000304492	0.00196046		MIA3	0.000672179	0.00492655
RAE1	7.34e-07	3.29e-06		FYCO1	0.000307503	0.00197922		MGP	3.41e-08	4.46e-07
FHIT	7.47e-07	3.35e-06		KIAA0556	0.000307973	0.00198163		MGAT5	7.98e-28	2.74e-26
IK	7.54e-07	3.37e-06		SLC3A2	0.00030859	0.00198497		MGAT4A	7.96e-08	1e-06
AL357153.2	7.62e-07	3.41e-06		ST3GAL4	0.00030923	0.00198846		MGAT1	2.76e-08	3.62e-07
GNE	8.03e-07	3.59e-06		TBC1D16	0.000316335	0.00203224		MGA	0.0079864	0.0439443
TSPAN3	8.12e-07	3.63e-06		CHRM5	0.000316876	0.00203379		MFSD9	0.00601119	0.0343047
PPCDC	8.12e-07	3.63e-06		ITGA5	0.000317375	0.00203572		MFSD6	0.000290857	0.00230101
NUP50-DT	8.15e-07	3.64e-06		AC026347.1	0.000317769	0.00203761		MFSD11	0.00720608	0.0401312
ELOVL4	8.2e-07	3.66e-06		AC245014.3	0.000329664	0.00210991		METTL16	0.000117839	0.000996392
ST8SIA1	8.2e-07	3.66e-06		STRADA	0.000334669	0.00213994		MESP1	1.47e-05	0.000144075
AL591368.1	8.35e-07	3.72e-06		PRSS57	0.00033497	0.00214052		MEG3	0.000469424	0.00356086
MCM3AP	8.64e-07	3.85e-06		UBB	0.00033523	0.00214151		MEF2A	0.00138609	0.00945589
CWF19L2	8.66e-07	3.86e-06		ZFAND4	0.000336513	0.00214904		MED31	0.00185038	0.0122295
OSBP	8.77e-07	3.91e-06		AP1B1	0.000338508	0.0021611		MED30	1.16e-05	0.000115367
TESPA1	8.79e-07	3.91e-06		PPP4R4	0.00034171	0.00217981		MED23	1.08e-05	0.000107935
ZNF473	8.93e-07	3.98e-06		ZCWPW2	0.000341758	0.00217981		MED15	3.66e-05	0.000336054
ERI2	9.14e-07	4.07e-06		NUFIP2	0.000343156	0.00218805		MED12L	0.00513033	0.0298791
AC008764.2	9.26e-07	4.12e-06		FANCF	0.000346051	0.00220513		MECP2	4.07e-05	0.000371763
ZNF492	9.35e-07	4.16e-06		CFLAR-AS1	0.000347503	0.00221232		ME1	1.04e-21	2.97e-20
APOBEC3G	9.4e-07	4.18e-06		AL161430.1	0.000351611	0.00223568		MDN1	4.47e-11	7.43e-10
AL031709.1	9.46e-07	4.2e-06		TMEM230	0.000353048	0.00224343		MDM4	0.00110733	0.00774918
GPR89A	9.57e-07	4.25e-06		GRSF1	0.000353499	0.0022456		MDH1B	9.81e-15	2.07e-13
NAPA-AS1	9.61e-07	4.26e-06		ZNF683	0.000355064	0.00225484		MCUB	8.61e-11	1.4e-09
BLOC1S2	9.66e-07	4.29e-06		KLHL15	0.000358757	0.00227758		MCU	1.8e-05	0.000173933
Z83844.2	9.68e-07	4.29e-06		NNT-AS1	0.00036192	0.00229553		MCTP2	2.31e-34	9.45e-33
SHB	9.68e-07	4.3e-06		LEPR	0.000368228	0.00233409		MCL1	0.000697751	0.00508942
MTRF1L	9.71e-07	4.31e-06		CCDC189	0.000368708	0.0023364		MBTD1	0.000117975	0.000997081
R3HDM4	9.77e-07	4.33e-06		ZNF487	0.000373235	0.00236436		MBNL1-AS1	0.00534064	0.0309378
KIAA2026	9.78e-07	4.34e-06		CREBL2	0.000375592	0.00237855		MAX	0.000266031	0.00211642
ITM2C	9.78e-07	4.34e-06		MYORG	0.000376978	0.00238586		MAU2	3.83e-07	4.52e-06
XBP1	9.86e-07	4.37e-06		AC091057.2	0.000377342	0.00238742		MATR3	0.000293772	0.00232208
CRACR2A	9.94e-07	4.4e-06		GCNT4	0.00038299	0.00242091		MARCH5	0.00190554	0.012549
RBBP6	1.02e-06	4.49e-06		SS18L1	0.000383236	0.00242172		MAPRE1	0.00182827	0.0120964
SETBP1	1.02e-06	4.5e-06		RFPL3S	0.000384181	0.00242694		MAPK8IP3	0.000466129	0.00353732
CCNL2	1.03e-06	4.56e-06		FBXO4	0.00038822	0.00245094		MAPK14	6.54e-07	7.55e-06
ZFP14	1.06e-06	4.66e-06		AL117381.1	0.000388957	0.00245483		MAPK1	2.21e-17	5.35e-16
EIF4A2	1.06e-06	4.7e-06		GDPD1	0.000390489	0.00246374		MAP7D2	5.72e-07	6.64e-06
CDC37L1	1.06e-06	4.7e-06		AGO1	0.000394325	0.00248641		MAP4K5	1.5e-10	2.4e-09
ARF4	1.11e-06	4.91e-06		PGM3	0.000395625	0.00249384		MAP3K5	1.06e-17	2.61e-16
OVOL2	1.13e-06	4.98e-06		NOP53	0.000397217	0.00250311		MAP3K20	0.00277802	0.0175278
KIAA0355	1.14e-06	5.03e-06		NCOA6	0.000401684	0.00252943		MANBA	0.00475644	0.0279399
FAM3C	1.15e-06	5.06e-06		PDZD8	0.000401889	0.00252943		MAN1A2	1.02e-10	1.65e-09
AC025682.1	1.15e-06	5.09e-06		ARL6IP5	0.000402768	0.00253418		MAN1A1	1.1e-46	6.3e-45
ANO6	1.17e-06	5.16e-06		LINC02112	0.000410296	0.00257917		MAML3	9.24e-14	1.84e-12
USP51	1.18e-06	5.2e-06		FAM98B	0.000411957	0.00258881		MALT1	8.9e-21	2.45e-19
CPNE2	1.19e-06	5.23e-06		PCSK7	0.000412528	0.0025916		MAGED1	3.66e-06	3.87e-05
SEC23B	1.22e-06	5.36e-06		AP001033.3	0.000413728	0.00259786		MAFB	6.61e-09	9.25e-08
COL6A1	1.24e-06	5.44e-06		RNF185	0.000413778	0.00259786		MAEA	9.9e-05	0.000850351
HIP1R	1.25e-06	5.49e-06		CORO1A	0.000420323	0.00263491		MADD	1.12e-07	1.39e-06
PBRM1	1.26e-06	5.54e-06		HDAC9	0.000420654	0.00263618		MAD1L1	5e-06	5.21e-05
SEC24C	1.32e-06	5.8e-06		POLR3B	0.000422783	0.00264871		MACF1	1.84e-11	3.16e-10
SLC16A13	1.33e-06	5.82e-06		SMC1B	0.00042383	0.00265445		LZTFL1	9.63e-05	0.0008291
MRPL11	1.34e-06	5.89e-06		WDR47	0.000424669	0.0026589		LYST	4.25e-09	6.05e-08
PABPN1	1.35e-06	5.91e-06		CCL3	0.000424893	0.00265948		LYPD3	0.00842159	0.0460365
PMM2	1.36e-06	5.95e-06		HCFC2	0.000426874	0.00267106		LY75	0.000845472	0.00605697
ZNF101	1.36e-06	5.95e-06		ANP32A	0.000429526	0.00268684		LXN	0.00131585	0.00904027
EIF2B4	1.36e-06	5.96e-06		CDCA8	0.000433494	0.00271		LUC7L3	3.76e-11	6.28e-10
TXNL1	1.36e-06	5.97e-06		AP002813.1	0.000437309	0.00273051		LTB4R2	0.000207741	0.00168543
FKBP1A	1.37e-06	6.02e-06		MINDY4	0.000439329	0.00274229		LRRFIP2	2.71e-05	0.000254416
AC087239.1	1.39e-06	6.1e-06		BZW1	0.00044172	0.00275637		LRRC8D	6.07e-08	7.74e-07
AC012085.2	1.4e-06	6.12e-06		PCED1B-AS1	0.000442115	0.002758		LRRC6	0.00635575	0.0359547
RASGRP4	1.4e-06	6.14e-06		CTSH	0.000442582	0.00275955		LRRC40	0.000351922	0.00273136
KDELR2	1.41e-06	6.15e-06		CASP10	0.000442634	0.00275955		LRRC37A3	2.93e-06	3.14e-05
EPB41L5	1.41e-06	6.15e-06		KIF13A	0.000447372	0.00278824		LRPPRC	7.14e-13	1.33e-11
MRPL13	1.42e-06	6.21e-06		SNRNP27	0.00044805	0.00279161		LRP5L	0.00289478	0.0181371
TRMT11	1.43e-06	6.25e-06		PHTF1	0.000451374	0.00281061		LRP12	0.000735109	0.00533475
SELENOO	1.43e-06	6.26e-06		RBCK1	0.000452304	0.00281554		LRMDA	1.6e-06	1.77e-05
AL117381.1	1.45e-06	6.33e-06		MARCH9	0.000455881	0.00283608		LRIF1	0.00124621	0.00861642
MMP24OS	1.46e-06	6.36e-06		ZNF229	0.000456543	0.00283934		LRCH3	2.1e-10	3.33e-09
F2R	1.47e-06	6.4e-06		ACAD11	0.0004569	0.0028407		LRCH1	3.65e-17	8.7e-16
SIPA1L2	1.51e-06	6.6e-06		AC021660.4	0.000457359	0.00284269		LPP	5.88e-06	6.07e-05
AMFR	1.53e-06	6.66e-06		TRDMT1	0.000460117	0.00285896		LPIN2	6.97e-13	1.3e-11
AL136454.1	1.56e-06	6.79e-06		AC015631.1	0.000464361	0.00288344		LPIN1	0.00265334	0.0168419
BOLA3	1.56e-06	6.81e-06		TECPR1	0.00046448	0.00288344		LPCAT3	5.12e-05	0.000461011
FOXP4	1.59e-06	6.93e-06		PPCDC	0.000464922	0.00288444		LPCAT1	0.00652384	0.03673
KLHL25	1.6e-06	6.98e-06		AC092338.2	0.000465778	0.00288887		LONP2	0.00069739	0.00508942
SFT2D2	1.61e-06	7e-06		NUP50	0.000466378	0.00289172		LMTK2	2.71e-23	8.1e-22
PHAX	1.62e-06	7.07e-06		ERCC6	0.000467578	0.00289828		LMBRD1	0.000998262	0.00703401
ETFA	1.63e-06	7.08e-06		CRIP1	0.000467797	0.00289876		LLGL2	3.8e-09	5.42e-08
TRGV4	1.63e-06	7.09e-06		CCDC13-AS1	0.000469527	0.00290771		LINC02649	8.35e-12	1.47e-10
BRAT1	1.65e-06	7.18e-06		FRK	0.000469527	0.00290771		LINC02520	0.00278875	0.0175751
CMPK1	1.7e-06	7.38e-06		CHIC1	0.000470323	0.00291037		LINC02446	0.00151365	0.0102202
RPE	1.71e-06	7.41e-06		AC091271.1	0.000470369	0.00291037		LINC02328	0.000648752	0.00478147
SYPL1	1.72e-06	7.47e-06		PRR5L	0.000470498	0.00291037		LINC02284	7.85e-05	0.000685958
CEP68	1.72e-06	7.47e-06		SLC6A6	0.000470525	0.00291037		LINC01943	0.00277946	0.0175278
MASTL	1.75e-06	7.6e-06		ACTR5	0.0004736	0.00292851		LINC01934	0.00267637	0.0169706
ZKSCAN8	1.75e-06	7.6e-06		RRP1	0.000474586	0.00293371		LINC01580	8.43e-14	1.68e-12
AC245407.2	1.76e-06	7.63e-06		ERAP1	0.000477627	0.00295073		LINC01350	4.27e-05	0.000388775
SLC20A1	1.77e-06	7.67e-06		PPFIBP2	0.000479988	0.00296442		LINC01341	0.000535081	0.00401104
IPCEF1	1.78e-06	7.72e-06		AC243829.4	0.00048166	0.00297385		LINC01320	4.94e-05	0.000446229
PNKD	1.79e-06	7.73e-06		SBF2	0.000482036	0.00297527		LINC01138	2.87e-10	4.51e-09
AC073517.1	1.79e-06	7.76e-06		CKS2	0.000482201	0.00297539		LINC01100	0.003401	0.0208136
ZNF22	1.82e-06	7.87e-06		PIAS3	0.000485664	0.00299586		LINC00649	0.00275719	0.0174171
AP001610.2	1.82e-06	7.88e-06		SELENOO	0.000493875	0.00304558		LINC00632	0.000238137	0.00190935
RUFY1	1.82e-06	7.89e-06		CDS1	0.000494727	0.00304992		LINC00623	0.00509124	0.0297266
TNFRSF4	1.83e-06	7.91e-06		DYNC2H1	0.000497101	0.00306364		LINC00534	0.0015388	0.0103634
PILRA	1.85e-06	8.01e-06		AC005899.6	0.000499139	0.00307527		LINC-PINT	0.000451195	0.00343247
AKAP8L	1.88e-06	8.13e-06		BCLAF1	0.000502334	0.00309216		LIN54	5.84e-08	7.45e-07
PARL	1.98e-06	8.55e-06		MSC-AS1	0.000503708	0.00309969		LHPP	0.00143449	0.00975756
UBE2L6	1.99e-06	8.61e-06		MAPK13	0.000511005	0.00314269		LHFPL3	0.00456497	0.0270132
SNRNP70	2.01e-06	8.68e-06		WDR89	0.000511464	0.00314457		LGR4	1.96e-14	4.07e-13
CRAMP1	2.01e-06	8.68e-06		AC008691.1	0.000513369	0.00315534		LGALS8	0.00355509	0.0216631
SNX19	2.07e-06	8.91e-06		AL034347.1	0.000517997	0.00318187		LGALS3	0.00386959	0.0233042
GTPBP1	2.08e-06	8.98e-06		ACAT1	0.000518477	0.00318386		LEMD3	0.0075029	0.0415443
DNM3	2.1e-06	9.05e-06		MED12	0.000520627	0.0031961		LDHC	0.00014762	0.00122186
CFAP100	2.1e-06	9.07e-06		SEC13	0.000524494	0.00321791		LCORL	1.93e-11	3.3e-10
LINC02320	2.12e-06	9.12e-06		GANC	0.000532279	0.00326372		LCMT1	0.00274767	0.0173749
NUDT1	2.16e-06	9.32e-06		VKORC1L1	0.000536408	0.00328706		LCLAT1	4.56e-38	2.05e-36
SPCS2	2.18e-06	9.38e-06		AC093916.1	0.000538868	0.00330115		LBH	0.00117171	0.00816254
ERCC3	2.18e-06	9.38e-06		PRICKLE2	0.000540999	0.00331316		LAX1	0.00197128	0.012922
DNMBP	2.19e-06	9.4e-06		THAP3	0.000541162	0.00331316		LASP1	0.00154548	0.0104008
IL34	2.19e-06	9.42e-06		ESR1	0.000541314	0.00331316		LARP4B	4.89e-27	1.63e-25
LRRC34	2.19e-06	9.44e-06		ATG4B	0.000544272	0.00333027		KSR1	1.85e-06	2.04e-05
DOCK7	2.21e-06	9.49e-06		AL355388.3	0.00054522	0.00333507		KRT10	0.00765412	0.04228
AP002387.2	2.23e-06	9.59e-06		SNRPD2	0.00054659	0.00334245		KPNA3	0.00258998	0.0165023
FAM50A	2.24e-06	9.63e-06		ZNF12	0.000550049	0.0033626		KMT2E-AS1	1.05e-05	0.000105266
SLFN5	2.27e-06	9.76e-06		TMEM248	0.000551104	0.00336804		KLHL6	0.000478716	0.00361794
AP3S2	2.28e-06	9.77e-06		AC005237.1	0.000552569	0.00337599		KLHL28	5.54e-05	0.000495063
SLC25A36	2.3e-06	9.85e-06		RPL36AL	0.000552999	0.0033776		KLHL25	0.00546618	0.0315644
PRPF8	2.31e-06	9.92e-06		GSTK1	0.000554062	0.00338309		KLHL24	7.21e-32	2.79e-30
RAB35	2.35e-06	1.01e-05		CHORDC1	0.000554745	0.00338624		KLHL20	4.97e-12	8.86e-11
PP2D1	2.35e-06	1.01e-05		ZNHIT1	0.000555706	0.0033911		KLHDC4	6.09e-24	1.85e-22
ZNF91	2.37e-06	1.02e-05		TESK2	0.000556494	0.0033949		KLF10	5.31e-08	6.83e-07
PRORP	2.42e-06	1.03e-05		BRAP	0.00055758	0.0034005		KLC2	0.00314422	0.0194162
SLC30A6	2.44e-06	1.05e-05		DNAJC7	0.00055857	0.00340451		KLC1	1.89e-11	3.24e-10
GTF2IRD2	2.47e-06	1.06e-05		CCNJL	0.000565141	0.00344354		KIZ-AS1	0.00134031	0.00917411
POR	2.5e-06	1.07e-05		CNTD1	0.000568122	0.00345964		KIFC1	0.000473467	0.00358268
ZMYM4	2.54e-06	1.09e-05		S1PR5	0.000569552	0.00346732		KIF5C	0.00260453	0.0165892
CCDC82	2.59e-06	1.11e-05		ITGAE	0.000571048	0.00347461		KIF3B	0.00314177	0.0194121
KIAA0040	2.6e-06	1.11e-05		NBN	0.000572597	0.00348274		KIF2A	0.000476794	0.0036049
SLC7A6OS	2.6e-06	1.11e-05		CFAP57	0.000574782	0.00349446		KIF21A	0.007297	0.0405168
ATP2B4	2.66e-06	1.14e-05		MCM2	0.000574864	0.00349446		KIF11	0.000541538	0.00405285
HCG27	2.67e-06	1.14e-05		NOTCH2	0.000575146	0.00349513		KIDINS220	0.00504754	0.0295088
CEP295	2.7e-06	1.15e-05		MACROD2	0.00057549	0.00349618		KIAA1958	0.0017454	0.0115897
PPA2	2.71e-06	1.15e-05		AC023509.2	0.000578758	0.00351214		KIAA0513	4.7e-05	0.000426213
SYMPK	2.75e-06	1.17e-05		TOMM70	0.000578804	0.00351214		KIAA0355	0.000132909	0.00111056
PHF20	2.84e-06	1.21e-05		DNAJC5	0.000579201	0.00351351		KIAA0319	0.00230289	0.0148684
GET3	2.85e-06	1.22e-05		DCUN1D2	0.000586624	0.00355538		KDM5C	0.00309605	0.0191701
WBP11	2.87e-06	1.22e-05		MAPK9	0.000593434	0.00359452		KDM5A	5.6e-35	2.32e-33
NBEAL2	2.9e-06	1.23e-05		AC233280.1	0.000596437	0.00361164		KDM4C	1.46e-12	2.66e-11
IBTK	2.98e-06	1.27e-05		AP000926.2	0.000599633	0.00362777		KDM4B	0.00165592	0.0110433
RBM17	3.01e-06	1.28e-05		WDR43	0.000602501	0.00364405		KDM4A	0.00126037	0.00871108
RHEB	3.02e-06	1.28e-05		TBC1D25	0.00060558	0.00366095		KDM2A	6.52e-09	9.14e-08
RUBCN	3.18e-06	1.35e-05		RBSN	0.000605654	0.00366095		KCTD13	0.00275043	0.0173864
EMC3	3.2e-06	1.36e-05		MRPL40	0.000609087	0.00368061		KCNQ5	1.36e-07	1.67e-06
DYNLRB1	3.24e-06	1.37e-05		IQGAP1	0.000616809	0.00372618		KCMF1	4.01e-16	9.14e-15
FCMR	3.24e-06	1.37e-05		LGALS4	0.000620094	0.00374492		KBTBD2	2.72e-05	0.000255121
AL031963.3	3.26e-06	1.38e-05		POR	0.000626587	0.00378189		KAZN	0.000663065	0.00486749
ORC5	3.32e-06	1.41e-05		TRAJ13	0.0006419	0.00386975		KANSL3	5.98e-07	6.92e-06
DNAAF2	3.32e-06	1.41e-05		KLC4	0.000642331	0.00387121		KANSL1L	0.00119871	0.00833173
TTLL3	3.36e-06	1.42e-05		GNAI2	0.000649577	0.00391258		JPT1	0.00542074	0.0313525
WDR47	3.48e-06	1.47e-05		BCR	0.000651488	0.00392293		JMY	3.14e-09	4.51e-08
BCL6	3.55e-06	1.5e-05		NDUFS7	0.000655106	0.00394123		JAML	6.06e-11	9.96e-10
BROX	3.58e-06	1.52e-05		GAK	0.000656227	0.00394682		JAKMIP1	0.00272795	0.017268
ZNF350-AS1	3.58e-06	1.52e-05		UBOX5	0.00065744	0.00395295		IWS1	0.00298938	0.0186349
ABCB10	3.63e-06	1.54e-05		GRAMD2B	0.000661155	0.00397412		ITPKB-IT1	0.000112576	0.000955392
EBP	3.63e-06	1.54e-05		AC093627.4	0.000669983	0.004026		ITPKB	3.2e-06	3.41e-05
VPS52	3.67e-06	1.55e-05		ZNF496	0.00067267	0.00404096		ITK	0.00545372	0.03151
TMED1	3.7e-06	1.56e-05		RPP30	0.000674583	0.00405126		ITGAE	1.69e-09	2.5e-08
CNN3	3.75e-06	1.58e-05		APOL3	0.000675283	0.00405428		ITGA6	0.000108881	0.000927026
ACBD5	3.75e-06	1.58e-05		MGAT4A	0.000685242	0.00411045		ITGA5	9.41e-09	1.29e-07
CUL2	3.76e-06	1.59e-05		VAMP2	0.000692506	0.0041528		ITGA2B	0.00184121	0.012175
SCGB3A1	3.79e-06	1.6e-05		DARS2	0.000693565	0.00415794		ISG20	0.00478241	0.0280746
RRM2B	3.82e-06	1.61e-05		MIR3936HG	0.000698295	0.00418384		IRS2	1.32e-26	4.36e-25
RALGPS2	3.83e-06	1.62e-05		CPXM1	0.000699681	0.00419092		IRF2BP2	0.00778304	0.0428893
SACS	3.88e-06	1.64e-05		TMTC3	0.000707084	0.00423278		IRAK1	1.46e-05	0.000143087
NDUFS8	3.88e-06	1.64e-05		NEGR1	0.000707967	0.00423682		IQGAP2	3.27e-05	0.000302878
ZNF695	3.91e-06	1.65e-05		STX17	0.000711462	0.00425649		IQGAP1	0.00131744	0.00904443
AGAP3	3.91e-06	1.65e-05		AC004039.1	0.000714382	0.00427271		IQCG	1.7e-10	2.71e-09
MAPKAPK5-AS1	3.94e-06	1.66e-05		AC023509.6	0.000715213	0.00427643		IQCB1	1.35e-16	3.14e-15
CRYZL1	4.01e-06	1.69e-05		DCAF17	0.000715925	0.00427944		IPO8	0.00225944	0.0146288
ERO1B	4.05e-06	1.71e-05		MTMR10	0.00072788	0.00434709		IPO7	3.45e-12	6.18e-11
ACLY	4.13e-06	1.74e-05		CTSK	0.00072936	0.00435466		IP6K2	0.00487303	0.028561
BRK1	4.14e-06	1.75e-05		CLSTN2	0.000729984	0.00435711		IP6K1	6.43e-18	1.6e-16
RNF43	4.19e-06	1.76e-05		UNK	0.000736081	0.00438838		INVS	8.12e-06	8.26e-05
ZNF43	4.21e-06	1.77e-05		MTRNR2L1	0.000743507	0.00443007		INTS9-AS1	0.00520601	0.0302529
PRKCG	4.31e-06	1.81e-05		HIST1H2AK	0.000744548	0.00443498		INTS8	0.0015801	0.0105937
SUGP1	4.35e-06	1.83e-05		SDHAF2	0.000746633	0.0044461		INTS6	0.000773853	0.00558732
PABPC4	4.37e-06	1.83e-05		CPNE2	0.000750324	0.00446549		INPP5A	2.46e-05	0.000232452
STK3	4.37e-06	1.83e-05		RARS2	0.000754152	0.00448696		INPP4A	0.000186219	0.00151951
NAA20	4.44e-06	1.86e-05		DPPA4	0.000757136	0.00449556		INO80D	1.4e-10	2.24e-09
NRIR	4.49e-06	1.88e-05		FZD4	0.000757136	0.00449556		INO80	2e-08	2.65e-07
SCYL2	4.55e-06	1.91e-05		ADAMTS7	0.000757136	0.00449556		IMMT	0.00717709	0.0400409
AC010978.1	4.55e-06	1.91e-05		AC091153.3	0.000757136	0.00449556		ILRUN	8.47e-05	0.000736451
TMEM70	4.57e-06	1.91e-05		RFPL1S	0.000757136	0.00449556		ILKAP	1.9e-05	0.00018266
USP11	4.6e-06	1.93e-05		IQANK1	0.000757136	0.00449556		IL27RA	0.000864988	0.00618383
LZIC	4.64e-06	1.94e-05		KAT7	0.000761288	0.00451891		IL26	2.27e-05	0.000215389
CLCN7	4.64e-06	1.94e-05		DDX60	0.00076501	0.00453837		IL1B	0.000486193	0.00366994
CDK8	4.69e-06	1.96e-05		AC104794.3	0.000769097	0.00455996		IL18RAP	1.13e-07	1.4e-06
STRIP1	4.69e-06	1.96e-05		MTIF3	0.000771826	0.00457482		IL18R1	0.00425054	0.0252906
HNRNPM	4.75e-06	1.98e-05		AC016493.1	0.000772522	0.00457762		IL17RB	0.000535081	0.00401104
NFIX	4.76e-06	1.99e-05		APBB1	0.000773153	0.00458003		IL12RB2	2.48e-12	4.49e-11
LINC00278	4.87e-06	2.04e-05		ZGRF1	0.000776086	0.00459474		IKZF3	2.74e-13	5.24e-12
COLGALT2	4.92e-06	2.06e-05		RRP36	0.000779178	0.00461038		IKZF2	8.56e-14	1.71e-12
MED30	4.95e-06	2.07e-05		TRAF2	0.000786996	0.00465395		IKZF1	5.66e-12	1e-10
PDLIM2	5.03e-06	2.1e-05		PTPRD	0.00078819	0.00465966		IGSF8	0.000675574	0.00494946
AL035252.3	5.12e-06	2.13e-05		ESCO2	0.000789315	0.00466496		IGLC2	0.00132912	0.00911104
GNAI3	5.15e-06	2.15e-05		TAF4	0.000789882	0.00466697		IGKC	0.000233671	0.00187762
CATSPERE	5.25e-06	2.19e-05		FANCG	0.000790654	0.00467018		IGF2R	9.44e-13	1.74e-11
AC025946.1	5.27e-06	2.19e-05		CEP97	0.000796402	0.00470277		IGF1R	0.000968315	0.00683868
CCNG1	5.27e-06	2.19e-05		EVI5L	0.000799422	0.00471924		IFT81	0.000846796	0.0060641
SH3PXD2A	5.4e-06	2.25e-05		ANKLE2	0.000801485	0.00473006		IFNG-AS1	1.36e-05	0.000133988
ASXL2	5.48e-06	2.28e-05		CHGB	0.000809664	0.0047742		IFNAR1	0.00336152	0.0206062
HNRNPF	5.52e-06	2.29e-05		URM1	0.000814494	0.00480098		IFITM2	0.000989937	0.00698603
AC010976.1	5.58e-06	2.32e-05		BCL2L14	0.000814677	0.00480098		IFFO2	3.3e-09	4.74e-08
DGCR6L	5.58e-06	2.32e-05		AC005410.2	0.000818697	0.00482065		IER3	6.85e-05	0.000603981
ZNF362	5.59e-06	2.32e-05		GEMIN8	0.000819449	0.00482355		IDUA	0.00214571	0.0139611
USP49	5.6e-06	2.33e-05		APMAP	0.000823867	0.00484816		IDI1	0.00578273	0.0331755
NAA15	5.62e-06	2.33e-05		RALGDS	0.000829175	0.00487705		ID2-AS1	0.00482546	0.0283002
H2AFX	5.74e-06	2.38e-05		CAGE1	0.000829253	0.00487705		ICK	0.00146112	0.00990542
LINC02384	5.8e-06	2.4e-05		TEAD3	0.00083437	0.00490573		ICE1	1.44e-11	2.5e-10
UBA2	5.81e-06	2.41e-05		PRKRA	0.000841056	0.0049422		ICAM3	1.25e-05	0.000123981
BARD1	5.82e-06	2.41e-05		ANAPC7	0.000846627	0.00497208		IARS	3.27e-07	3.88e-06
MRPS15	5.84e-06	2.42e-05		PDPR	0.000854898	0.0050149		HYKK	5.33e-09	7.55e-08
PHF11	5.98e-06	2.48e-05		OTULIN	0.000866562	0.00507669		HUWE1	4.58e-13	8.63e-12
AC092718.1	6.01e-06	2.49e-05		PLD3	0.000866674	0.00507669		HTT	1.27e-19	3.38e-18
TBC1D10A	6.05e-06	2.5e-05		IL5RA	0.000872442	0.00510318		HSPH1	2.22e-05	0.000211594
FO704657.1	6.05e-06	2.5e-05		TENM4	0.000872985	0.00510489		HSPE1	8.58e-08	1.08e-06
RFX2	6.07e-06	2.51e-05		AC006378.1	0.000878155	0.00513219		HSPBAP1	0.0015505	0.010427
PDSS2	6.1e-06	2.52e-05		AP5Z1	0.000885574	0.00517407		HSPA9	0.0060717	0.0345858
AC018362.1	6.13e-06	2.54e-05		TECPR2	0.000887903	0.0051862		HSP90AA1	0.000780515	0.00563101
PLXND1	6.16e-06	2.55e-05		ZSCAN5A	0.000888602	0.0051888		HSF2BP	0.00443313	0.026326
LAMA3	6.28e-06	2.6e-05		PITRM1-AS1	0.000889779	0.00519419		HS3ST3B1	7.05e-06	7.2e-05
DDX42	6.42e-06	2.65e-05		CCDC84	0.000894169	0.00521833		HS2ST1	1.28e-38	5.87e-37
TRAPPC8	6.43e-06	2.65e-05		SUMF2	0.000895535	0.00522332		HOXB4	0.0089743	0.0486253
AC007319.1	6.56e-06	2.71e-05		EDNRA	0.000896606	0.00522658		HOTAIRM1	3.44e-06	3.65e-05
FRMPD3-AS1	6.58e-06	2.71e-05		RRM1	0.000897222	0.00522868		HOOK3	2.44e-13	4.67e-12
KCTD20	6.6e-06	2.72e-05		TWSG1	0.000900587	0.00524409		HNRNPM	1.15e-05	0.000114631
LMNA	6.63e-06	2.74e-05		CSTF2	0.000900635	0.00524409		HNRNPL	0.00387791	0.0233388
SLC16A1	6.7e-06	2.76e-05		AC007622.2	0.000901829	0.00524955		HNRNPF	5.07e-06	5.28e-05
HSPA4	6.93e-06	2.86e-05		TMA7	0.000902462	0.00525174		HNRNPD	2.63e-06	2.83e-05
LRP8	6.98e-06	2.88e-05		TYW3	0.000910594	0.00529605		HNRNPA3	0.00173037	0.0115065
TBRG1	7.08e-06	2.92e-05		NEDD1	0.000912524	0.00530576		HNRNPA0	1.03e-05	0.000103923
AC245140.3	7.23e-06	2.98e-05		NRG1	0.000915153	0.00531954		HMGN2	3.46e-05	0.000319043
DEPDC5	7.25e-06	2.98e-05		IRAK2	0.000916329	0.00532486		HMBOX1	7.09e-05	0.000623649
AC012074.1	7.31e-06	3.01e-05		TRAPPC4	0.00091788	0.00533236		HM13	0.00065504	0.00481818
STXBP1	7.37e-06	3.03e-05		THOC5	0.000920696	0.0053472		HLA-DRB5	8.06e-05	0.000702581
THADA	7.52e-06	3.09e-05		SEPTIN1	0.000935679	0.00542959		HLA-DRB1	2.19e-16	5.05e-15
AP4S1	7.65e-06	3.15e-05		PEX7	0.000937011	0.00543578		HLA-DRA	5.21e-05	0.000467783
AC005562.1	7.8e-06	3.21e-05		SCGB3A1	0.000940172	0.00545257		HLA-DQA2	2.86e-05	0.000267818
AL031727.2	7.86e-06	3.23e-05		RARS	0.000941971	0.00546146		HLA-DQA1	0.0024354	0.0156254
ZNF567	7.87e-06	3.23e-05		LAMTOR5	0.000943155	0.00546677		HLA-DPB1	7.03e-29	2.46e-27
TCAF1	7.87e-06	3.23e-05		C6orf99	0.000944365	0.00547224		HLA-C	1.9e-36	8.17e-35
EIF3J	7.98e-06	3.28e-05		WDR75	0.000944861	0.00547252		HK1	3.62e-09	5.17e-08
WDHD1	8.01e-06	3.29e-05		CASP2	0.000950042	0.0054989		HIVEP2	1.71e-13	3.35e-12
PROS1	8.01e-06	3.29e-05		LILRB3	0.000952111	0.00550776		HIST2H2AC	6.72e-05	0.000593917
C12orf40	8.08e-06	3.31e-05		NGLY1	0.000955605	0.00552641		HIST2H2AA4	0.00586991	0.0336025
PARN	8.11e-06	3.33e-05		ABCC10	0.000964331	0.00557372		HIST1H4C	0.000263874	0.00210289
ZNF41	8.22e-06	3.37e-05		RBM27	0.000965315	0.00557783		HIST1H3F	0.00143125	0.00974233
ZNF180	8.23e-06	3.37e-05		ZNF626	0.000968153	0.00559265		HIST1H2AK	0.00397237	0.0238588
RHBDD1	8.38e-06	3.43e-05		FBXL3	0.000976162	0.00563573		HIST1H1D	4.78e-06	4.99e-05
FAR2	8.47e-06	3.47e-05		ECM2	0.000979356	0.00565258		HIPK3	7.39e-10	1.12e-08
RGS2	8.5e-06	3.48e-05		TECR	0.000983094	0.00567255		HIPK2	3.67e-29	1.3e-27
GUSB	8.59e-06	3.52e-05		FMN1	0.000985601	0.00568541		HIPK1	0.000115011	0.000973819
SELENOF	8.69e-06	3.56e-05		HTATIP2	0.0010036	0.00578763		HINT3	0.00316867	0.0195606
WRNIP1	8.78e-06	3.59e-05		C11orf58	0.00101458	0.00584926		HINT1	6.2e-08	7.9e-07
KTN1	8.84e-06	3.61e-05		GIPC3	0.00101496	0.00584982		HIGD1B	0.00862113	0.0469741
TTC3-AS1	8.84e-06	3.61e-05		C12orf4	0.00101646	0.00585681		HIF1A-AS3	1.1e-19	2.95e-18
SHPRH	8.85e-06	3.62e-05		NOX3	0.00101985	0.0058747		HEXIM1	1.57e-06	1.74e-05
SUSD1	8.89e-06	3.63e-05		DGUOK-AS1	0.00102093	0.00587923		HES4	4.95e-16	1.12e-14
CHMP3	8.91e-06	3.64e-05		YIPF4	0.00102161	0.00588153		HERPUD1	0.00154791	0.0104134
MTMR2	9.02e-06	3.68e-05		AL035458.2	0.00103052	0.00593113		HEG1	3.18e-07	3.79e-06
CAPN15	9.05e-06	3.7e-05		LRIG2	0.00103312	0.00594317		HECA	1.76e-19	4.67e-18
C16orf87	9.05e-06	3.7e-05		ZBTB40	0.00103319	0.00594317		HDAC6	0.00112834	0.00788129
CDKN2B-AS1	9.18e-06	3.75e-05		MDM2	0.00103353	0.00594348		HDAC4	2.13e-13	4.1e-12
ACTR1A	9.26e-06	3.78e-05		TRAV20	0.00103423	0.0059458		HDAC2	0.000763316	0.00552423
KIAA0100	9.27e-06	3.78e-05		AC004832.6	0.00103486	0.00594778		HCRT	0.00109639	0.00768724
DYNLL2	9.3e-06	3.79e-05		PCBP3	0.00103602	0.00595186		HCP5	1.53e-10	2.46e-09
DCAF6	9.41e-06	3.84e-05		LMAN2L	0.00103616	0.00595186		HCAR3	0.000378031	0.00291436
ALG9	9.43e-06	3.84e-05		CDHR5	0.00103797	0.00596058		HBP1	1.73e-05	0.000167577
AL592295.3	9.44e-06	3.85e-05		CXCL5	0.00103941	0.00596718		HBB	0.000487458	0.00367648
CLPX	9.61e-06	3.91e-05		SUSD3	0.00104184	0.00597948		HAUS7	9.16e-05	0.000792155
NUP43	9.64e-06	3.93e-05		AC022973.3	0.00104432	0.00599033		HAUS3	0.000350038	0.00271903
TBCK	9.73e-06	3.96e-05		ZC3H4	0.00104529	0.00599421		HAS2-AS1	9.92e-10	1.49e-08
FBLN7	9.78e-06	3.98e-05		AC093382.1	0.00104916	0.00599726		HADHB	0.00208749	0.013616
SLC39A5	9.79e-06	3.98e-05		AC020741.1	0.00104916	0.00599726		HACL1	2.21e-05	0.00021079
CRELD2	9.93e-06	4.04e-05		SMCO4	0.00104916	0.00599726		H2AFZ	0.000154711	0.00127426
WDR74	9.96e-06	4.05e-05		PANTR1	0.00104916	0.00599726		H2AFX	1.16e-14	2.45e-13
TRAF3IP3	9.98e-06	4.05e-05		AC005082.2	0.00104916	0.00599726		GTPBP1	0.0062955	0.0356623
CPEB2	1.02e-05	4.12e-05		SLC51B	0.00104916	0.00599726		GTF3C2	0.000576642	0.00429291
E2F5	1.02e-05	4.14e-05		LRP2	0.00104916	0.00599726		GTF3A	0.000608664	0.00451126
P2RY11	1.02e-05	4.15e-05		AC023886.1	0.00104916	0.00599726		GTF2F1	0.00637667	0.0360445
ERMN	1.03e-05	4.19e-05		AC138965.2	0.00104916	0.00599726		GSTP1	0.00321185	0.0197941
AC012485.1	1.04e-05	4.24e-05		AC046195.1	0.00104916	0.00599726		GRIP2	0.000885086	0.00631133
TANC2	1.06e-05	4.29e-05		RTN4RL1	0.00104916	0.00599726		GRB2	0.000544841	0.00407591
ZNF682	1.06e-05	4.3e-05		TBC1D8	0.00105207	0.0060112		GRAMD1B	8.72e-07	9.94e-06
TTC9	1.06e-05	4.31e-05		CDK12	0.00105387	0.00601983		GRAMD1A	0.00160321	0.0107228
SLC25A25	1.1e-05	4.46e-05		EIF3M	0.00105737	0.00603811		GPX4	0.000109818	0.000933797
CCDC66	1.12e-05	4.52e-05		MAP2K6	0.0010595	0.00604857		GPSM1	4.04e-14	8.22e-13
DENND11	1.12e-05	4.53e-05		DOCK7	0.00106009	0.00605024		GPR107	1.46e-13	2.88e-12
ATP6V1E1	1.12e-05	4.53e-05		LRP10	0.00106135	0.00605579		GPHN	7.29e-37	3.18e-35
U73166.1	1.15e-05	4.64e-05		GLI3	0.00106587	0.00607988		GPD1L	2.06e-06	2.26e-05
NGLY1	1.16e-05	4.67e-05		MYRF	0.00108664	0.00618826		GPCPD1	5.26e-11	8.69e-10
UBE2J1	1.16e-05	4.68e-05		LYSMD3	0.00108669	0.00618826		GPBP1L1	4.8e-05	0.000433827
C3orf38	1.19e-05	4.8e-05		UQCRB	0.00109485	0.00623124		GPBP1	0.000294765	0.00232794
PALLD	1.2e-05	4.82e-05		FLVCR1	0.00110607	0.00628635		GPATCH8	2.48e-33	9.91e-32
AL135978.2	1.24e-05	5e-05		RBBP6	0.00110671	0.00628825		GORASP2	7.38e-05	0.00064806
SLC41A2	1.26e-05	5.06e-05		A2ML1-AS1	0.00111788	0.00634822		GOLPH3	1.77e-24	5.47e-23
IQCG	1.26e-05	5.1e-05		PARP1	0.00111933	0.00635349		GOLGB1	4.67e-06	4.88e-05
PGK1	1.27e-05	5.1e-05		PHB2	0.00112443	0.00638007		GOLGA8Q	0.003401	0.0208136
UIMC1	1.29e-05	5.19e-05		CAPN2	0.00112701	0.00639296		GOLGA8A	5.41e-08	6.95e-07
NSL1	1.35e-05	5.45e-05		INTS13	0.00113465	0.0064345		GNB5	0.00143563	0.0097613
AP1B1	1.37e-05	5.5e-05		AP2A2	0.00114228	0.00647596		GNB1	3.52e-40	1.68e-38
CRBN	1.37e-05	5.52e-05		AL049779.4	0.00114352	0.00648119		GNAQ	1.27e-08	1.72e-07
PLEKHA1	1.38e-05	5.56e-05		SDR39U1	0.00114528	0.00648941		GNA13	1.87e-12	3.4e-11
PPARA	1.39e-05	5.58e-05		IQCN	0.00115864	0.00656329		GNA11	4.74e-05	0.000428686
ANKMY2	1.42e-05	5.69e-05		PDZD9	0.00115967	0.00656729		GMEB2	6.62e-07	7.63e-06
MAIP1	1.46e-05	5.87e-05		AC010976.1	0.00116413	0.00659073		GMCL1	0.000133802	0.0011163
LGMN	1.49e-05	5.96e-05		EYA2	0.00116528	0.0065954		GLYR1	2.29e-70	1.94e-68
RSPH9	1.49e-05	5.96e-05		PROK2	0.00117839	0.00666778		GLS	3.95e-34	1.6e-32
TECR	1.49e-05	5.98e-05		CEP152	0.00117922	0.00667061		GLRX	2.39e-06	2.59e-05
PDCD6	1.53e-05	6.14e-05		LDLR	0.00119532	0.00675049		GLIPR2	0.0054548	0.03151
ZNF540	1.54e-05	6.15e-05		PTPRN2	0.00119842	0.00676611		GLIPR1L2	1.28e-12	2.35e-11
HNRNPUL2	1.54e-05	6.16e-05		IREB2	0.00120838	0.00681862		GLG1	2.66e-15	5.8e-14
LEMD3	1.54e-05	6.17e-05		AC068587.4	0.00121647	0.00686234		GIT2	0.000376606	0.00290459
CTDSP2	1.56e-05	6.23e-05		COQ2	0.00121978	0.00687862		GINM1	0.0011953	0.0083143
PPIH	1.6e-05	6.39e-05		ORC5	0.00122514	0.00690365		GIGYF2	2.39e-05	0.000225893
XYLT2	1.61e-05	6.43e-05		ZNF850	0.00122632	0.00690841		GGA3	0.00374688	0.0226818
ACTR10	1.64e-05	6.55e-05		HELQ	0.00123327	0.00694562		GFPT1	1.19e-06	1.34e-05
PPIL3	1.64e-05	6.58e-05		AL035071.2	0.00124176	0.00698555		GFI1B	0.00823422	0.0451193
HAUS6	1.65e-05	6.61e-05		ALK	0.00124207	0.00698555		GDPD1	0.000932454	0.00661583
LINC01943	1.66e-05	6.62e-05		NBR1	0.00124775	0.00701367		GDI2	3.86e-05	0.000353302
ZNF766	1.66e-05	6.65e-05		NDUFAF8	0.0012582	0.00706854		GDE1	0.00754285	0.0417404
ZNF700	1.67e-05	6.67e-05		CLCN3	0.00126659	0.00711368		GCN1	8.07e-10	1.22e-08
SDHB	1.67e-05	6.67e-05		RFTN2	0.00126834	0.00712158		GCHFR	3.53e-05	0.00032487
OSGEP	1.68e-05	6.72e-05		TRAT1	0.00127973	0.00717964		GBE1	0.000185495	0.00151427
TMEM199	1.7e-05	6.78e-05		SPAST	0.00128299	0.00719592		GATAD2A	1.75e-23	5.27e-22
DGKZ	1.71e-05	6.83e-05		ZNF852	0.00128727	0.00721798		GATA3	0.00677231	0.0379897
AC009088.1	1.74e-05	6.94e-05		EIF5	0.00130325	0.00730356		GAS5-AS1	0.00388888	0.0233955
TENT4A	1.78e-05	7.11e-05		KYAT3	0.00130778	0.00732491		GAS5	0.00258333	0.0164656
MORC4	1.81e-05	7.2e-05		RBM25	0.00132196	0.00740155		GARS	6.03e-06	6.21e-05
AC005041.5	1.83e-05	7.29e-05		SLC11A2	0.00133777	0.00748061		GAREM1	2.17e-06	2.36e-05
SMIM19	1.86e-05	7.39e-05		PRPF8	0.00134742	0.00753047		GAPVD1	8.35e-11	1.36e-09
CEP112	1.89e-05	7.5e-05		TAP1	0.00134828	0.00753319		GAPDH	3.28e-07	3.9e-06
NCBP2	1.89e-05	7.53e-05		RPA1	0.0013523	0.00755362		GALNT3	2.67e-20	7.24e-19
BEST4	1.9e-05	7.53e-05		SEC16A	0.00135489	0.00756394		GALNT2	4e-05	0.000365413
PREPL	1.9e-05	7.55e-05		TMEM150A	0.00135902	0.00758492		GALK1	0.00213353	0.0138872
ZNF398	1.9e-05	7.55e-05		SPG7	0.00136592	0.00762138		GAK	1.98e-09	2.89e-08
VRK3	1.91e-05	7.6e-05		SCARB1	0.00137374	0.00766287		GADD45G	3.71e-08	4.82e-07
APOBEC3C	1.92e-05	7.62e-05		DNAH17	0.00139045	0.00774998		GAB3	2.9e-08	3.81e-07
CNBD2	1.92e-05	7.64e-05		NME2	0.00139049	0.00774998		GAB1	5.12e-05	0.000460733
NOD1	1.93e-05	7.67e-05		PUDP	0.00139285	0.00776106		G3BP2	7.4e-07	8.51e-06
BPGM	1.96e-05	7.77e-05		AC004593.1	0.00140017	0.00779946		FXYD5	1.39e-05	0.000136365
AL645568.1	1.97e-05	7.81e-05		AL355001.2	0.00140051	0.00779946		FUBP1	8.97e-07	1.02e-05
RPA1	1.97e-05	7.82e-05		BDP1	0.00141947	0.00790075		FTX	6.89e-18	1.71e-16
RDH11	1.98e-05	7.83e-05		DNAJC27	0.00142351	0.0079211		FSD1	3.17e-05	0.000294526
AK3	2e-05	7.92e-05		PAFAH1B2	0.00143957	0.00800392		FRRS1L	0.000473467	0.00358268
NUCB2	2.01e-05	7.97e-05		AL133259.1	0.00144476	0.00802838		FRMD4B	0.00246726	0.0157968
DPM3	2.01e-05	7.98e-05		AC005332.1	0.00144744	0.00804114		FRMD4A	0.00291384	0.0182318
EXOC5	2.04e-05	8.07e-05		CNPY3	0.0014489	0.00804705		FRAT1	0.000653216	0.0048086
CCPG1	2.05e-05	8.1e-05		TFDP1	0.00145918	0.00810195		FPGT	5.8e-24	1.76e-22
PHF5A	2.06e-05	8.14e-05		ASNSD1	0.00146474	0.00813058		FOXO3	8.56e-12	1.51e-10
HMGCR	2.06e-05	8.15e-05		BTBD3	0.00148334	0.00822938		FOXN2	0.00340804	0.0208498
C15orf61	2.06e-05	8.16e-05		GALNT14	0.0014876	0.00823963		FOXK1	0.000199701	0.00162306
FBXO7	2.07e-05	8.21e-05		AC017050.1	0.0014876	0.00823963		FOSL1	9.86e-05	0.000846614
ZNF143	2.09e-05	8.27e-05		RSPH1	0.0014876	0.00823963		FOCAD	0.00810895	0.0445521
KCTD12	2.1e-05	8.28e-05		AC036214.1	0.0014876	0.00823963		FNTA	0.000186695	0.00152205
AC002558.3	2.1e-05	8.28e-05		AC008752.1	0.0014876	0.00823963		FNIP1	3.17e-14	6.49e-13
TMEM11	2.11e-05	8.35e-05		COL4A6	0.0014876	0.00823963		FNDC3A	1.31e-10	2.11e-09
ANXA11	2.12e-05	8.36e-05		PXDN	0.00149085	0.0082554		FLT3LG	2.66e-08	3.5e-07
TMEM39A	2.13e-05	8.42e-05		AL360294.1	0.0014929	0.00826447		FLNA	0.00477605	0.0280462
DOCK3	2.14e-05	8.44e-05		SLC45A4	0.00149437	0.00827038		FLI1	2.62e-06	2.83e-05
GAB3	2.16e-05	8.52e-05		SLC33A1	0.00150423	0.00832271		FLCN	0.00196211	0.012871
C2orf42	2.2e-05	8.68e-05		AL031710.2	0.00150594	0.00832765		FKBP5	0.000261454	0.00208541
TMEM63A	2.21e-05	8.71e-05		IGFBP3	0.00151617	0.0083797		FKBP14	2.61e-05	0.000246382
UBE2A	2.24e-05	8.83e-05		TCAF2	0.0015192	0.00839193		FIP1L1	5.01e-05	0.000451829
AL139095.4	2.25e-05	8.85e-05		SRP14	0.00152766	0.00843636		FILIP1L	4.22e-27	1.42e-25
METRN	2.26e-05	8.9e-05		PLXDC1	0.00153337	0.00846558		FHOD3	3.84e-05	0.000351666
TBC1D16	2.27e-05	8.95e-05		BMPR1A	0.00153494	0.00847196		FGFR1	0.00643936	0.036332
MIF4GD	2.28e-05	8.99e-05		PIAS4	0.00154237	0.0085107		FGF2	0.00151453	0.0102223
ERAP1	2.3e-05	9.03e-05		ITFG2	0.0015445	0.00851919		FGD5	0.0012296	0.00851507
SLC8B1	2.3e-05	9.03e-05		PDZK1	0.0015523	0.00855629		FGD3	1.1e-18	2.83e-17
VPS36	2.3e-05	9.06e-05		CPSF7	0.00155662	0.00857776		FEZ1	0.000162283	0.00133484
IL4R	2.34e-05	9.21e-05		RNF168	0.00156213	0.00860581		FEM1C	2.59e-08	3.42e-07
PTCH1	2.39e-05	9.38e-05		ANKRD10-IT1	0.00157661	0.00867625		FCHSD2	7.76e-07	8.9e-06
AC026704.1	2.41e-05	9.47e-05		MSH2	0.00158297	0.0087089		FCHSD1	0.00127738	0.00880882
SLFNL1-AS1	2.43e-05	9.53e-05		PI4KB	0.00159267	0.00875756		FBXO42	4.38e-07	5.15e-06
RAB11B	2.47e-05	9.7e-05		GNPTG	0.00159343	0.00875935		FBXO38	0.00637256	0.0360323
DNAH1	2.5e-05	9.81e-05		GRAMD1A	0.00161566	0.00887033		FBXO34	3.49e-23	1.04e-21
RHOB	2.61e-05	0.000102199		FECH	0.00161578	0.00887033		FBXO33	1.9e-10	3.02e-09
SNHG31	2.62e-05	0.000102476		ALKBH7	0.00161929	0.00888711		FBXO32	0.00262339	0.0166979
OXSR1	2.63e-05	0.000103143		RILPL2	0.00162358	0.00890597		FBXO31	0.00705725	0.0394799
CALCB	2.64e-05	0.000103215		MRPS18C	0.00163482	0.00896522		FBXO3	0.000997941	0.00703401
GDPD5	2.66e-05	0.000103993		KLHL8	0.00163847	0.00898281		FBXO28	8.26e-09	1.15e-07
MAPKAPK5	2.67e-05	0.000104337		AC106873.1	0.00164013	0.0089895		FBXO21	9.27e-11	1.51e-09
AL450384.2	2.75e-05	0.000107476		TOPBP1	0.00164455	0.00901131		FBXO10	0.000233618	0.00187762
PSMA4	2.77e-05	0.000108248		TMEM168	0.00164736	0.00902429		FBXL20	4.46e-43	2.31e-41
GCNA	2.78e-05	0.000108864		ARIH2OS	0.0016517	0.00904567		FBXL17	2.57e-19	6.77e-18
FAM174C	2.81e-05	0.000109677		AC090061.1	0.00165593	0.00906638		FBRSL1	0.00605544	0.0345145
AC068587.4	2.83e-05	0.000110672		LZTFL1	0.00170405	0.00932486		FBLIM1	4.77e-07	5.59e-06
GLI1	2.84e-05	0.000111011		AC073052.2	0.00170525	0.00932896		FBL	0.000746341	0.00540987
PQBP1	2.84e-05	0.000111021		METTL21A	0.00171259	0.00936657		FASTKD2	0.000629508	0.00465452
DNAJC19	2.9e-05	0.000113218		TRDC	0.0017251	0.00943247		FASLG	0.00144485	0.00981678
AL358472.5	2.94e-05	0.000114684		LIMCH1	0.00173183	0.00946674		FARP2	4.75e-16	1.08e-14
ENOSF1	2.97e-05	0.000115748		LMCD1-AS1	0.00174132	0.00951611		FAR1	2.52e-10	3.98e-09
RASL11A	2.97e-05	0.000115758		ZNF160	0.00174484	0.00952875		FAM91A1	0.000493285	0.00371587
KLF10	2.99e-05	0.000116661		MRPS18A	0.00174556	0.00952905		FAM53B-AS1	3.14e-13	5.97e-12
TAF1D	3.01e-05	0.000117198		PLEKHF2	0.00177705	0.0096932		FAM43A	2.14e-32	8.36e-31
COMMD9	3.02e-05	0.00011771		ZNF565	0.00178541	0.00973621		FAM41C	0.00231777	0.0149515
MGST3	3.04e-05	0.000118271		LINC01876	0.00179129	0.00976308		FAM3C	0.000654586	0.00481676
SMARCA5	3.1e-05	0.000120738		IL32	0.00179178	0.00976314		FAM27C	0.00416652	0.0248388
ZNF184	3.13e-05	0.000121856		DTHD1	0.00180869	0.00985267		FAM241A	2.99e-09	4.32e-08
BTBD19	3.2e-05	0.000124489		OGFOD1	0.00181712	0.00989332		FAM226B	0.00153153	0.0103182
ZFHX3	3.22e-05	0.000125212		DELE1	0.00182539	0.00993572		FAM217A	4.82e-08	6.22e-07
ATF6B	3.27e-05	0.000126986		DBR1	0.00182659	0.00993959		FAM214A	3.49e-19	9.18e-18
AC019205.1	3.27e-05	0.000127089		CCDC157	0.00184156	0.0100184		FAM193A	5.86e-05	0.000522301
MED24	3.32e-05	0.000129171		ABCB4	0.00184205	0.0100184		FAM168B	2.24e-11	3.83e-10
REXO2	3.32e-05	0.000129171		RASIP1	0.00184419	0.0100247		FAM168A	2.7e-08	3.55e-07
ALG12	3.33e-05	0.000129212		IL20RB-AS1	0.0018458	0.0100308		FAM160A1	2.24e-09	3.26e-08
MICAL3	3.38e-05	0.000131169		FBXL16	0.00185739	0.0100911		FAM13A	0.00600252	0.0342659
UBP1	3.39e-05	0.000131712		MYO19	0.00186384	0.0101207		FAM135A	1.46e-06	1.63e-05
PSMD11	3.44e-05	0.000133592		AC100788.1	0.00186662	0.0101331		FAM126B	2.79e-06	3e-05
USP54	3.45e-05	0.000133722		AC112907.3	0.00187427	0.01017		FAM120B	5.81e-07	6.73e-06
AMY2B	3.46e-05	0.000134173		TOMM20L	0.00187654	0.0101789		FAM120A	0.00919685	0.0496723
ZCRB1	3.55e-05	0.00013762		EPS15L1	0.00188112	0.0102011		FAM117B	2.13e-09	3.1e-08
MAP3K12	3.55e-05	0.000137699		RCAN2	0.00188257	0.0102062		FAM102B	0.00753787	0.0417254
EIF4EBP1	3.55e-05	0.000137723		TSC22D2	0.00188647	0.0102246		FAAH2	0.00219985	0.0142932
CBWD5	3.59e-05	0.000139016		HIST1H2BN	0.00189646	0.0102761		EXTL3	1.08e-08	1.47e-07
SMAD5	3.59e-05	0.000139068		HDAC7	0.00189714	0.010277		EXOSC1	0.00411411	0.024582
RASD2	3.6e-05	0.00013936		AC091132.2	0.00190018	0.0102908		EXOC6	8.67e-09	1.2e-07
CYBC1	3.62e-05	0.000140021		THAP4	0.00190125	0.0102938		EXOC4	2.02e-31	7.61e-30
EFNA1	3.62e-05	0.000140078		RBM41	0.00191144	0.0103463		EXOC2	0.00100438	0.0070744
DAB1	3.67e-05	0.000141974		TSNAX	0.00191935	0.0103863		EVA1C	0.00133741	0.00915766
ELP3	3.71e-05	0.000143423		MMD	0.00193253	0.0104549		ETF1	0.000908514	0.00646339
CDKN1B	3.83e-05	0.000147969		ADGRA3	0.00193417	0.0104582		ESR2	0.000105031	0.000897141
ATP2B1-AS1	3.83e-05	0.000148031		LINC00211	0.00193673	0.0104665		ERRFI1	0.0021042	0.0137104
ERCC1	3.84e-05	0.000148324		AL109955.1	0.00193925	0.0104774		ERP27	0.000135639	0.00112979
COPS6	4.01e-05	0.000154943		CBR3-AS1	0.00195812	0.0105737		ERO1B	6.43e-06	6.6e-05
ZNF621	4.02e-05	0.000155173		AC060780.1	0.00198152	0.0106832		ERMN	0.00820937	0.0450233
TGOLN2	4.02e-05	0.000155177		PHRF1	0.00198887	0.0107172		ERGIC2	4.3e-06	4.52e-05
AP005482.1	4.05e-05	0.000156263		AC009996.1	0.00199939	0.010771		ERGIC1	7.08e-05	0.000623649
IQCC	4.08e-05	0.000157535		MAP1A	0.0020037	0.0107914		ERCC8	0.00252176	0.0161121
C6orf62	4.11e-05	0.000158658		PARP15	0.00202203	0.0108844		ERCC2	0.00602988	0.0343901
WNT5B	4.12e-05	0.000158841		SNHG9	0.00202556	0.0109005		ERCC1	6.27e-44	3.39e-42
GRB10	4.16e-05	0.000160478		HSPE1	0.0020283	0.0109124		ERC1	6.42e-08	8.15e-07
ZNF571	4.18e-05	0.000161222		ZNF37A	0.00206157	0.0110855		ERBIN	1.88e-37	8.29e-36
AC007533.1	4.25e-05	0.000163662		DIAPH2	0.00206686	0.0111111		ERAP1	0.000109275	0.000929945
TXN2	4.26e-05	0.000164082		TRIM38	0.00206833	0.011116		EPS15	1.94e-13	3.75e-12
SLC25A51	4.27e-05	0.000164453		CD164	0.00207011	0.0111227		EPG5	2.13e-30	7.82e-29
IFIT1	4.27e-05	0.000164631		NPRL2	0.00208734	0.0112094		EPC1	0.00208124	0.0135896
PRKD2	4.28e-05	0.000164648		ATF7IP2	0.00208901	0.0112154		EPB42	7.69e-10	1.17e-08
TMEM91	4.28e-05	0.000164802		HPS5	0.00209445	0.0112417		EPB41L4A	0.00803767	0.0441736
SUMF2	4.31e-05	0.000165733		WDR5	0.00210655	0.0113035		EPB41L2	9.17e-05	0.000792544
ZFYVE27	4.31e-05	0.000165922		TUBA1B	0.00211123	0.0113198		EPB41	3.01e-33	1.2e-31
UCHL5	4.33e-05	0.000166407		LONRF3	0.00211565	0.0113405		EP400	9.2e-15	1.95e-13
TRPV1	4.33e-05	0.000166407		XYLT2	0.00214562	0.0114892		ENTPD4	4.4e-05	0.000400181
MRPL10	4.39e-05	0.000168784		SMC1A	0.00215227	0.0115182		ENTPD3-AS1	0.00407295	0.0243597
AP2A1	4.4e-05	0.000168966		PIGL	0.00215239	0.0115182		ENPP2	1.01e-09	1.52e-08
LINC01138	4.4e-05	0.000168966		PHKA2	0.00215273	0.0115182		EML2	0.00147906	0.0100123
ANKZF1	4.41e-05	0.00016951		LAMTOR4	0.00215415	0.0115228		EMILIN2	0.0026305	0.0167315
ATP11A-AS1	4.44e-05	0.000170708		DLEC1	0.00216647	0.0115856		EMC6	0.000128678	0.00107766
AL136115.2	4.47e-05	0.000171551		EIF2B5	0.0021722	0.0116133		EMC1-AS1	0.000765502	0.00553787
OLFM2	4.47e-05	0.000171795		MKRN2OS	0.00217361	0.0116178		ELP5	5.1e-05	0.000459669
TMEM154	4.48e-05	0.000171912		NOTCH4	0.00219393	0.0117221		ELP4	0.00121647	0.0084361
BECN1	4.48e-05	0.000171922		HTR2B	0.00219427	0.0117221		ELOVL5	4.29e-33	1.7e-31
SCARB2	4.49e-05	0.000172412		AC090945.1	0.00220212	0.0117579		ELOB	0.00263588	0.0167542
TXNDC17	4.57e-05	0.000175308		RNASEH1-AS1	0.00221353	0.0118157		ELOA-AS1	0.000421319	0.00322516
ZBTB44	4.59e-05	0.00017585		ZNF709	0.00221821	0.0118346		ELF2	5.65e-08	7.24e-07
UFM1	4.59e-05	0.000176064		RBMXL1	0.00221823	0.0118346		ELF1	6.89e-16	1.55e-14
AC234582.1	4.62e-05	0.000176848		RUVBL1	0.0022216	0.0118495		EIF5A	0.00146055	0.00990542
UBE2R2-AS1	4.62e-05	0.000177026		AL031709.1	0.0022514	0.0120053		EIF4G3	1.83e-09	2.69e-08
ARL5B	4.63e-05	0.000177458		ZBTB49	0.00226793	0.0120903		EIF4EBP3	3.02e-06	3.22e-05
ZNF655	4.69e-05	0.000179711		AC008554.1	0.00227813	0.0121415		EIF4A2	0.00244459	0.0156671
TRIM56	4.72e-05	0.000180496		HIST4H4	0.0022803	0.0121468		EIF3L	0.0050975	0.0297443
ZNF683	4.76e-05	0.000182113		KIAA1328	0.00229333	0.012213		EIF3K	0.0012209	0.00846367
GNL1	4.76e-05	0.000182113		ZFP64	0.00231255	0.0123121		EIF3G	0.00694776	0.0389265
ZNF28	4.76e-05	0.000182113		ANP32B	0.002322	0.0123592		EIF3F	1.66e-05	0.000161174
AC003681.1	4.79e-05	0.000183203		GPR137C	0.00233576	0.012426		EIF2S3	2.09e-07	2.54e-06
AGAP1	4.86e-05	0.000185705		AC116158.2	0.00235274	0.0125066		EIF2D	0.00162882	0.0108704
BUD23	4.87e-05	0.000185915		ST3GAL3	0.00235366	0.0125082		EIF2B3	1.17e-12	2.16e-11
AC025442.2	4.89e-05	0.000186677		ATP5MC2	0.0023682	0.0125789		EIF2AK4	0.00470596	0.0277318
AL035681.1	4.89e-05	0.000186723		AC020908.1	0.00236977	0.012584		EHBP1	0.0084141	0.0460092
DPY19L1	4.9e-05	0.000187022		ZNF91	0.00237595	0.0126136		EGFL8	0.00679454	0.0380912
SERPINB9	4.91e-05	0.000187211		NR2C1	0.00240072	0.0127352		EFTUD2	5.82e-06	6.02e-05
PIGN	4.92e-05	0.000187797		SNX18	0.00241737	0.0128168		EFCAB5	0.00586291	0.0335729
TOGARAM1	4.95e-05	0.000188883		TMED5	0.00242666	0.0128594		EFCAB14-AS1	0.00197244	0.012925
SGSM2	4.96e-05	0.000189295		HTATSF1	0.00244117	0.0129296		EFCAB13	0.000767303	0.00554873
MGRN1	4.98e-05	0.000189821		NDUFAF5	0.00244941	0.0129699		EEFSEC	0.00645548	0.0364118
BAG3	5.02e-05	0.000191141		NXN	0.00245117	0.0129759		EEF2	3.18e-05	0.000295192
VGLL4	5.03e-05	0.000191703		SGK1	0.00245651	0.0130007		EDRF1	2.09e-05	0.000199638
SAMD9	5.04e-05	0.000191964		HCLS1	0.00246418	0.013038		EDF1	1.01e-06	1.15e-05
ZNF746	5.08e-05	0.000193232		SERPINB6	0.00247518	0.0130928		EDA	0.000143941	0.00119302
GFM2	5.13e-05	0.000195121		AL024508.1	0.00247779	0.0130998		ECE1	7.16e-09	9.99e-08
MEA1	5.14e-05	0.000195692		SETD1B	0.00247938	0.0131048		EBF1	0.00335193	0.020568
GNL3L	5.16e-05	0.000196165		ATF3	0.00248159	0.013111		DYNLT1	0.000630339	0.0046588
MYSM1	5.18e-05	0.000197083		UBA2	0.0024915	0.0131553		DYM	7.29e-11	1.19e-09
TCHP	5.19e-05	0.000197345		PPIL6	0.00249846	0.0131886		DUSP10	0.00737733	0.0409104
PPIG	5.21e-05	0.000198187		AC006372.1	0.00251507	0.0132661		DUS3L	1.55e-06	1.72e-05
SMC6	5.26e-05	0.00019977		DPEP3	0.00251507	0.0132661		DTNBP1	0.0027791	0.0175278
BANF1	5.28e-05	0.000200396		AL138694.1	0.00251507	0.0132661		DTNB	0.00024852	0.0019874
HINT2	5.28e-05	0.000200617		STK19	0.00252828	0.0133323		DTD1	0.000270944	0.00215365
AC004687.1	5.3e-05	0.000201384		SNRPB	0.00253663	0.0133729		DSTN	0.000409422	0.00314453
MYO1E	5.32e-05	0.000201887		AC093898.1	0.00254818	0.0134303		DSE	0.00715426	0.0399257
NSD3	5.33e-05	0.000202175		ZNF484	0.0025563	0.0134696		DRG1	8.65e-07	9.87e-06
ZNF433-AS1	5.42e-05	0.000205563		ZBTB1	0.0025588	0.0134793		DPY19L1	1.21e-05	0.000119733
POLR2H	5.43e-05	0.000205971		AC079907.1	0.00256625	0.013514		DPH6-DT	5.24e-11	8.67e-10
GMFB	5.52e-05	0.000209033		NOTCH1	0.00256669	0.013514		DPH6	0.0017084	0.0113686
TAPT1	5.56e-05	0.000210709		DPP4	0.00257837	0.013572		DOP1A	1.37e-06	1.53e-05
APIP	5.58e-05	0.0002112		AC084024.3	0.00258391	0.0135976		DOCK9	1.35e-21	3.84e-20
NFE2L3	5.61e-05	0.000212305		TMEM106B	0.00259171	0.0136351		DOCK8	2.22e-15	4.86e-14
TIMM13	5.61e-05	0.000212409		SDF4	0.00260864	0.0137171		DOCK5	5.23e-09	7.42e-08
ACAT2	5.62e-05	0.000212798		ELP3	0.00261098	0.0137238		DOCK4	0.00623865	0.0353946
ABRAXAS1	5.63e-05	0.0002129		ST3GAL5	0.00261124	0.0137238		DOCK3	0.00103971	0.00730932
FAM13A	5.67e-05	0.000214543		TXNDC15	0.00261251	0.0137269		DOCK2	1.51e-33	6.07e-32
NOTCH1	5.74e-05	0.000217003		SRRT	0.00262422	0.0137849		DNTTIP2	0.00297282	0.0185439
MARCH2	5.96e-05	0.000225017		UCHL5	0.00262831	0.0137993		DNMT3A	0.00512529	0.0298592
RNPC3	5.96e-05	0.000225197		RBM38	0.00263454	0.0138285		DNM1L	0.00121254	0.00841203
AC015795.1	6.01e-05	0.000226696		RECQL	0.00264027	0.013855		DND1	0.000662965	0.00486749
EIF6	6.03e-05	0.000227385		AC011444.2	0.00264333	0.0138675		DNAJC8	0.000677843	0.00496411
WAKMAR2	6.05e-05	0.000228157		OMD	0.0026462	0.013879		DNAJB6	7.49e-16	1.69e-14
AL512603.2	6.08e-05	0.000229183		GMPS	0.00265469	0.0139199		DNAJA1	0.000707667	0.0051559
AP001977.1	6.12e-05	0.000230655		RCC1	0.00267312	0.0140094		DNAH7	0.00242864	0.0155874
KCNMB4	6.14e-05	0.000231288		RIOK3	0.00267699	0.0140261		DMC1	0.000487433	0.00367648
AFG3L2	6.14e-05	0.000231323		ANKRD10	0.00268433	0.0140609		DLGAP4-AS1	0.000635883	0.004696
NAXE	6.28e-05	0.000236505		ZBTB43	0.00269069	0.0140906		DLG5	7.25e-15	1.54e-13
RNF121	6.28e-05	0.000236513		KARS	0.0026994	0.0141326		DLEU2	2.82e-07	3.37e-06
POLR2B	6.29e-05	0.000236695		DRC3	0.00271569	0.0142143		DLEC1	4.6e-12	8.22e-11
EDARADD	6.3e-05	0.000237184		SDCCAG8	0.00272012	0.0142314		DIS3L2	6.53e-12	1.16e-10
DZIP3	6.44e-05	0.000242182		TMEM50B	0.00272426	0.0142443		DIPK2A	0.00470456	0.0277318
GRAMD4	6.47e-05	0.000243343		LINC01666	0.0027249	0.0142443		DIPK1A	1.38e-08	1.86e-07
IPPK	6.54e-05	0.000245955		AC078962.2	0.0027249	0.0142443		DIP2B	7.08e-39	3.25e-37
KCNN4	6.57e-05	0.0002472		ALKBH8	0.00273018	0.0142682		DIP2A-IT1	0.00708809	0.0396284
MUC4	6.59e-05	0.000247666		DYNC1H1	0.00273284	0.0142785		DIDO1	4.15e-06	4.38e-05
TENM2	6.6e-05	0.000247867		CD72	0.00276624	0.0144456		DIAPH2	0.000106058	0.000904238
SLK	6.63e-05	0.000248886		BEX3	0.00277909	0.014509		DIAPH1	6.4e-05	0.000567787
AL109811.1	6.63e-05	0.000248983		TIRAP	0.00280365	0.0146223		DHX9	4.53e-07	5.32e-06
ITGB7	6.7e-05	0.000251409		PRUNE1	0.00281254	0.0146649		DHX57	0.000685849	0.00501279
SCLY	6.7e-05	0.000251468		MRPL54	0.00281325	0.0146649		DHRS4-AS1	0.00326811	0.0200938
CHST7	6.8e-05	0.000254934		AC013437.1	0.00281609	0.014676		DHRS3	6.71e-06	6.87e-05
AP002812.2	6.84e-05	0.000256333		CASS4	0.00282909	0.0147362		DHDDS	0.00138798	0.00946524
LTN1	6.87e-05	0.000257316		AC007099.1	0.00284096	0.0147905		DGKD	0.000657948	0.00483571
HDAC5	7e-05	0.000262123		IRAK1BP1	0.00285358	0.0148487		DGCR11	0.00110408	0.00773015
AC008554.1	7.01e-05	0.00026244		MATN4	0.00285939	0.0148751		DESI2	0.00471653	0.0277852
CDK14	7.02e-05	0.000262633		AC104123.1	0.00287111	0.0149322		DENND4C	1.64e-65	1.31e-63
ZNF420	7.05e-05	0.000263844		NPIPA1	0.00287721	0.0149602		DENND1B	3.11e-49	1.86e-47
LINC01934	7.15e-05	0.000267579		CUL9	0.00287837	0.0149624		DENND11	3.25e-06	3.46e-05
POFUT1	7.18e-05	0.000268774		AC010325.1	0.00288228	0.0149789		DEF6	0.000738736	0.00535685
AC010531.3	7.25e-05	0.000271188		TRIM23	0.00289818	0.0150577		DDX46	0.00862613	0.0469874
A1BG	7.29e-05	0.000272775		TBCEL	0.00292018	0.0151682		DDX39A	0.00458627	0.0271218
TNFSF12	7.35e-05	0.000274925		PDIA6	0.0029238	0.0151831		DDX28	0.00304498	0.0188972
PLA2G6	7.36e-05	0.000275092		CD99L2	0.00297552	0.015436		DDIT3	1e-08	1.37e-07
WDTC1	7.39e-05	0.000275932		NSL1	0.00302878	0.0157004		DDI2	7.92e-08	9.98e-07
LYRM2	7.39e-05	0.000275932		POU5F1	0.00303142	0.0157101		DDHD1	4.3e-07	5.07e-06
PRRC2A	7.4e-05	0.000276436		LRP5L	0.00305881	0.015844		DDB1	0.00201258	0.0131646
BX284668.6	7.45e-05	0.000278173		AC011603.2	0.00306405	0.0158671		DCUN1D1	0.00541613	0.0313357
SLC25A20	7.61e-05	0.000283938		AP001505.1	0.00307172	0.0158988		DCTN4	5.96e-06	6.15e-05
ATP6V1D	7.64e-05	0.000284864		MCPH1	0.00309891	0.0160313		DCP2	0.000949035	0.00671796
SAMD4A	7.66e-05	0.000285865		AL590399.1	0.00309967	0.0160313		DCAF5	9.04e-05	0.000783123
ZNF626	7.7e-05	0.000287308		POGLUT1	0.00310582	0.016059		DCAF13	0.00467454	0.0275907
TVP23C	7.71e-05	0.000287485		WDR19	0.00311808	0.0161105		DCAF10	0.00920593	0.049705
RBM18	7.76e-05	0.000289036		VAT1	0.00313038	0.0161656		DCAF1	1.08e-08	1.47e-07
RGS6	7.78e-05	0.000289996		ELL	0.00313981	0.0162102		DBF4	0.00341843	0.0208926
ATP6V0A2	7.79e-05	0.000290353		PMS1	0.00315111	0.0162644		DAW1	0.00347125	0.0211943
STRADA	7.86e-05	0.000292869		NCS1	0.00316429	0.0163283		DAP	0.00672965	0.0377964
ZCWPW2	7.91e-05	0.000294683		ALG5	0.0031761	0.0163852		DAB2IP	0.000405585	0.00311896
CYP20A1	7.92e-05	0.000294749		VAPA	0.00317881	0.016395		CYTOR	1.89e-05	0.000181289
TMEM241	7.97e-05	0.000296562		ZNF652	0.00318843	0.0164405		CYTIP	0.000148919	0.0012304
AP003472.1	8.01e-05	0.000298182		TMEM38B	0.00318975	0.0164432		CYTH1	9.24e-28	3.16e-26
FUOM	8.05e-05	0.000299446		CKAP4	0.0031914	0.0164475		CYP46A1	0.00534262	0.0309395
CSNK2A1	8.05e-05	0.000299582		AL135978.2	0.00320046	0.01649		CYP3A5	0.000933364	0.00661974
NIPA2	8.15e-05	0.000302974		RAB31	0.00323033	0.0166356		CYP2U1	6.73e-05	0.000594664
COPS3	8.17e-05	0.000303653		CYREN	0.0032688	0.0168209		CYP20A1	0.000548711	0.00410153
SLC25A46	8.19e-05	0.000304388		ALKBH5	0.00328293	0.0168894		CYB5R4	1.9e-13	3.69e-12
RPGR	8.22e-05	0.000305444		MAPRE3	0.00328487	0.0168924		CYB5B	0.00843985	0.046109
POU2F2	8.24e-05	0.000305919		OTUD5	0.00330739	0.0169982		CXCR4	2.63e-09	3.82e-08
C11orf58	8.27e-05	0.000307175		OXCT2	0.0033165	0.0170407		CXCR3	0.000116489	0.000985876
KRIT1	8.28e-05	0.000307254		TCP11L1	0.00332026	0.0170557		CWF19L2	3.38e-09	4.85e-08
VPS26C	8.3e-05	0.000308156		ETFRF1	0.00337476	0.0173183		CWF19L1	0.00150873	0.0101944
DTL	8.36e-05	0.000310337		EIF4G2	0.00338024	0.017342		CWC27	0.00641835	0.0362356
LRP12	8.37e-05	0.00031043		PTTG1IP	0.00338408	0.0173574		CUX1	2.39e-29	8.54e-28
EMSY	8.43e-05	0.000312779		FMO4	0.00342632	0.0175652		CUL9	1.97e-05	0.000188355
UBASH3A	8.46e-05	0.000313782		LYPLAL1	0.00343545	0.0176076		CUL5	7.46e-08	9.43e-07
PIEZO1	8.66e-05	0.000320737		AC015802.6	0.00343643	0.0176083		CUL4A	2.87e-06	3.08e-05
PLIN2	8.67e-05	0.000321269		SH2D2A	0.00344255	0.0176308		CTRC	2.55e-07	3.07e-06
RGS7	8.7e-05	0.000322278		ZDHHC13	0.00344387	0.0176332		CTR9	0.000136855	0.00113787
PIBF1	8.77e-05	0.000324521		ABTB1	0.0034802	0.0178147		CTNND1	1.34e-08	1.81e-07
NUDT22	8.81e-05	0.000326196		AL359504.2	0.0034891	0.0178513		CTNNB1	1.82e-05	0.00017512
MMS19	8.86e-05	0.000327848		EPB41L3	0.00349697	0.0178871		CTDSPL2	1.86e-09	2.73e-08
AZIN1	8.91e-05	0.000329447		LIX1L-AS1	0.00351489	0.0179698		CSNK1A1	2.62e-07	3.15e-06
NFE2L1	8.97e-05	0.000331582		HAT1	0.00351678	0.017975		CRYBG1	1.92e-16	4.44e-15
GCLC	8.97e-05	0.000331596		KLHDC10	0.00353181	0.0180471		CRTC1	6.34e-10	9.67e-09
CNEP1R1	9.03e-05	0.000333782		C9orf78	0.00353423	0.0180506		CRLF3	0.00814319	0.0447136
SUOX	9.05e-05	0.000334356		CXXC4	0.00354256	0.0180886		CRLF1	1.95e-06	2.14e-05
NSG1	9.12e-05	0.000337053		C15orf41	0.00355972	0.0181672		CRKL	0.00208325	0.0135931
KATNA1	9.17e-05	0.00033851		DHX29	0.00356509	0.01819		CREB3L2	1.4e-08	1.88e-07
FAM120A	9.2e-05	0.000339897		AC099811.4	0.00357046	0.0182113		CRCP	1.11e-06	1.25e-05
TENT5C	9.23e-05	0.000340643		IBA57	0.00357103	0.0182113		CPEB2	0.00195637	0.0128425
TANGO2	9.26e-05	0.00034168		ANKRD46	0.00357425	0.0182231		CPA5	0.00520601	0.0302529
ZNF808	9.3e-05	0.000343049		UNC13B	0.00357607	0.0182279		COX7C	0.000363447	0.00281134
DCAF13	9.31e-05	0.00034338		ACTG1	0.00358078	0.0182473		COX6B1	0.00721167	0.0401488
RMDN3	9.48e-05	0.000349443		ZC3HC1	0.00358695	0.0182743		COX5B	7.44e-07	8.55e-06
FAM8A1	9.56e-05	0.000352352		ZRANB2	0.00358859	0.018278		COX5A	0.00240829	0.0154728
ZNF75D	9.66e-05	0.000356023		MPPE1	0.00359436	0.0183016		COX19	0.00466796	0.0275695
AC092652.1	9.67e-05	0.000356024		ARL4A	0.003595	0.0183016		COX15	6.2e-05	0.000550918
KIAA1257	9.69e-05	0.000356896		HNRNPM	0.00360121	0.0183286		COX10	0.00872596	0.0474471
SNPH	9.76e-05	0.000359435		AC068389.1	0.0036079	0.0183581		CORO1C	0.00160081	0.0107145
AC008969.1	9.83e-05	0.000361763		C16orf72	0.00361553	0.0183867		CORO1A	0.00797953	0.0439196
LINS1	9.85e-05	0.00036233		FNTA	0.00361622	0.0183867		COQ7	0.00155255	0.010437
GTF3C1	9.89e-05	0.000363847		GTF2IRD2B	0.00361963	0.0183995		COPS2	0.000828421	0.00594637
TMEM268	9.9e-05	0.00036415		ZNF891	0.00362127	0.0184032		COPA	0.00147143	0.00997161
BCAT1	9.93e-05	0.000364995		AL132780.1	0.00366873	0.0186305		COLGALT1	2.51e-07	3.02e-06
OSGIN2	0.000101622	0.000373469		MKLN1-AS	0.00368724	0.0187172		COL16A1	0.000265983	0.00211642
DHX38	0.000101622	0.000373469		ARL6IP4	0.00368762	0.0187172		COG6	2.96e-06	3.17e-05
LINC00504	0.000102026	0.000374879		RAB11FIP1	0.00368893	0.0187173		COG4	0.00494094	0.0289407
ARID3A	0.000103219	0.000379112		SLC27A4	0.00368947	0.0187173		COBLL1	1.74e-08	2.32e-07
Z94721.1	0.000103826	0.000381265		PLEKHF1	0.00369671	0.0187494		COA1	2.4e-15	5.24e-14
LINC01618	0.00010499	0.000385462		AC015813.1	0.00369961	0.0187594		CNTNAP4	6.15e-06	6.33e-05
ITFG2	0.000105432	0.000387011		XPA	0.00371694	0.0188426		CNOT9	1.22e-05	0.000120944
AC009126.1	0.000105601	0.000387552		HNRNPA0	0.00373623	0.018931		CNOT6	0.00188362	0.0124269
SPAG7	0.000105694	0.000387818		FAM171A1	0.00374833	0.0189876		CNOT2	3.12e-11	5.24e-10
TGIF2	0.00010616	0.000389343		SLC4A4	0.00376407	0.0190532		CNOT10	0.00276874	0.0174841
ABT1	0.000106173	0.000389343		SFPQ	0.00378086	0.0191335		CNKSR2	6.41e-05	0.000568282
CALN1	0.000106803	0.000391577		SNRPN	0.00379962	0.0192237		CNIH2	0.000585348	0.0043542
TMX4	0.000107526	0.000394147		AL391863.1	0.00380853	0.0192639		CMSS1	3.46e-10	5.42e-09
LRP1	0.000108372	0.00039717		ABAT	0.00381252	0.0192794		CMC1	1.43e-59	1.01e-57
MRPS34	0.000108691	0.000398103		NXF1	0.00381599	0.0192922		CLSTN1	0.00430953	0.0256251
AC115676.1	0.000108868	0.000398675		FITM2	0.00382964	0.0193564		CLNK	0.00909243	0.0491642
ARRDC5	0.00010897	0.000398966		GTF2H3	0.00383345	0.0193708		CLN5	0.00258135	0.0164587
GABPB1-IT1	0.000109432	0.000400579		HS3ST3B1	0.00384955	0.0194474		CLK4	0.00365644	0.0221781
LXN	0.000110029	0.000402685		PRDX1	0.00385895	0.0194853		CLIP2	3.3e-05	0.000305231
SLC6A6	0.0001112	0.000406811		CEP250	0.00386365	0.0195042		CLIP1	0.00308578	0.019113
TSC22D4	0.000111934	0.000409416		C19orf12	0.00387329	0.019548		CLINT1	1.75e-07	2.14e-06
TRIP4	0.000112034	0.0004097		NSUN3	0.00387751	0.0195645		CLIC5	3.2e-05	0.00029655
PSMD9	0.000112334	0.000410676		ZNF862	0.00388811	0.0196035		CLEC2D	1.38e-05	0.000136013
SRGAP2-AS1	0.000112345	0.000410676		FLII	0.00390213	0.0196693		CLEC2B	8.07e-06	8.2e-05
DCLRE1C	0.000112406	0.000410817		GLDC	0.00390364	0.0196721		CLEC16A	0.00142014	0.00968098
LIX1-AS1	0.000112557	0.000411286		PPM1M	0.00391343	0.0197165		CKS2	0.00452957	0.0268123
LRRC40	0.000112843	0.000412251		CLTA	0.003915	0.0197196		CIRBP	0.0027418	0.0173437
CALHM6	0.000113786	0.000415558		HOXB4	0.0039402	0.0198368		CIR1	0.00147308	0.00997916
TRIM73	0.000113816	0.000415558		AC027290.1	0.00396098	0.0199316		CHUK	0.000885595	0.00631252
AC092053.5	0.000114114	0.000416564		RBM4	0.00396953	0.0199697		CHST7	0.0028706	0.018004
SCML1	0.000114148	0.000416607		HTT-AS	0.00398406	0.0200378		CHST2	0.00246293	0.0157746
LACTB2	0.000114219	0.000416782		CDC34	0.00402416	0.0202296		CHST10	0.00078174	0.00563764
SLC38A9	0.0001144	0.00041728		DPEP2	0.00405673	0.0203833		CHP1	2.97e-05	0.000276682
LAP3	0.000115617	0.000421637		SPATA20	0.0040669	0.0204294		CHODL-AS1	5.47e-09	7.73e-08
ING4	0.000117118	0.00042694		AL356805.1	0.004084	0.0205102		CHODL	0.00012971	0.00108531
PRDM8	0.000117325	0.000427611		AC016831.5	0.00409663	0.0205686		CHMP2A	0.00227288	0.0147004
ZNF564	0.000120075	0.000437461		CNR2	0.00410408	0.0206009		CHMP1B-AS1	0.0014915	0.0100854
LINC01765	0.000120615	0.000439341		AC007130.1	0.00411014	0.0206263		CHKA	0.000648536	0.00478147
PWWP2A	0.000121176	0.000441213		RNF170	0.00411235	0.0206324		CHIC2	7.29e-25	2.28e-23
HIF1AN	0.00012231	0.000445166		GNPAT	0.00412296	0.0206805		CHD9	0.00665666	0.0374206
EXOSC1	0.000122652	0.000446323		ZFP90	0.0041354	0.0207378		CHD8	4.49e-05	0.000407841
EIF3M	0.000122732	0.000446525		ATP5MD	0.00413642	0.0207379		CHD6	2.61e-16	6e-15
TSC22D1-AS1	0.000123156	0.000447981		AC027514.1	0.00413766	0.020739		CHD4	0.000305388	0.00240462
AC125494.1	0.000123232	0.000448171		CALCOCO1	0.00414613	0.0207763		CHD1	7.87e-18	1.95e-16
CGRRF1	0.00012344	0.000448751		LIN54	0.0041481	0.0207811		CHCHD10	0.000304269	0.00239786
AC006960.2	0.00012386	0.000450186		CCDC25	0.00415356	0.0208034		CHAF1A	0.0020333	0.0132954
MIB1	0.000124445	0.000452136		AC079447.1	0.00415808	0.0208209		CGGBP1	0.000410221	0.00314936
YEATS4	0.000125688	0.000456474		SLAIN1	0.00415964	0.0208237		CFP	5.51e-05	0.000493494
RIOX1	0.000125941	0.000457303		WASHC4	0.00417319	0.0208864		CFLAR-AS1	0.00613568	0.0348963
PDSS1	0.000126305	0.000458443		FGFR1	0.00418996	0.0209652		CFLAR	0.00013986	0.00116024
KIR2DL4	0.000127868	0.000463934		LRP12	0.00420084	0.0210145		CFH	0.00336116	0.0206062
ETV5	0.000128317	0.000465472		GSTCD	0.00421189	0.0210595		CFAP161	1.44e-05	0.000141455
NUGGC	0.000129062	0.000468085		H2AFV	0.00421362	0.0210629		CFAP100	1.69e-05	0.000163798
LONP1	0.000129752	0.000470493		AL096677.1	0.00421878	0.0210836		CERS5	3.02e-06	3.23e-05
ATP1B3	0.000130318	0.000472453		MICU1	0.00422425	0.0211058		CERNA1	9.89e-10	1.49e-08
MRPL34	0.000130398	0.000472651		CSNK2A1	0.00424117	0.0211752		CEP85L	1e-39	4.71e-38
AP000331.1	0.000130516	0.000472985		AL162171.3	0.00424125	0.0211752		CEP350	2.13e-14	4.41e-13
MPHOSPH8	0.000130664	0.000473429		LRSAM1	0.00425356	0.0212315		CEP120	0.00606742	0.0345721
USP7	0.000131285	0.000475492		AC090971.2	0.0042792	0.021349		CENPP	5.52e-05	0.000494459
CIB2	0.000131435	0.000475946		STK11	0.00428867	0.0213911		CEMIP2	2.25e-45	1.24e-43
XPNPEP3	0.000131535	0.000476213		YPEL5	0.00430746	0.0214796		CEBPZOS	0.00225507	0.0146108
STRN4	0.000132252	0.000478622		DGKH	0.0043411	0.021642		CEACAM21	8.24e-41	3.97e-39
ANKRD13D	0.000132464	0.000479295		TERF2	0.00436186	0.021719		CDYL	9.78e-11	1.59e-09
CCS	0.000133433	0.000482707		GPR34	0.00436602	0.0217345		CDS2	7.96e-05	0.00069505
SAP30BP	0.000134821	0.000487477		DDB1	0.00436848	0.0217414		CDK5RAP1	1.04e-07	1.29e-06
EIF4G1	0.000134831	0.000487477		MGRN1	0.00438463	0.0218165		CDK14	2.02e-09	2.95e-08
TMEM243	0.00013635	0.000492777		IL16	0.00440928	0.0219285		CDK13	2.73e-11	4.62e-10
RMND5A	0.000136515	0.000493276		JPH3	0.00441286	0.0219409		CDK11A	1.21e-05	0.000119933
MAD2L2	0.000137212	0.000495607		LAGE3	0.00441731	0.0219577		CDHR2	0.000215014	0.00173756
PER1	0.000140575	0.000507552		TBC1D30	0.0044246	0.0219833		CDH23	0.000719624	0.00523474
PLEKHA3	0.000141044	0.000509146		NEMP1	0.00442951	0.0220023		CDH13	0.00228949	0.0147922
DMXL1	0.000141908	0.000512064		POLD4	0.00443208	0.0220098		CDC40	0.00327652	0.0201387
HEG1	0.000143289	0.000516945		DCAF4	0.00443736	0.0220303		CDC37L1	0.00414398	0.0247284
SLFN11	0.000143485	0.000517554		RPGR	0.00443837	0.0220303		CDC27	2.11e-06	2.31e-05
PGAM1	0.000143591	0.000517835		STX16	0.00445711	0.0221179		CD96	1.82e-43	9.65e-42
NEXMIF	0.000143681	0.000518058		PDE4DIP	0.0044775	0.0222084		CD8B	1.05e-05	0.000105501
RPP21	0.000144434	0.00052067		SLC36A1	0.00448338	0.0222321		CD8A	0.00364073	0.0220973
TSSC4	0.000145223	0.000523313		NUP93	0.00449746	0.0222966		CD7	0.00844649	0.0461316
IMMP1L	0.00014577	0.000525182		ZNF134	0.004503	0.0223186		CD69	1.63e-05	0.000158928
LMF1	0.000146605	0.000527985		AC022387.2	0.00451498	0.0223671		CD53	2.97e-22	8.63e-21
TRERF1	0.000147402	0.000530749		AC009120.2	0.00452003	0.0223867		CD47	0.00147501	0.00998856
ZBTB21	0.000147534	0.000531018		FAM27C	0.00453152	0.0224382		CD46	0.00474532	0.0278927
CTNNBIP1	0.00014765	0.000531332		SLC25A46	0.00453661	0.022458		CD44-AS1	8.49e-07	9.7e-06
PRKAG1	0.000148714	0.00053491		GBA	0.00455958	0.0225662		CD38	8.34e-08	1.05e-06
AL157827.2	0.000150275	0.000540254		DNAJC8	0.00456648	0.0225949		CD37	0.000136318	0.00113443
DMAC2L	0.000150342	0.00054039		ZNF552	0.00456927	0.0226032		CD302	2.78e-09	4.01e-08
DNA2	0.000150494	0.000540831		KCNA3	0.00457849	0.0226434		CD300LF	4.07e-06	4.29e-05
AL360270.2	0.000152033	0.000546072		MAP3K20	0.00458168	0.0226537		CD2AP	9.86e-26	3.17e-24
RBBP5	0.000152344	0.000547054		CASC3	0.00459444	0.0227058		CD28	0.00227006	0.0146873
CASP10	0.000152853	0.000548777		POLR2K	0.00459778	0.0227168		CD164	0.00276983	0.017485
LINC02363	0.00015375	0.000551889		PIGG	0.00461545	0.0227986		CCT6B	2.46e-05	0.000232408
RBPMS2	0.000154268	0.000553641		VDAC3	0.00463558	0.0228759		CCSAP	0.000655441	0.00481921
SLC7A6	0.000155397	0.000557585		METAP1	0.00467251	0.0230385		CCNT2	1.03e-07	1.28e-06
HGS	0.000155573	0.000558107		SLC43A1	0.00467303	0.0230385		CCNT1	3.5e-05	0.000322016
HHEX	0.00015588	0.000559101		SLC9A1	0.00467522	0.0230438		CCNL1	4.43e-13	8.36e-12
TMEM63B	0.00015641	0.000560894		PXN	0.00468518	0.0230873		CCNK	0.000682933	0.00499655
ASTN2	0.00015651	0.000561142		SCRN2	0.00470518	0.0231803		CCNC	0.00019873	0.00161587
ZNF571-AS1	0.000157197	0.000563499		HAGH	0.00471201	0.0232083		CCNB1	0.00352189	0.0214821
AC069368.2	0.000158156	0.000566824		UBE2D3	0.00471827	0.0232279		CCN4	1.52e-08	2.04e-07
PEX16	0.000158264	0.00056704		ZDHHC11	0.00472539	0.0232574		CCL4L2	0.00669732	0.0376263
SLC24A1	0.000158277	0.00056704		TMEM50A	0.00472738	0.0232616		CCDC93	4.28e-06	4.5e-05
CAMK2N1	0.00015847	0.00056762		CFAP100	0.00474659	0.0233505		CCDC92	2.3e-07	2.78e-06
REV1	0.000158991	0.000569376		DRICH1	0.0047817	0.0235176		CCDC91	1.25e-12	2.3e-11
SETD7	0.000160688	0.000575344		AC078929.1	0.00478601	0.0235331		CCDC84	0.00173617	0.0115408
HM13	0.000160759	0.000575485		SPDYE3	0.00480107	0.0235902		CCDC69	0.000245171	0.00196232
CEP44	0.000160837	0.000575653		AC108067.1	0.0048049	0.0236033		CCDC65	0.00143021	0.00973888
HES4	0.00016159	0.000578235		EPS8L2	0.00484104	0.0237751		CCDC6	0.0072876	0.0404859
RALGPS1	0.0001622	0.000580308		METTL3	0.00484255	0.0237768		CCDC50	2.12e-05	0.000202619
LIMD2	0.000162515	0.000581321		AL358472.4	0.00485045	0.0238099		CCDC47	3.4e-05	0.000313746
ZNF251	0.000163122	0.00058338		FBL	0.00485324	0.0238179		CCDC38	1.01e-08	1.38e-07
GIMAP1	0.000163427	0.000584359		FOXD2	0.00487012	0.023895		CCDC32	0.00520424	0.0302529
MIR2052HG	0.000163505	0.000584523		PPDPF	0.00487719	0.0239186		CCDC18	0.00535386	0.0309949
IKZF5	0.000164213	0.000586829		ARAP3	0.00488903	0.0239247		CCDC157	0.00904501	0.0489365
TMEM123	0.000165876	0.000592543		LINC02327	0.00488903	0.0239247		CCDC15	2.82e-07	3.37e-06
BOD1	0.000166375	0.000594209		LINC02556	0.00488903	0.0239247		CCDC14	3.51e-05	0.000322851
SLF1	0.000166498	0.000594536		ERCC6L	0.00488903	0.0239247		CCDC127	0.00200936	0.0131482
AC016074.2	0.000166684	0.000595084		DRD3	0.00488903	0.0239247		CBFA2T2	8.42e-14	1.68e-12
AP000254.2	0.000167639	0.000598261		NAA11	0.00488903	0.0239247		CASZ1	0.0028259	0.0177721
CDKL1	0.000167943	0.000599231		JAKMIP2-AS1	0.00488903	0.0239247		CAST	3.08e-07	3.68e-06
ARHGEF2	0.000167996	0.000599304		LINC02507	0.00488903	0.0239247		CASK	6.58e-08	8.35e-07
ATG10	0.000170868	0.000609317		HIPK1-AS1	0.00490242	0.0239844		CASD1	7.66e-05	0.000670904
GTF3C3	0.000171219	0.000610448		GLI1	0.00491005	0.024016		CASC4	0.000671569	0.00492404
SLC39A9	0.000171327	0.000610719		HGSNAT	0.00492513	0.0240841		CARD11	2.89e-36	1.24e-34
EPB41L4A	0.000171588	0.00061153		STAMBPL1	0.00495173	0.0242026		CAPZA2	6.77e-06	6.93e-05
CHCHD5	0.000172943	0.000616122		ZBED3	0.00498272	0.0243424		CAPZA1	0.00240326	0.0154567
AP002518.2	0.000173481	0.000617802		KLF4	0.00498439	0.0243447		CAPRIN2	0.000416986	0.00319934
AC026725.1	0.00017491	0.000622648		AC092159.2	0.00499286	0.0243767		CAPRIN1	0.000369327	0.00285443
AC009505.1	0.000176556	0.000628388		BLM	0.00499332	0.0243767		CAPN7	1.7e-13	3.33e-12
TRIM39	0.000177923	0.00063301		NAV2	0.00501292	0.0244666		CAPN12	0.00474537	0.0278927
UBE3C	0.000179915	0.000639969		C2orf42	0.00501957	0.0244898		CAPN10-DT	0.00616559	0.0350258
MARK4	0.000179948	0.000639969		NIPA2	0.00503121	0.0245382		CAMTA1-DT	9.35e-06	9.43e-05
GMDS-DT	0.00018045	0.000641629		PDZRN3	0.00506405	0.0246749		CAMK2N1	2.77e-05	0.000260159
POLE2	0.000180563	0.00064191		C10orf91	0.0050861	0.0247764		CALR	0.00255152	0.016291
SVIP	0.000180742	0.000642424		FBXL18	0.00511947	0.024933		CALM2	7.57e-07	8.69e-06
STX7	0.000181188	0.000643884		AC034268.2	0.00513035	0.0249801		CACUL1	3.73e-07	4.41e-06
ZNF600	0.000181884	0.00064611		SPTBN4	0.00514793	0.0250597		CACNA1G	0.00304581	0.0188972
DSE	0.000184826	0.000656184		RIOK2	0.00514929	0.0250604		CACNA1D	0.00418217	0.024916
LCMT1	0.000186271	0.000661187		DTX1	0.00516947	0.0251466		CACNA1B	5.5e-09	7.76e-08
SYTL4	0.000187585	0.000665684		IRS1	0.00517683	0.0251764		CA5B	4.35e-10	6.75e-09
RAB3IP	0.00018761	0.000665684		ZFYVE9	0.00518755	0.0252166		CA2	4.92e-08	6.35e-07
TXNDC15	0.000189764	0.000673196		SPTY2D1OS	0.00520005	0.0252713		C9orf78	0.00499539	0.0292225
MOSPD3	0.000189846	0.000673358		AC020661.3	0.00521378	0.025326		C9orf16	0.00822707	0.0450935
CNOT11	0.000190975	0.000677232		ABHD1	0.00521945	0.0253475		C8orf31	0.00386991	0.0233042
SUFU	0.000193591	0.000686115		NT5C	0.00522598	0.0253732		C7orf25	0.000417135	0.00319934
RHBDD2	0.000194036	0.00068756		PACC1	0.0052804	0.0256253		C6orf89	0.000522271	0.00392459
WHRN	0.000195035	0.000690967		CEP44	0.00528479	0.0256405		C5orf56	1.63e-11	2.82e-10
SLC6A15	0.00019633	0.000695289		MRPL3	0.00529024	0.0256609		C4orf19	6.12e-15	1.3e-13
FAM219A	0.000197626	0.000699477		ETV3	0.0052957	0.0256813		C2orf81	2.28e-06	2.47e-05
CSNK2A2	0.00019891	0.000703889		DDX46	0.00530574	0.0257239		C2orf68	7.93e-05	0.00069214
LINC02422	0.000201345	0.000711846		ARPP19	0.00530865	0.0257318		C21orf91-OT1	0.00240437	0.0154567
NNT-AS1	0.000201382	0.000711846		SHPRH	0.005315	0.0257543		C21orf91	1.6e-06	1.77e-05
AC002553.2	0.00020139	0.000711846		MMS19	0.00531579	0.0257543		C1QBP	1.17e-06	1.32e-05
USP12	0.000201566	0.000712334		OSGEP	0.00531713	0.0257547		C1orf35	0.00284955	0.0178903
ATP6AP2	0.000201873	0.000713281		MORF4L1	0.00531923	0.0257587		C1orf141	0.000180355	0.00147427
COPS8	0.000202135	0.000714072		ALCAM	0.00532644	0.0257875		C1orf131	0.00127501	0.00879575
GID8	0.000202632	0.000715661		TOR1AIP1	0.00532778	0.0257879		C1orf112	0.0008722	0.0062315
METTL5	0.000203129	0.000717173		HERPUD1	0.00533838	0.0258331		C19orf73	0.00136246	0.00931538
HSPB11	0.000204802	0.000722804		TMEM269	0.00534382	0.0258472		C18orf25	1.4e-18	3.57e-17
ZC3H6	0.000205321	0.000724495		EVC	0.00536597	0.025936		C16orf72	0.000718253	0.00522683
STIL	0.000206151	0.000727148		AC114956.2	0.00536597	0.025936		C14orf93	5.01e-06	5.22e-05
AC008269.1	0.00020995	0.000739842		AC116565.1	0.00536597	0.025936		C12orf75	0.00271411	0.0171981
DHDH	0.000210696	0.000742331		HRAS	0.00537793	0.0259819		C11orf49	2.6e-07	3.12e-06
KCNC4	0.000211244	0.000744119		RPN1	0.00537801	0.0259819		BX890604.2	2.62e-06	2.83e-05
PRXL2C	0.00021142	0.000744596		ELAVL1	0.00538531	0.026011		BTN2A1	7.81e-06	7.96e-05
NPIPB4	0.000211654	0.000745281		MTG1	0.00540347	0.0260925		BTG2	8.08e-28	2.78e-26
CEBPZOS	0.000212223	0.000747141		AC092944.1	0.00541166	0.0261152		BTD	0.00372528	0.0225733
AKR1B1	0.000213409	0.000751175		ATP6V0D1	0.00541199	0.0261152		BTBD7	0.00131652	0.00904151
XYLT1	0.000214779	0.000755709		SAMD4B	0.00541459	0.0261216		BTBD10	2.16e-12	3.92e-11
ZNF791	0.000215715	0.000758857		EPHB1	0.00544298	0.0262461		BTBD1	1.28e-13	2.54e-12
ZNF236	0.000217213	0.000763982		TENT5C	0.00544613	0.0262551		BSDC1	0.00115541	0.00805508
ZNF264	0.00021862	0.000768784		NUP85	0.00545104	0.0262726		BRWD3	0.000605626	0.00449416
SEMA4A	0.000220306	0.000774568		PCYT1A	0.00545316	0.0262767		BRIP1	0.00777812	0.042875
SLC16A4	0.000221163	0.000777432		TIMP1	0.00545765	0.0262887		BRF1	0.000651101	0.00479494
RPA2	0.000222333	0.000781396		PIN4	0.00546137	0.0262976		BRD9	0.00466408	0.0275554
ZNF274	0.000222799	0.000782884		CSDE1	0.00547072	0.0263303		BRD4	1.27e-06	1.43e-05
SNX31	0.000225352	0.000791704		C11orf54	0.00550466	0.0264874		BRD2	3.2e-38	1.44e-36
MICB	0.000225399	0.00079172		COPS7B	0.00551612	0.0265363		BPIFC	2.79e-11	4.72e-10
MRPL18	0.000225793	0.000792953		BLOC1S2	0.00554286	0.0266336		BOLA3-AS1	4.44e-06	4.65e-05
EHBP1L1	0.000225965	0.000793408		RADX	0.0055625	0.0267217		BNC2	2.19e-07	2.65e-06
SPSB3	0.000227304	0.000797958		PTPN14	0.00557509	0.0267759		BMP8A	0.000351863	0.00273136
SLC12A9-AS1	0.000228006	0.000800269		CDKN2B-AS1	0.00559361	0.0268536		BIN3	0.00376025	0.0227553
SLC39A7	0.000228344	0.000801304		PPM1K-DT	0.0055939	0.0268536		BCR	2.3e-07	2.78e-06
HSPA2	0.000228519	0.000801766		PNPLA8	0.00560962	0.0269165		BCLAF1	0.000214738	0.00173756
FRMPD3	0.000229354	0.000804543		SEC14L3	0.00563878	0.02705		BCL6	0.000186575	0.00152174
Z82206.1	0.00022948	0.000804831		MASTL	0.00564924	0.0270938		BCL11B	1.04e-26	3.43e-25
TAP2	0.000230405	0.000807924		CCDC36	0.00567084	0.0271847		BCCIP	9.94e-05	0.000852742
CLCN3	0.000230929	0.000809609		PCCB	0.00569791	0.027308		BCAS3	1.49e-08	2e-07
CDKN1A	0.000231323	0.000810836		TM2D1	0.00570677	0.0273441		BBX	0.000360137	0.00279042
AL358333.2	0.000232235	0.000813878		EED	0.00571166	0.0273611		BBS1	0.000559002	0.00417169
SLC2A9	0.000232811	0.000815743		CSNK1G2	0.00572363	0.0274058		BAZ1B	0.00311379	0.0192658
LARS	0.000234727	0.0008223		TMEM41A	0.00572368	0.0274058		BATF	2.49e-05	0.000234795
A2M-AS1	0.000234891	0.00082272		LINC00106	0.00573021	0.0274307		BANP	2.06e-09	3.01e-08
CACYBP	0.000235073	0.000823201		ERCC8	0.00573952	0.0274689		AZIN1	1.67e-05	0.000161691
AC004158.1	0.000236684	0.000828686		AL157394.3	0.00578575	0.0276707		AXIN1	0.000263336	0.00209952
MPPE1	0.00023848	0.000834658		PNPT1	0.00579047	0.0276868		AVL9	0.00700064	0.0391972
PPCS	0.00023885	0.000835794		BTK	0.00579631	0.0277082		ATXN7L1	0.00838738	0.0458904
NCKAP1	0.000240785	0.000842246		DDX42	0.00580925	0.0277636		ATXN7	1.04e-09	1.57e-08
ZBTB25	0.000244163	0.00085359		RMND5B	0.00581149	0.0277678		ATXN2	0.00707591	0.0395723
DEDD2	0.000244166	0.00085359		SP2	0.00586135	0.0279903		ATXN10	0.00474073	0.0278927
ZBTB43	0.000244537	0.000854724		PRDM4	0.00587023	0.0280223		ATP6V1H	0.00230507	0.0148772
PPM1M	0.000244698	0.000855127		ZNF831	0.00588506	0.02808		ATP6V0A2	0.00301473	0.0187675
NOSTRIN	0.000244834	0.000855439		TUBGCP3	0.00590925	0.0281888		ATP6AP1L	3.59e-06	3.81e-05
HIRA	0.000244938	0.000855642		RBM39	0.00591595	0.0282046		ATP5MC3	0.000291535	0.00230539
CD79B	0.000245392	0.000857064		IGHD	0.00591669	0.0282046		ATP5MC2	0.000363427	0.00281134
SCAF1	0.000246078	0.000859299		LINC02320	0.00593301	0.0282758		ATP5F1E	0.00618821	0.0351301
PRKAA1	0.000247418	0.000863651		ISCU	0.00596131	0.0283974		ATP2C1	6.91e-11	1.13e-09
BAZ2B	0.000248489	0.000867228		LIMA1	0.00599517	0.0285454		ATP2B4	7.95e-10	1.21e-08
AP002498.1	0.000251536	0.000877531		AC023908.3	0.00602571	0.0286773		ATP2B1	0.00134916	0.00922785
TCF7L2	0.000252622	0.000881152		BCL9L	0.00602708	0.0286773		ATP1B3	4.01e-15	8.61e-14
AC114760.2	0.000253423	0.000883779		UBE2J2	0.00604232	0.0287403		ATP10A	5.83e-08	7.44e-07
IL9R	0.000257105	0.000896115		EFCAB3	0.00607033	0.0288429		ATM	0.00136619	0.00933391
SIAH2-AS1	0.000257411	0.000897013		SLC22A10	0.00607033	0.0288429		ATL2	2.49e-10	3.94e-09
GLT8D1	0.000257665	0.000897726		AC100768.1	0.00607033	0.0288429		ATG7	6.43e-05	0.000570215
MAP3K7	0.000258069	0.000898965		DIPK2A	0.00607688	0.0288673		ATG4B	0.00107282	0.00753055
CACNA2D2	0.000258186	0.000899082		MRPS12	0.00608047	0.0288709		ATG16L1	3.54e-05	0.000325807
LRRC7	0.0002582	0.000899082		AL121820.1	0.00613602	0.0291144		ATG14	0.0012297	0.00851507
PDCL	0.000258915	0.000901403		AC010618.3	0.00614011	0.0291271		ATG13	3.41e-07	4.05e-06
TRIM14	0.000261965	0.00091185		C17orf49	0.00614563	0.0291465		ATF7IP	7.78e-05	0.000680812
CBLL1	0.000264306	0.000919825		SLC52A1	0.00615251	0.0291656		ATF6	4.82e-19	1.25e-17
ABHD16A	0.000267271	0.000929797		MPP5	0.0061702	0.0292359		ATF1	0.00112806	0.00788129
TCEAL9	0.000270073	0.000939114		SCRG1	0.00618505	0.0292995		ATE1	0.00110419	0.00773015
SIAH2	0.000270338	0.000939759		AC073343.2	0.00618935	0.0293131		ATAD2	0.000481963	0.00364099
FAM228B	0.000270918	0.000941561		NADSYN1	0.00619299	0.0293235		ASXL1	4.34e-17	1.03e-15
ZNF687-AS1	0.000270958	0.000941561		LINC01163	0.00620294	0.0293638		ASMTL-AS1	0.00323464	0.0199079
PCNP	0.000274382	0.000953178		HLTF	0.00621889	0.0294325		ASH1L-AS1	0.00724085	0.0402869
C16orf71	0.000274404	0.000953178		CHPF	0.00625012	0.0295735		ARSJ	1.83e-05	0.000176356
AL035634.1	0.000276122	0.000958785		DCST1	0.00626708	0.0296332		ARRDC3-AS1	9.84e-05	0.000845216
SIKE1	0.000276733	0.000960724		ANO2	0.00626708	0.0296332		ARRDC1	0.00257608	0.0164364
BEND4	0.000278456	0.000966525		AC073288.2	0.00626708	0.0296332		ARPC4	0.0024091	0.0154728
RNF213-AS1	0.000279155	0.000968771		ATF1	0.00626922	0.0296364		ARPC1B	0.00349311	0.0213207
KIAA1841	0.000279879	0.00097092		BLCAP	0.00627772	0.0296698		ARPC1A	3.4e-06	3.61e-05
NUDT6	0.000280253	0.000972036		SP110	0.00635077	0.0299942		ARNTL	4.04e-28	1.39e-26
PPP1R21	0.000280512	0.000972751		HAUS8	0.00638798	0.030163		ARNT	4.47e-10	6.91e-09
AC091153.2	0.000280831	0.000973674		HIST1H3B	0.00639009	0.030166		ARMH3	2.39e-06	2.59e-05
AC079140.6	0.000284823	0.000987145		PRKAB1	0.00640916	0.0302461		ARMC8	2.61e-16	6.01e-15
PRR7	0.000287576	0.0009965		TRPV2	0.00641001	0.0302461		ARL9	0.000352808	0.00273709
G3BP1	0.000288525	0.000999601		LINC01618	0.0064129	0.0302528		ARL3	0.0009411	0.00666691
AC116366.1	0.000289786	0.00100359		MTERF3	0.00642957	0.0303244		ARL17A	6.25e-05	0.000555464
NDUFS1	0.000290987	0.00100752		AC011676.3	0.00649065	0.0305983		ARL15	6.98e-54	4.52e-52
PRPF18	0.000293416	0.00101559		EEF1AKMT1	0.00649649	0.0306188		ARIH2	1.57e-39	7.33e-38
PCBD2	0.00029389	0.00101685		CENPH	0.00650568	0.0306551		ARID5B	0.00767815	0.0423873
HNRNPUL1	0.000294896	0.00102015		GEMIN5	0.00651781	0.0307052		ARID3B	0.0028596	0.0179472
TCP11L1	0.000294968	0.0010202		PPP4R2	0.00653602	0.0307767		ARID1B	8.6e-37	3.74e-35
AC008945.2	0.000295203	0.00102083		PAQR3	0.00655114	0.0308409		ARHGEF6	0.0022223	0.0144137
PMPCB	0.000296098	0.00102373		ERAP2	0.00658687	0.0309948		ARHGEF38	0.00222315	0.0144141
MBD2	0.000296797	0.00102596		FO393401.1	0.00660832	0.0310743		ARHGEF18	0.00832588	0.0455674
ZNF442	0.000297681	0.00102882		PROCA1	0.00664707	0.0312493		ARHGEF1	0.00334632	0.0205403
BUB3	0.00029967	0.0010355		TRIM4	0.00666542	0.0313284		ARHGDIB	0.000173389	0.00142111
LINC02288	0.000300846	0.00103937		TCF4	0.00668707	0.0314168		ARHGAP9	0.0026674	0.0169195
OCA2	0.00030171	0.001042		DNAJC18	0.0066873	0.0314168		ARHGAP8	0.00301878	0.0187737
ADAM32	0.000303578	0.00104822		DCUN1D1	0.0067126	0.0315283		ARHGAP5	1.27e-07	1.57e-06
PHLDB3	0.000304974	0.00105265		IFNL1	0.00671412	0.0315283		ARHGAP32	1.83e-22	5.33e-21
NPC2	0.000306126	0.00105642		ADAM32	0.00672286	0.0315621		ARHGAP29	8.39e-10	1.27e-08
PLS3	0.000306369	0.00105707		PIWIL4	0.00674109	0.0316404		ARHGAP17	0.00220523	0.0143231
ALG5	0.000307502	0.00106021		CCDC82	0.00679955	0.0319002		ARHGAP10	1.07e-10	1.73e-09
RBM4B	0.000307509	0.00106021		EPHX2	0.00681277	0.0319402		ARGLU1	0.000376392	0.00290416
BTN3A1	0.000307717	0.00106073		FABP5	0.00682181	0.0319732		ARG1	5.4e-05	0.000484041
NXPH4	0.000309027	0.00106505		DOC2B	0.00682647	0.0319824		ARFGEF2	2.09e-23	6.27e-22
TMEM116	0.000309313	0.00106583		CHCHD7	0.00683226	0.0320023		ARF4-AS1	0.00360225	0.0218854
KIF21B	0.000309627	0.00106672		ZNF700	0.00688871	0.0322519		ARF4	1.55e-15	3.44e-14
ASPHD1	0.000310969	0.00107114		EIF2B3	0.00690397	0.0323159		ARAP2	1.52e-09	2.26e-08
GNG4	0.000313261	0.00107884		AC132938.6	0.00694481	0.0324997		AQR	3.51e-21	9.78e-20
ADRB1	0.000315952	0.00108729		LCMT1	0.00697434	0.032623		AQP9	0.00158046	0.0105937
SLC16A1-AS1	0.000316294	0.00108827		AC090948.4	0.00699441	0.0327094		APP	0.00262666	0.0167129
FAM167B	0.000317569	0.00109245		AL138895.1	0.00701969	0.0328125		APOL1	0.00182413	0.0120777
WDR46	0.000318826	0.00109657		AP000919.2	0.00703494	0.0328763		APOBEC3F	0.0015536	0.0104402
DLEC1	0.000320156	0.00110094		CLN8	0.00704006	0.0328927		APMAP	0.000349425	0.00271541
SOD2	0.000320758	0.00110281		NKAP	0.00706607	0.0330067		API5	0.000417253	0.00319934
SNX6	0.000322639	0.00110907		Z96074.1	0.00711732	0.0332309		APC	2.22e-06	2.42e-05
STX2	0.000322836	0.00110954		VCL	0.00713417	0.033302		APBB1IP	5.41e-11	8.93e-10
UPF3A	0.00032486	0.00111629		PAPPA	0.0071379	0.0333118		APBA1	0.00719522	0.0401076
AC110611.2	0.000326722	0.00112248		AC025164.1	0.0071415	0.033321		AP3S1	0.00132314	0.00907454
TRMT44	0.000327499	0.00112473		AC010632.2	0.00716864	0.0334324		AP2A2	0.00818865	0.0449313
LSM14B	0.000327656	0.00112506		RAB11FIP2	0.00717118	0.0334366		AP1S1	1.1e-09	1.64e-08
AP003472.2	0.000329967	0.00113278		AC104850.2	0.00717728	0.0334574		AP1G1	4.64e-10	7.15e-09
FANCL	0.000330454	0.00113425		C8orf58	0.00720028	0.033557		AP005899.1	6.18e-06	6.36e-05
CD83	0.0003314	0.00113728		LINC01176	0.00720688	0.0335801		AP003774.2	0.00508816	0.029718
TBC1D1	0.000333571	0.00114452		RHOBTB3	0.0072132	0.0336019		AP003472.1	1.35e-11	2.35e-10
PIWIL2	0.000335395	0.00115057		CBX5	0.00721731	0.0336134		AP002954.1	2.5e-07	3.02e-06
LINC00672	0.000337495	0.00115734		AC092069.1	0.0072281	0.033656		AP002518.2	0.00177686	0.0117731
SMU1	0.00033803	0.00115896		BLMH	0.0072333	0.0336726		AP002336.2	3.58e-18	9.02e-17
ZKSCAN1	0.000338218	0.00115939		ANKRD24	0.007253	0.0337566		AP001610.2	0.000568433	0.00423693
ASCC1	0.000338297	0.00115945		UPK2	0.00727608	0.0338563		AP001432.1	8.61e-11	1.4e-09
UEVLD	0.000339362	0.00116267		ZCWPW1	0.0073001	0.0339372		AP001412.1	0.00105047	0.00738215
SPIN4	0.000341858	0.001171		ZNF346	0.00731973	0.0340207		AP000936.1	0.00123282	0.00853025
RNFT1	0.000345536	0.00118338		AKIRIN2	0.00732982	0.0340599		AP000331.1	0.00044018	0.00335977
ZNF417	0.000345761	0.00118393		AL049820.1	0.00735055	0.0341484		AOPEP	0.0024453	0.0156671
AC087623.1	0.000346552	0.00118642		LINC00558	0.00735653	0.0341684		ANKUB1	1.93e-13	3.74e-12
MXD1	0.000347643	0.00118993		ZNF41	0.00737729	0.0342409		ANKRD46	0.00773367	0.0426683
CYB5B	0.000348748	0.00119327		AL672291.1	0.00738049	0.0342409		ANKRD44	4.54e-42	2.27e-40
CBX1	0.000350971	0.00120066		LINC01821	0.00738049	0.0342409		ANKRD36C	0.00783107	0.0431411
AC005532.1	0.000351507	0.00120227		AL031186.1	0.00738049	0.0342409		ANKRD27	4.47e-05	0.000406284
SGSM1	0.000352048	0.0012039		PIGF	0.00743987	0.0344871		ANKRD23	2.62e-09	3.8e-08
FILIP1L	0.0003548	0.00121309		SIDT2	0.00744031	0.0344871		ANKRD13C	0.000381103	0.00293682
PDE6D	0.000355999	0.00121696		TDRD3	0.00745384	0.034542		ANKRA2	0.00161898	0.0108165
LINC00476	0.000358678	0.00122566		NAE1	0.00746085	0.0345666		ANKMY1	0.00244355	0.0156668
OGN	0.000359432	0.00122801		QRSL1	0.00748384	0.0346649		ANKLE1	2.59e-82	2.45e-80
TRIM52-AS1	0.000360806	0.00123248		CBX3	0.00748545	0.0346649		ANKH	7.27e-18	1.81e-16
NDUFB6	0.00036214	0.00123681		TPCN2	0.00749843	0.0347171		ANGPT2	0.00184147	0.012175
VPS45	0.000362468	0.0012377		HPS1	0.00751829	0.0347933		AMMECR1L	3.81e-05	0.000348779
DDX18	0.000364112	0.00124286		ATP8B4	0.00752649	0.0348234		AMFR	4.57e-05	0.000414424
ACY1	0.000365777	0.00124831		TENT4A	0.00754581	0.0349049		ALS2	0.0061574	0.0349983
ADH5	0.000366463	0.00125042		AC079209.2	0.00755353	0.0349327		ALOX5AP	1.89e-08	2.52e-07
TYK2	0.000371478	0.00126707		ZNF438	0.0075713	0.035007		ALKBH8	1.92e-06	2.11e-05
USP53	0.000373835	0.00127487		RAD52	0.00760133	0.0351379		ALKBH3	0.00271663	0.0172082
CNNM2	0.000379779	0.0012949		TUBA1A	0.00760855	0.0351633		ALK	0.000148468	0.00122723
CALHM2	0.000381388	0.00130015		SNU13	0.00765616	0.0353694		ALG12	0.00593417	0.0339493
RAP2A	0.000381573	0.00130054		TNFRSF10B	0.0076566	0.0353694		ALDH9A1	0.0052159	0.0302913
SETMAR	0.000382377	0.00130304		AC005014.4	0.0076668	0.0354085		ALCAM	0.000123026	0.00103408
FAM136A	0.000384257	0.0013092		RGS9	0.00768227	0.0354645		AL731566.2	1.5e-08	2.01e-07
MAT2B	0.000384765	0.00131069		USP12	0.00768239	0.0354645		AL713852.1	0.00371825	0.0225381
CRY2	0.000384847	0.00131073		C20orf96	0.00769575	0.0355074		AL645568.1	9.94e-06	0.000100089
AC007610.5	0.00038611	0.00131431		ZNF738	0.00769689	0.0355074		AL645465.1	7.79e-08	9.83e-07
EI24	0.000386304	0.00131473		UBASH3A	0.00771702	0.0355923		AL627171.2	0.00729755	0.0405168
MON1B	0.000388959	0.00132328		NLGN3	0.00774334	0.0356975		AL592148.3	3.75e-07	4.43e-06
LYSMD3	0.000389314	0.00132424		HIST1H3C	0.00779365	0.0359214		AL591043.2	0.000154387	0.00127273
PRKRIP1	0.000389646	0.00132512		SLC25A51	0.00780942	0.035986		AL590666.4	0.000724746	0.00526624
NIPA1	0.000391342	0.0013304		SUSD1	0.00782358	0.036035		AL513188.1	5.53e-05	0.000494854
NEU4	0.000392247	0.00133324		AL354707.1	0.00788788	0.036313		AL512625.1	0.00131476	0.00903618
PLPBP	0.000392807	0.0013349		AL121985.1	0.00788926	0.036313		AL451069.3	1.29e-08	1.74e-07
JKAMP	0.00039378	0.00133796		KIF22	0.00790169	0.0363538		AL450998.3	0.00249745	0.0159734
L2HGDH	0.0003946	0.00134049		RECK	0.00790414	0.0363569		AL450992.3	6.61e-21	1.82e-19
SMARCD1	0.000400307	0.00135939		PYGO2	0.00790871	0.0363698		AL450352.1	1.9e-06	2.09e-05
LGR6	0.000404102	0.00137202		AC026367.3	0.00792038	0.0364152		AL441883.1	0.00114557	0.00799558
NDC1	0.000404197	0.00137209		HMGB2	0.00795121	0.0365487		AL392046.1	0.000763212	0.00552423
MAPRE3	0.000407146	0.00138134		GRTP1	0.00797119	0.0366323		AL392023.2	0.0023912	0.01539
PSMC1	0.00040742	0.00138202		COPS9	0.00797576	0.0366451		AL390198.1	0.000787125	0.00566982
DYNLT3	0.000407548	0.0013822		RNF43	0.00797989	0.0366481		AL365356.1	5.78e-06	5.99e-05
HLA-DQA1	0.0004121	0.00139712		CDK3	0.00798101	0.0366481		AL365272.1	0.00546764	0.0315644
MRPL21	0.000413046	0.00140007		CNN2	0.00798177	0.0366481		AL365258.1	0.00105998	0.0074433
LEMD2	0.000417929	0.00141611		BRMS1L	0.0079878	0.0366636		AL359706.1	3.36e-05	0.000310969
TBC1D25	0.00041962	0.00142158		APRT	0.00799738	0.036695		AL359076.1	0.00816795	0.0448362
P4HB	0.000420194	0.00142326		AC092338.3	0.00801258	0.0367483		AL356020.1	0.00360059	0.0218825
AC021752.1	0.000420567	0.00142426		ZDHHC21	0.00803089	0.036824		AL355916.1	2.83e-06	3.04e-05
ZNF557	0.000420854	0.00142497		KRCC1	0.00807447	0.0370155		AL355304.1	7.22e-05	0.000634224
RILPL2	0.000423075	0.00143223		EXOSC1	0.00808241	0.0370436		AL162431.1	7.19e-23	2.12e-21
NSMCE1	0.000423224	0.00143247		SNAI1	0.00810585	0.0371402		AL162171.3	7.05e-12	1.25e-10
MPC1	0.000425854	0.00144058		CIAO2B	0.00810798	0.0371402		AL161430.1	6.96e-07	8.02e-06
C9orf92	0.0004276	0.00144623		NFX1	0.00812402	0.0371927		AL158828.1	0.003401	0.0208136
POLE4	0.000427835	0.00144676		CCNT2-AS1	0.00814066	0.0372605		AL158068.2	0.00294611	0.0184025
FBXL12	0.000428521	0.00144881		FOXP4	0.00815604	0.0373225		AL157394.3	0.007109	0.0397212
SNF8	0.000433609	0.00146548		OPCML	0.00816175	0.0373403		AL139383.1	0.00174723	0.0115935
ERV3-1	0.000436739	0.00147552		LINC02693	0.00819485	0.0374834		AL139330.1	0.000138174	0.0011478
CDK5RAP1	0.000437558	0.00147802		ALYREF	0.0082311	0.0376323		AL139022.1	6.22e-08	7.92e-07
JPX	0.000438456	0.00148078		ECHDC1	0.0082377	0.0376483		AL139021.1	0.00527579	0.0306199
BICD1	0.000440604	0.00148776		AP000254.2	0.00826308	0.0377532		AL138720.1	0.000343224	0.00266947
XPNPEP1	0.000441522	0.00149059		ASTE1	0.00827707	0.037797		AL137856.1	8.78e-08	1.1e-06
RNF11	0.000444354	0.0014996		OSBPL2	0.00827739	0.037797		AL136962.1	0.00494852	0.0289667
PFDN1	0.000448939	0.0015148		DNAJB6	0.00827819	0.037797		AL136114.1	1.22e-35	5.14e-34
GCHFR	0.000449143	0.00151521		SNHG20	0.00831688	0.0379651		AL136038.3	2.57e-05	0.000241875
FGF11	0.000454395	0.00153265		KANSL1L	0.00831944	0.0379683		AL133480.1	7.02e-17	1.65e-15
DENR	0.0004557	0.00153677		SUGP1	0.00833819	0.038037		AL133259.1	0.00163303	0.0108946
ATG4B	0.000455854	0.00153701		UAP1	0.00838191	0.0382108		AL121935.1	4.57e-08	5.91e-07
SLC2A4RG	0.000456318	0.0015383		PPM1D	0.00843278	0.0384085		AL109946.1	0.00864501	0.0470625
PLGRKT	0.000456544	0.00153878		AC243965.1	0.008457	0.0385102		AL109935.1	7.09e-05	0.000623649
COMMD8	0.00045827	0.00154431		MRPL45	0.00846564	0.038541		AL109761.1	9.55e-07	1.08e-05
DBNL	0.000458621	0.00154522		ZSCAN32	0.00848534	0.0386135		AL096677.1	0.00446941	0.0265158
HTATSF1	0.000459487	0.00154757		SIGLEC10	0.0084993	0.0386684		AL080250.1	0.00579123	0.0332103
AC005786.3	0.000460557	0.00155089		PNO1	0.0085057	0.0386803		AL049869.3	1.72e-38	7.84e-37
AL117336.2	0.000461189	0.00155273		PRR3	0.0085297	0.0387722		AL035693.1	6.16e-13	1.15e-11
ABAT	0.000462564	0.0015568		ARL6IP1	0.00861981	0.0391731		AL035071.2	9.35e-09	1.29e-07
ZNF680	0.000468405	0.0015756		SLC20A1	0.00863324	0.0392167		AL034550.2	0.00558729	0.0321846
KPNA5	0.000470731	0.00158314		ADGRF3	0.00863575	0.0392194		AL034405.1	0.000104214	0.000890992
GPR174	0.000473084	0.00159076		ACBD3-AS1	0.00867499	0.0393889		AL033528.2	4.81e-27	1.61e-25
SLC14A1	0.000475206	0.00159702		CFLAR	0.00868749	0.0394369		AL031772.1	2.68e-68	2.2e-66
IGHMBP2	0.000476878	0.00160235		GADD45GIP1	0.00871372	0.0395472		AL031602.2	0.00126212	0.00871988
PRNP	0.000477957	0.00160539		SLC38A6	0.00875497	0.0397168		AL022313.2	0.000463553	0.00351922
SPDEF	0.000482881	0.00162134		ATP6V1G1	0.00877702	0.0397991		AL022238.2	0.00543648	0.0314239
CEP135	0.000484931	0.00162764		COX6C	0.00878315	0.0398181		AL021918.5	6.48e-05	0.000573556
NUDT4	0.000491033	0.00164782		FAM167B	0.00878858	0.0398339		AKT3	6.95e-37	3.03e-35
HIGD1A	0.000494129	0.00165791		MPEG1	0.00881384	0.0399307		AKAP8L	0.00594056	0.0339753
FAM241A	0.00049475	0.00165969		AC092296.2	0.00881685	0.0399355		AKAP6	7.32e-12	1.29e-10
SINHCAF	0.000501993	0.00168338		ZNF615	0.00886028	0.0401233		AK7	0.000694538	0.00507429
RABEP2	0.000502899	0.00168611		TFG	0.00887538	0.0401667		AHCYL2	0.000111253	0.000945036
DEGS2	0.000505436	0.00169431		PRKAG1	0.00887642	0.0401667		AGPAT4	2.58e-33	1.03e-31
MAP7D2	0.000506675	0.00169816		ZNF138	0.00887772	0.0401667		AGPAT3	0.000222796	0.0017965
HMGA1	0.000512664	0.00171792		RANBP3	0.00890449	0.04027		AGK	0.000133837	0.0011163
SLC37A3	0.000513659	0.00172094		FBXO9	0.00895491	0.0404891		AGFG1	0.000727525	0.00528388
AC021087.1	0.000515633	0.00172693		LSM2	0.00899029	0.0406311		AGAP9	0.00905487	0.0489755
MINDY4	0.000516154	0.00172836		PLCG1-AS1	0.009012	0.0407202		AGAP5	5.47e-09	7.73e-08
[truncated: 1,437 more rows]
