# Supplementary material for: Teplizumab induces persistent changes in the antigen-specific repertoire in individuals at risk for type 1 diabetes
Source: J Clin Invest. 2024 Aug 13;134(18):e177492. doi: 10.1172/JCI177492 (PMC11405034; doi:10.1172/JCI177492)
Supplement: Supporting data values [file jci-134-177492-s271.xlsx]

## Sheet: Fig 1A
	Diabetes	Placebo	Teplizumab	Time to Diabetes (Months)		Values: 0 (No) 1 (Yes)
	0	1	0	89.2079
	0	1	0	52.5082
	0	1	0	69.901
	0	1	0	84.0924
	1	1	0	63.1023
	1	1	0	5.37954
	1	1	0	3.13531
	1	1	0	2.44224
	1	1	0	75.3135
	1	1	0	55.1815
	1	1	0	59.967
	1	1	0	85.5446
	1	1	0	12.0132
	1	1	0	18.2178
	1	1	0	40.6931
	1	1	0	6.27063
	1	1	0	2.90429
	1	1	0	30.231
	1	1	0	30.264
	1	1	0	11.9142
	1	1	0	3.56436
	1	1	0	3.06931
	1	1	0	12.2112
	1	1	0	30
	1	1	0	48.4158
	1	1	0	9.50495
	1	1	0	3.10231
	1	1	0	11.6502
	1	1	0	59.868
	1	1	0	3.13531
	1	1	0	42.5412
	1	1	0	24.5545
	0	0	1	102.64
	0	0	1	72.9703
	0	0	1	63.3333
	0	0	1	74.8515
	0	0	1	36.1056
	0	0	1	37.5247
	0	0	1	102.64
	0	0	1	71.8812
	0	0	1	42.9043
	0	0	1	69.2739
	0	0	1	80.4621
	0	0	1	58.3168
	0	0	1	84.9505
	0	0	1	78.5478
	0	0	1	70.9241
	0	0	1	113.861
	1	0	1	30.165
	1	0	1	18.7459
	1	0	1	60.5281
	1	0	1	21.2541
	1	0	1	18.4819
	1	0	1	6.46865
	1	0	1	127.393
	1	0	1	48.9109
	1	0	1	18.3168
	1	0	1	17.6238
	1	0	1	24.3234
	1	0	1	38.3498
	1	0	1	46.7657
	1	0	1	83.1683
	1	0	1	52.2112
	1	0	1	59.901
	1	0	1	42.3762
	1	0	1	12.2442
	1	0	1	9.27393
	1	0	1	12.0132
	1	0	1	24.5215
	1	0	1	21.8812
	1	0	1	112.3
	1	0	1	42.6403
	1	0	1	86.8647
	1	0	1	30.495
	1	0	1	33.5974
	1	0	1	22.2772

## Sheet: Fig 1B
		Teplizumab
		CD4
		Non-Responders		Responders
	Visit (months)	Mean	SEM	Mean	SEM
	0	62.0552	1.4495	62.0552	1.4495
	3	53.4605	2.5745	57.0092	2.5346
	6	52.9848	2.436	58.7791	2.4238
	18	56.7752	2.174	59.4224	2.2033

## Sheet: Fig 1C
		Teplizumab
		CD8
		Non-Responders		Responders
	Visit (months)	Mean	SEM	Mean	SEM
	0	30.4905	1.7014	30.4905	1.7014
	3	25.9838	2.4307	35.8086	2.3051
	6	26.5938	1.5979	27.0378	1.5615
	18	29.0181	2.2725	30.4193	2.394

## Sheet: Fig 1D
		Teplizumab
		Ratio CD4/CD8
		Non-Responders		Responders
	Visit (months)	Mean	SEM	Mean	SEM
	0	3.4644	0.1978	3.4644	0.1978
	3	3.9936	0.284	2.9093	0.268
	6	3.9074	0.2501	3.6961	0.2444
	18	3.5864	0.2604	3.3447	0.2749

## Sheet: Fig 3F
	Average Expression EOMES CD8+ T cells		EOMES CD8+ T cells/total cells per individual
	3 months		18 months
	Teplizumab	Placebo	Teplizumab	Placebo
	0.130944	0.135016	1.07557	0.619579
	0.151451	0.083134	1.20892	1.83299
	0.0904848	0.123297	1.84449	0.451722
	0.288327	0.109641	1.64609	0.673226
	0.199368	0.13761	1.36342	0.122349
	0.157234	0.108498	0.878156	0.841043
	0.218565	0.132532	1.64512

## Sheet: Fig 6A
		MFI CD127+ TEMRA CD8+ T cells
		Teplizumab		Placebo
	Visit (months)	Mean	SEM	Mean	SEM
	0	1867.7	39.106	1867.7	39.106
	3	1771.2	41.7802	1946.59	50.9289
	6	1817.87	44.6243	1873.94	56.6916
	18	1871.31	55.0084	1958.88	77.3673

## Sheet: Fig 6B
		MFI CD127+ CM CD8+ T cells
		Teplizumab		Placebo
	Visit (months)	Mean	SEM	Mean	SEM
	0	2935.77	67.8355	2935.77	67.8355
	3	2589.65	91.3504	3073.89	113.41
	6	2746.87	90.009	2962.67	117.89
	18	2891.04	87.9536	3272.73	126.8

## Sheet: Fig 6C
		Percentage CD127+ CM CD8+ T cells
		Teplizumab		Placebo
	Visit (months)	Mean	SEM	Mean	SEM
	0	89.4373	0.8955	89.4373	0.8955
	3	80.8489	1.7498	88.379	2.0769
	6	85.1296	1.3891	89.8973	1.7557
	18	89.5529	1.0074	92.1302	1.4463

## Sheet: Fig 6D
	3 months
	Diabetes	MFI CD127 TEMRA CD8	Time to Diabetes (Months)
	0	1885	57.95
	0	2282	61.55
	0	2148	70.17
	0	2011	72.57
	1	2240	18.7459
	1	1864	60.5281
	1	1896	18.3168
	1	2156	12.2442
	1	1840	24.5215
	1	1954	33.5974
	0	1824	36.14
	0	1923	43.07
	1	2047	30.165
	1	1829	21.2541
	1	1828	42.3762
	1	2168	9.27393
	1	2205	12.0132
	0	1560	102.67
	1	1770	46.7657
	1	1556	52.2112
	1	1649	21.8812
	1	1631	42.6403
	0	1628	61.25
	0	1693	53.17
	0	1566	37.52
	0	1603	58.32
	0	1608	46.9
	0	1544	95.15
	1	1475	18.4819
	1	1630	127.393
	1	1702	17.6238
	1	1790	83.1683
	1	1335	112.3
	1	1477	86.8647

## Sheet: Fig 6E
	18 months
	Diabetes	MFI CD127 TEMRA CD8	Time to Diabetes (Months)
	1	1808	30.165
	1	2225	18.7459
	0	1756	102.67
	1	1893	60.5281
	1	1974	21.2541
	1	1672	18.4819
	0	1796	72.9703
	0	1892	63.3333
	0	1588	74.8515
	1	1747	127.393
	0	1624	36.14
	1	1839	18.3168
	1	1851	17.6238
	1	1283	38.3498
	1	2414	46.7657
	0	1657	37.52
	1	1822	83.1683
	1	1514	52.2112
	1	1863	59.901
	0	1470	102.64
	0	1937	71.88
	1	2077	42.3762
	1	2565	24.5215
	0	2136	43.07
	1	1868	112.3
	1	1483	42.6403
	0	2838	80.462
	1	1816	86.8647
	1	1911	33.5974
	0	1815	84.9505
	0	1277	78.5479
	0	1829	70.9241

[truncated: 7 more sheets: Suppl Fig1A, Fig8B, Fig8C, Fig8D, Fig8E, Fig8F, Fig8G]
